# Supplementary material for: Suppression of ACE2 SUMOylation protects against SARS-CoV-2 infection through TOLLIP-mediated selective autophagy
Source: Nat Commun. 2022 Sep 3;13:5204. doi: 10.1038/s41467-022-32957-y (PMC9440653; doi:10.1038/s41467-022-32957-y)
Supplement: Supplementary file 4 — Supplementary Data 1 [file 41467_2022_32957_MOESM4_ESM.xlsx]

## Sheet: Supplementary Data 1
Supplementary Data 1
ACE2-ineracting proteins
ProteinID	ProteinName	gene_id	gene_name	BP	MF	CC	GO_Term
P35527	Keratin, type I cytoskeletal 9	3857	KRT9	cornification [GO:0070268];epidermis development [GO:0008544];intermediate filament organization [GO:0045109];keratinization [GO:0031424];skin development [GO:0043588];spermatogenesis [GO:0007283]	structural constituent of cytoskeleton [GO:0005200]	cytosol [GO:0005829];extracellular exosome [GO:0070062];extracellular space [GO:0005615];intermediate filament [GO:0005882];membrane [GO:0016020];nucleus [GO:0005634]	cornification [GO:0070268];epidermis development [GO:0008544];intermediate filament organization [GO:0045109];keratinization [GO:0031424];skin development [GO:0043588];spermatogenesis [GO:0007283];structural constituent of cytoskeleton [GO:0005200];cytosol [GO:0005829];extracellular exosome [GO:0070062];extracellular space [GO:0005615];intermediate filament [GO:0005882];membrane [GO:0016020];nucl…
B2RCJ5	Angiotensin-converting enzyme			-	carboxypeptidase activity [GO:0004180];metal ion binding [GO:0046872];metallopeptidase activity [GO:0008237];peptidyl-dipeptidase activity [GO:0008241]	cytoplasm [GO:0005737];extracellular region [GO:0005576];integral component of membrane [GO:0016021];plasma membrane [GO:0005886]	-;carboxypeptidase activity [GO:0004180];metal ion binding [GO:0046872];metallopeptidase activity [GO:0008237];peptidyl-dipeptidase activity [GO:0008241];cytoplasm [GO:0005737];extracellular region [GO:0005576];integral component of membrane [GO:0016021];plasma membrane [GO:0005886]
P13645	Keratin, type I cytoskeletal 10	3858	KRT10	cornification [GO:0070268];keratinization [GO:0031424];keratinocyte differentiation [GO:0030216];peptide cross-linking [GO:0018149];positive regulation of epidermis development [GO:0045684];protein heterotetramerization [GO:0051290]	protein heterodimerization activity [GO:0046982];structural constituent of skin epidermis [GO:0030280]	cell surface [GO:0009986];cornified envelope [GO:0001533];cytoplasm [GO:0005737];cytosol [GO:0005829];extracellular exosome [GO:0070062];extracellular space [GO:0005615];intermediate filament [GO:0005882];membrane [GO:0016020];nucleus [GO:0005634]	cornification [GO:0070268];keratinization [GO:0031424];keratinocyte differentiation [GO:0030216];peptide cross-linking [GO:0018149];positive regulation of epidermis development [GO:0045684];protein heterotetramerization [GO:0051290];protein heterodimerization activity [GO:0046982];structural constituent of skin epidermis [GO:0030280];cell surface [GO:0009986];cornified envelope [GO:0001533];cytop…
H6VRF8	Cytokeratin-1		KRT1	-	-	keratin filament [GO:0045095];plasma membrane [GO:0005886]	-;-;keratin filament [GO:0045095];plasma membrane [GO:0005886]
J3KSP2	60S ribosomal protein L38		RPL38	translation [GO:0006412]	structural constituent of ribosome [GO:0003735]	ribosome [GO:0005840]	translation [GO:0006412];structural constituent of ribosome [GO:0003735];ribosome [GO:0005840]
P23396	40S ribosomal protein S3	6188	RPS3	apoptotic process [GO:0006915];cell division [GO:0051301];cellular response to DNA damage stimulus [GO:0006974];cellular response to hydrogen peroxide [GO:0070301];cellular response to reactive oxygen species [GO:0034614];cellular response to tumor necrosis factor [GO:0071356];chromosome segregation [GO:0007059];DNA damage response, detection of DNA damage [GO:0042769];DNA repair [GO:0006281];neg…	class I DNA-(apurinic or apyrimidinic site) endonuclease activity [GO:0140078];damaged DNA binding [GO:0003684];DNA binding [GO:0003677];DNA-(apurinic or apyrimidinic site) endonuclease activity [GO:0003906];endodeoxyribonuclease activity [GO:0004520];enzyme binding [GO:0019899];Hsp70 protein binding [GO:0030544];Hsp90 protein binding [GO:0051879];iron-sulfur cluster binding [GO:0051536];kinase b…	cytoplasm [GO:0005737];cytosol [GO:0005829];cytosolic small ribosomal subunit [GO:0022627];endoplasmic reticulum [GO:0005783];extracellular exosome [GO:0070062];focal adhesion [GO:0005925];membrane [GO:0016020];mitochondrial inner membrane [GO:0005743];mitochondrial matrix [GO:0005759];mitotic spindle [GO:0072686];NF-kappaB complex [GO:0071159];nucleolus [GO:0005730];nucleoplasm [GO:0005654];nucl…	apoptotic process [GO:0006915];cell division [GO:0051301];cellular response to DNA damage stimulus [GO:0006974];cellular response to hydrogen peroxide [GO:0070301];cellular response to reactive oxygen species [GO:0034614];cellular response to tumor necrosis factor [GO:0071356];chromosome segregation [GO:0007059];DNA damage response, detection of DNA damage [GO:0042769];DNA repair [GO:0006281];neg…
P35908	Keratin, type II cytoskeletal 2 epidermal	3849	KRT2	cornification [GO:0070268];epidermis development [GO:0008544];intermediate filament organization [GO:0045109];keratinization [GO:0031424];keratinocyte activation [GO:0032980];keratinocyte development [GO:0003334];keratinocyte migration [GO:0051546];keratinocyte proliferation [GO:0043616];peptide cross-linking [GO:0018149];positive regulation of epidermis development [GO:0045684]	cytoskeletal protein binding [GO:0008092];structural constituent of cytoskeleton [GO:0005200];structural constituent of skin epidermis [GO:0030280]	cornified envelope [GO:0001533];cytosol [GO:0005829];extracellular exosome [GO:0070062];extracellular space [GO:0005615];intermediate filament [GO:0005882];keratin filament [GO:0045095];membrane [GO:0016020];nucleus [GO:0005634]	cornification [GO:0070268];epidermis development [GO:0008544];intermediate filament organization [GO:0045109];keratinization [GO:0031424];keratinocyte activation [GO:0032980];keratinocyte development [GO:0003334];keratinocyte migration [GO:0051546];keratinocyte proliferation [GO:0043616];peptide cross-linking [GO:0018149];positive regulation of epidermis development [GO:0045684];cytoskeletal prot…
P08779	Keratin, type I cytoskeletal 16	3868	KRT16	aging [GO:0007568];cornification [GO:0070268];cytoskeleton organization [GO:0007010];establishment of skin barrier [GO:0061436];hair cycle [GO:0042633];inflammatory response [GO:0006954];innate immune response [GO:0045087];intermediate filament cytoskeleton organization [GO:0045104];keratinization [GO:0031424];keratinocyte differentiation [GO:0030216];keratinocyte migration [GO:0051546];morphogen…	structural constituent of cytoskeleton [GO:0005200]	cytoskeleton [GO:0005856];cytosol [GO:0005829];extracellular exosome [GO:0070062];intermediate filament [GO:0005882];nucleus [GO:0005634]	aging [GO:0007568];cornification [GO:0070268];cytoskeleton organization [GO:0007010];establishment of skin barrier [GO:0061436];hair cycle [GO:0042633];inflammatory response [GO:0006954];innate immune response [GO:0045087];intermediate filament cytoskeleton organization [GO:0045104];keratinization [GO:0031424];keratinocyte differentiation [GO:0030216];keratinocyte migration [GO:0051546];morphogen…
Q53QE8	Uncharacterized protein NDUFA10		NDUFA10	-	-	-	-
P30050	60S ribosomal protein L12	6136	RPL12	nuclear-transcribed mRNA catabolic process, nonsense-mediated decay [GO:0000184];ribosomal large subunit assembly [GO:0000027];SRP-dependent cotranslational protein targeting to membrane [GO:0006614];translation [GO:0006412];translational initiation [GO:0006413];viral transcription [GO:0019083]	large ribosomal subunit rRNA binding [GO:0070180];RNA binding [GO:0003723];rRNA binding [GO:0019843];structural constituent of ribosome [GO:0003735]	cytosol [GO:0005829];cytosolic large ribosomal subunit [GO:0022625];extracellular exosome [GO:0070062];focal adhesion [GO:0005925];large ribosomal subunit [GO:0015934];membrane [GO:0016020];nucleolus [GO:0005730];postsynaptic density [GO:0014069];ribosome [GO:0005840]	nuclear-transcribed mRNA catabolic process, nonsense-mediated decay [GO:0000184];ribosomal large subunit assembly [GO:0000027];SRP-dependent cotranslational protein targeting to membrane [GO:0006614];translation [GO:0006412];translational initiation [GO:0006413];viral transcription [GO:0019083];large ribosomal subunit rRNA binding [GO:0070180];RNA binding [GO:0003723];rRNA binding [GO:0019843];st…
P0C0S5	Histone H2A.Z	3015	H2AZ1	cellular response to estradiol stimulus [GO:0071392];chromatin organization [GO:0006325];chromatin silencing [GO:0006342];positive regulation of transcription by RNA polymerase II [GO:0045944]	chromatin DNA binding [GO:0031490];DNA binding [GO:0003677];nucleosomal DNA binding [GO:0031492];protein heterodimerization activity [GO:0046982];RNA polymerase II cis-regulatory region sequence-specific DNA binding [GO:0000978];RNA polymerase II core promoter sequence-specific DNA binding [GO:0000979]	extracellular exosome [GO:0070062];nuclear chromatin [GO:0000790];nuclear euchromatin [GO:0005719];nuclear heterochromatin [GO:0005720];nucleosome [GO:0000786];nucleus [GO:0005634]	cellular response to estradiol stimulus [GO:0071392];chromatin organization [GO:0006325];chromatin silencing [GO:0006342];positive regulation of transcription by RNA polymerase II [GO:0045944];chromatin DNA binding [GO:0031490];DNA binding [GO:0003677];nucleosomal DNA binding [GO:0031492];protein heterodimerization activity [GO:0046982];RNA polymerase II cis-regulatory region sequence-specific DN…
P62979	Ubiquitin-40S ribosomal protein S27a	6233	RPS27A	activation of MAPK activity [GO:0000187];anaphase-promoting complex-dependent catabolic process [GO:0031145];cellular protein metabolic process [GO:0044267];cytokine-mediated signaling pathway [GO:0019221];DNA damage response, detection of DNA damage [GO:0042769];endosomal transport [GO:0016197];error-free translesion synthesis [GO:0070987];error-prone translesion synthesis [GO:0042276];global ge…	metal ion binding [GO:0046872];protein tag [GO:0031386];RNA binding [GO:0003723];structural constituent of ribosome [GO:0003735];ubiquitin protein ligase binding [GO:0031625]	cytoplasm [GO:0005737];cytosol [GO:0005829];cytosolic small ribosomal subunit [GO:0022627];endocytic vesicle membrane [GO:0030666];endoplasmic reticulum membrane [GO:0005789];endosome membrane [GO:0010008];extracellular exosome [GO:0070062];extracellular space [GO:0005615];host cell [GO:0043657];membrane [GO:0016020];mitochondrial outer membrane [GO:0005741];nucleolus [GO:0005730];nucleoplasm [GO…	activation of MAPK activity [GO:0000187];anaphase-promoting complex-dependent catabolic process [GO:0031145];cellular protein metabolic process [GO:0044267];cytokine-mediated signaling pathway [GO:0019221];DNA damage response, detection of DNA damage [GO:0042769];endosomal transport [GO:0016197];error-free translesion synthesis [GO:0070987];error-prone translesion synthesis [GO:0042276];global ge…
E4W6B6	60S ribosomal protein L27		RPL27	translation [GO:0006412]	structural constituent of ribosome [GO:0003735]	ribosome [GO:0005840];rough endoplasmic reticulum [GO:0005791]	translation [GO:0006412];structural constituent of ribosome [GO:0003735];ribosome [GO:0005840];rough endoplasmic reticulum [GO:0005791]
P62805	Histone H4	121504	H4C1	cellular protein metabolic process [GO:0044267];CENP-A containing nucleosome assembly [GO:0034080];DNA replication-dependent nucleosome assembly [GO:0006335];DNA replication-independent nucleosome assembly [GO:0006336];DNA-templated transcription, initiation [GO:0006352];double-strand break repair via nonhomologous end joining [GO:0006303];negative regulation of gene expression, epigenetic [GO:00…	DNA binding [GO:0003677];protein domain specific binding [GO:0019904];protein heterodimerization activity [GO:0046982];RNA binding [GO:0003723]	extracellular exosome [GO:0070062];extracellular region [GO:0005576];host cell nucleus [GO:0042025];membrane [GO:0016020];nuclear chromosome [GO:0000228];nuclear chromosome, telomeric region [GO:0000784];nuclear nucleosome [GO:0000788];nucleoplasm [GO:0005654];nucleosome [GO:0000786];nucleus [GO:0005634];protein-containing complex [GO:0032991]	cellular protein metabolic process [GO:0044267];CENP-A containing nucleosome assembly [GO:0034080];DNA replication-dependent nucleosome assembly [GO:0006335];DNA replication-independent nucleosome assembly [GO:0006336];DNA-templated transcription, initiation [GO:0006352];double-strand break repair via nonhomologous end joining [GO:0006303];negative regulation of gene expression, epigenetic [GO:00…
P02533	Keratin, type I cytoskeletal 14	3861	KRT14	aging [GO:0007568];cornification [GO:0070268];epidermis development [GO:0008544];hair cycle [GO:0042633];hemidesmosome assembly [GO:0031581];intermediate filament bundle assembly [GO:0045110];keratinization [GO:0031424]	keratin filament binding [GO:1990254];structural constituent of cytoskeleton [GO:0005200]	cytoplasm [GO:0005737];cytosol [GO:0005829];extracellular exosome [GO:0070062];intermediate filament [GO:0005882];keratin filament [GO:0045095];nucleus [GO:0005634]	aging [GO:0007568];cornification [GO:0070268];epidermis development [GO:0008544];hair cycle [GO:0042633];hemidesmosome assembly [GO:0031581];intermediate filament bundle assembly [GO:0045110];keratinization [GO:0031424];keratin filament binding [GO:1990254];structural constituent of cytoskeleton [GO:0005200];cytoplasm [GO:0005737];cytosol [GO:0005829];extracellular exosome [GO:0070062];intermedia…
E5RI99	60S ribosomal protein L30		RPL30	-	RNA binding [GO:0003723];structural constituent of ribosome [GO:0003735]	cytosolic large ribosomal subunit [GO:0022625]	-;RNA binding [GO:0003723];structural constituent of ribosome [GO:0003735];cytosolic large ribosomal subunit [GO:0022625]
M0R3H0	40S ribosomal protein S16		RPS16	translation [GO:0006412]	structural constituent of ribosome [GO:0003735]	ribosome [GO:0005840]	translation [GO:0006412];structural constituent of ribosome [GO:0003735];ribosome [GO:0005840]
P63244	Receptor of activated protein C kinase 1	10399	RACK1	activation of cysteine-type endopeptidase activity involved in apoptotic process [GO:0006919];cell cycle [GO:0007049];cellular response to glucose stimulus [GO:0071333];cellular response to growth factor stimulus [GO:0071363];gastrulation [GO:0007369];negative regulation of cell growth [GO:0030308];negative regulation of endoplasmic reticulum unfolded protein response [GO:1900102];negative regula…	BH3 domain binding [GO:0051434];cadherin binding [GO:0045296];cyclin binding [GO:0030332];cysteine-type endopeptidase activator activity involved in apoptotic process [GO:0008656];enzyme binding [GO:0019899];ion channel inhibitor activity [GO:0008200];molecular adaptor activity [GO:0060090];protein homodimerization activity [GO:0042803];protein kinase C binding [GO:0005080];protein phosphatase bi…	cytoplasm [GO:0005737];cytosol [GO:0005829];cytosolic small ribosomal subunit [GO:0022627];dendrite [GO:0030425];extracellular exosome [GO:0070062];intracellular membrane-bounded organelle [GO:0043231];IRE1-RACK1-PP2A complex [GO:1990630];midbody [GO:0030496];mitochondrion [GO:0005739];neuronal cell body [GO:0043025];nucleoplasm [GO:0005654];nucleus [GO:0005634];perikaryon [GO:0043204];perinuclea…	activation of cysteine-type endopeptidase activity involved in apoptotic process [GO:0006919];cell cycle [GO:0007049];cellular response to glucose stimulus [GO:0071333];cellular response to growth factor stimulus [GO:0071363];gastrulation [GO:0007369];negative regulation of cell growth [GO:0030308];negative regulation of endoplasmic reticulum unfolded protein response [GO:1900102];negative regula…
C9JXB8	60S ribosomal protein L24		RPL24	-	-	cytosol [GO:0005829];endoplasmic reticulum [GO:0005783]	-;-;cytosol [GO:0005829];endoplasmic reticulum [GO:0005783]
I3L3P7	40S ribosomal protein S15a		RPS15A	translation [GO:0006412]	structural constituent of ribosome [GO:0003735]	ribosome [GO:0005840]	translation [GO:0006412];structural constituent of ribosome [GO:0003735];ribosome [GO:0005840]
M0R0A1	60S ribosomal protein L37a		RPL37A	translation [GO:0006412]	structural constituent of ribosome [GO:0003735]	ribosome [GO:0005840]	translation [GO:0006412];structural constituent of ribosome [GO:0003735];ribosome [GO:0005840]
P08670	Vimentin	7431	VIM	astrocyte development [GO:0014002];Bergmann glial cell differentiation [GO:0060020];cellular response to interferon-gamma [GO:0071346];cellular response to lipopolysaccharide [GO:0071222];cellular response to muramyl dipeptide [GO:0071225];cytokine-mediated signaling pathway [GO:0019221];intermediate filament organization [GO:0045109];lens fiber cell development [GO:0070307];muscle filament slidi…	double-stranded RNA binding [GO:0003725];identical protein binding [GO:0042802];keratin filament binding [GO:1990254];protein domain specific binding [GO:0019904];scaffold protein binding [GO:0097110];structural constituent of cytoskeleton [GO:0005200];structural constituent of eye lens [GO:0005212]	cell leading edge [GO:0031252];cytoplasm [GO:0005737];cytoskeleton [GO:0005856];cytosol [GO:0005829];extracellular exosome [GO:0070062];focal adhesion [GO:0005925];intermediate filament [GO:0005882];intermediate filament cytoskeleton [GO:0045111];neuron projection [GO:0043005];nuclear matrix [GO:0016363];peroxisome [GO:0005777];phagocytic vesicle [GO:0045335];plasma membrane [GO:0005886];polysome…	astrocyte development [GO:0014002];Bergmann glial cell differentiation [GO:0060020];cellular response to interferon-gamma [GO:0071346];cellular response to lipopolysaccharide [GO:0071222];cellular response to muramyl dipeptide [GO:0071225];cytokine-mediated signaling pathway [GO:0019221];intermediate filament organization [GO:0045109];lens fiber cell development [GO:0070307];muscle filament slidi…
P62857	40S ribosomal protein S28	6234	RPS28	cytoplasmic translation [GO:0002181];maturation of SSU-rRNA [GO:0030490];nuclear-transcribed mRNA catabolic process, nonsense-mediated decay [GO:0000184];ribosomal small subunit assembly [GO:0000028];ribosomal small subunit biogenesis [GO:0042274];ribosome biogenesis [GO:0042254];rRNA processing [GO:0006364];SRP-dependent cotranslational protein targeting to membrane [GO:0006614];translation [GO:…	RNA binding [GO:0003723];structural constituent of ribosome [GO:0003735]	cytoplasmic side of rough endoplasmic reticulum membrane [GO:0098556];cytosol [GO:0005829];cytosolic small ribosomal subunit [GO:0022627];extracellular exosome [GO:0070062];nucleoplasm [GO:0005654];polysomal ribosome [GO:0042788];small ribosomal subunit [GO:0015935]	cytoplasmic translation [GO:0002181];maturation of SSU-rRNA [GO:0030490];nuclear-transcribed mRNA catabolic process, nonsense-mediated decay [GO:0000184];ribosomal small subunit assembly [GO:0000028];ribosomal small subunit biogenesis [GO:0042274];ribosome biogenesis [GO:0042254];rRNA processing [GO:0006364];SRP-dependent cotranslational protein targeting to membrane [GO:0006614];translation [GO:…
Q96BS4	FBL protein		FBL	methylation [GO:0032259];rRNA processing [GO:0006364]	methyltransferase activity [GO:0008168];RNA binding [GO:0003723]	nucleolus [GO:0005730]	methylation [GO:0032259];rRNA processing [GO:0006364];methyltransferase activity [GO:0008168];RNA binding [GO:0003723];nucleolus [GO:0005730]
B4DRR0	cDNA FLJ53910, highly similar to Keratin, type II cytoskeletal 6A			-	-	keratin filament [GO:0045095]	-;-;keratin filament [GO:0045095]
P06899	Histone H2B type 1-J	8970	H2BC11	antibacterial humoral response [GO:0019731];antimicrobial humoral immune response mediated by antimicrobial peptide [GO:0061844];defense response to Gram-negative bacterium [GO:0050829];defense response to Gram-positive bacterium [GO:0050830];innate immune response in mucosa [GO:0002227];killing of cells of other organism [GO:0031640];negative regulation of tumor necrosis factor-mediated signalin…	DNA binding [GO:0003677];lipopolysaccharide binding [GO:0001530];protein heterodimerization activity [GO:0046982]	cytosol [GO:0005829];extracellular space [GO:0005615];nucleoplasm [GO:0005654];nucleosome [GO:0000786];nucleus [GO:0005634]	antibacterial humoral response [GO:0019731];antimicrobial humoral immune response mediated by antimicrobial peptide [GO:0061844];defense response to Gram-negative bacterium [GO:0050829];defense response to Gram-positive bacterium [GO:0050830];innate immune response in mucosa [GO:0002227];killing of cells of other organism [GO:0031640];negative regulation of tumor necrosis factor-mediated signalin…
A8K9J7	Histone H2B			-	DNA binding [GO:0003677];protein heterodimerization activity [GO:0046982]	nucleosome [GO:0000786];nucleus [GO:0005634]	-;DNA binding [GO:0003677];protein heterodimerization activity [GO:0046982];nucleosome [GO:0000786];nucleus [GO:0005634]
Q71DI3	Histone H3.2	126961	H3C15	blood coagulation [GO:0007596];cellular protein metabolic process [GO:0044267];chromatin organization [GO:0006325];interleukin-7-mediated signaling pathway [GO:0038111];negative regulation of gene expression, epigenetic [GO:0045814];nucleosome assembly [GO:0006334];rDNA heterochromatin assembly [GO:0000183];regulation of gene silencing by miRNA [GO:0060964];regulation of megakaryocyte differentia…	DNA binding [GO:0003677];protein heterodimerization activity [GO:0046982]	extracellular exosome [GO:0070062];extracellular region [GO:0005576];nucleoplasm [GO:0005654];nucleosome [GO:0000786];nucleus [GO:0005634]	blood coagulation [GO:0007596];cellular protein metabolic process [GO:0044267];chromatin organization [GO:0006325];interleukin-7-mediated signaling pathway [GO:0038111];negative regulation of gene expression, epigenetic [GO:0045814];nucleosome assembly [GO:0006334];rDNA heterochromatin assembly [GO:0000183];regulation of gene silencing by miRNA [GO:0060964];regulation of megakaryocyte differentia…
P68431	Histone H3.1	8350	H3C1	blood coagulation [GO:0007596];cellular protein metabolic process [GO:0044267];chromatin organization [GO:0006325];DNA replication-dependent nucleosome assembly [GO:0006335];interleukin-7-mediated signaling pathway [GO:0038111];negative regulation of gene expression, epigenetic [GO:0045814];nucleosome assembly [GO:0006334];rDNA heterochromatin assembly [GO:0000183];regulation of gene silencing [G…	cadherin binding [GO:0045296];DNA binding [GO:0003677];protein heterodimerization activity [GO:0046982]	extracellular exosome [GO:0070062];extracellular region [GO:0005576];membrane [GO:0016020];nuclear chromosome [GO:0000228];nuclear nucleosome [GO:0000788];nucleoplasm [GO:0005654];nucleosome [GO:0000786];nucleus [GO:0005634];protein-containing complex [GO:0032991]	blood coagulation [GO:0007596];cellular protein metabolic process [GO:0044267];chromatin organization [GO:0006325];DNA replication-dependent nucleosome assembly [GO:0006335];interleukin-7-mediated signaling pathway [GO:0038111];negative regulation of gene expression, epigenetic [GO:0045814];nucleosome assembly [GO:0006334];rDNA heterochromatin assembly [GO:0000183];regulation of gene silencing [G…
P62269	40S ribosomal protein S18	6222	RPS18	nuclear-transcribed mRNA catabolic process, nonsense-mediated decay [GO:0000184];SRP-dependent cotranslational protein targeting to membrane [GO:0006614];translation [GO:0006412];translational initiation [GO:0006413];viral transcription [GO:0019083]	RNA binding [GO:0003723];rRNA binding [GO:0019843];structural constituent of ribosome [GO:0003735]	cytosol [GO:0005829];cytosolic small ribosomal subunit [GO:0022627];extracellular exosome [GO:0070062];focal adhesion [GO:0005925];membrane [GO:0016020];nucleoplasm [GO:0005654];nucleus [GO:0005634];ribosome [GO:0005840];small ribosomal subunit [GO:0015935];synapse [GO:0045202]	nuclear-transcribed mRNA catabolic process, nonsense-mediated decay [GO:0000184];SRP-dependent cotranslational protein targeting to membrane [GO:0006614];translation [GO:0006412];translational initiation [GO:0006413];viral transcription [GO:0019083];RNA binding [GO:0003723];rRNA binding [GO:0019843];structural constituent of ribosome [GO:0003735];cytosol [GO:0005829];cytosolic small ribosomal sub…
M0R3D6	60S ribosomal protein L18a		RPL18A	translation [GO:0006412]	structural constituent of ribosome [GO:0003735]	ribosome [GO:0005840]	translation [GO:0006412];structural constituent of ribosome [GO:0003735];ribosome [GO:0005840]
H0YEN5	40S ribosomal protein S2		RPS2	translation [GO:0006412]	RNA binding [GO:0003723];structural constituent of ribosome [GO:0003735]	small ribosomal subunit [GO:0015935]	translation [GO:0006412];RNA binding [GO:0003723];structural constituent of ribosome [GO:0003735];small ribosomal subunit [GO:0015935]
A0A1S5UZ39	Hemoglobin subunit alpha		HBA2	-	heme binding [GO:0020037];metal ion binding [GO:0046872];oxygen binding [GO:0019825];oxygen carrier activity [GO:0005344]	hemoglobin complex [GO:0005833]	-;heme binding [GO:0020037];metal ion binding [GO:0046872];oxygen binding [GO:0019825];oxygen carrier activity [GO:0005344];hemoglobin complex [GO:0005833]
A0A2R8Y6J3	60S ribosomal protein L5		RPL5	translation [GO:0006412]	5S rRNA binding [GO:0008097];structural constituent of ribosome [GO:0003735]	ribosome [GO:0005840]	translation [GO:0006412];5S rRNA binding [GO:0008097];structural constituent of ribosome [GO:0003735];ribosome [GO:0005840]
P62241	40S ribosomal protein S8	6202	RPS8	maturation of SSU-rRNA from tricistronic rRNA transcript (SSU-rRNA, 5.8S rRNA, LSU-rRNA) [GO:0000462];nuclear-transcribed mRNA catabolic process, nonsense-mediated decay [GO:0000184];SRP-dependent cotranslational protein targeting to membrane [GO:0006614];translation [GO:0006412];translational initiation [GO:0006413];viral transcription [GO:0019083]	RNA binding [GO:0003723];structural constituent of ribosome [GO:0003735]	cytosol [GO:0005829];cytosolic small ribosomal subunit [GO:0022627];endoplasmic reticulum [GO:0005783];extracellular exosome [GO:0070062];focal adhesion [GO:0005925];membrane [GO:0016020];nucleoplasm [GO:0005654];nucleus [GO:0005634];ribonucleoprotein complex [GO:1990904]	maturation of SSU-rRNA from tricistronic rRNA transcript (SSU-rRNA, 5.8S rRNA, LSU-rRNA) [GO:0000462];nuclear-transcribed mRNA catabolic process, nonsense-mediated decay [GO:0000184];SRP-dependent cotranslational protein targeting to membrane [GO:0006614];translation [GO:0006412];translational initiation [GO:0006413];viral transcription [GO:0019083];RNA binding [GO:0003723];structural constituent…
P13647	Keratin, type II cytoskeletal 5	3852	KRT5	cornification [GO:0070268];epidermis development [GO:0008544];hemidesmosome assembly [GO:0031581];keratinization [GO:0031424]	scaffold protein binding [GO:0097110];structural constituent of cytoskeleton [GO:0005200]	cytoplasm [GO:0005737];cytosol [GO:0005829];extracellular exosome [GO:0070062];intermediate filament [GO:0005882];keratin filament [GO:0045095];membrane [GO:0016020];nucleus [GO:0005634];plasma membrane [GO:0005886]	cornification [GO:0070268];epidermis development [GO:0008544];hemidesmosome assembly [GO:0031581];keratinization [GO:0031424];scaffold protein binding [GO:0097110];structural constituent of cytoskeleton [GO:0005200];cytoplasm [GO:0005737];cytosol [GO:0005829];extracellular exosome [GO:0070062];intermediate filament [GO:0005882];keratin filament [GO:0045095];membrane [GO:0016020];nucleus [GO:00056…
B3KPS3	Tubulin alpha chain			microtubule-based process [GO:0007017]	GTP binding [GO:0005525];GTPase activity [GO:0003924];structural constituent of cytoskeleton [GO:0005200]	cytoplasm [GO:0005737];microtubule [GO:0005874]	microtubule-based process [GO:0007017];GTP binding [GO:0005525];GTPase activity [GO:0003924];structural constituent of cytoskeleton [GO:0005200];cytoplasm [GO:0005737];microtubule [GO:0005874]
H0YLP6	60S ribosomal protein L28		RPL28	translation [GO:0006412]	structural constituent of ribosome [GO:0003735]	ribosome [GO:0005840]	translation [GO:0006412];structural constituent of ribosome [GO:0003735];ribosome [GO:0005840]
P09874	Poly [ADP-ribose] polymerase 1	142	PARP1	apoptotic process [GO:0006915];ATP generation from poly-ADP-D-ribose [GO:1990966];cellular response to amyloid-beta [GO:1904646];cellular response to DNA damage stimulus [GO:0006974];cellular response to insulin stimulus [GO:0032869];cellular response to oxidative stress [GO:0034599];cellular response to UV [GO:0034644];cellular response to zinc ion [GO:0071294];DNA ADP-ribosylation [GO:0030592];…	DNA binding [GO:0003677];DNA-binding transcription activator activity, RNA polymerase II-specific [GO:0001228];enzyme binding [GO:0019899];estrogen receptor binding [GO:0030331];histone deacetylase binding [GO:0042826];identical protein binding [GO:0042802];NAD binding [GO:0051287];NAD DNA ADP-ribosyltransferase activity [GO:0140294];NAD+ ADP-ribosyltransferase activity [GO:0003950];protein ADP-r…	membrane [GO:0016020];mitochondrion [GO:0005739];nuclear body [GO:0016604];nuclear chromosome, telomeric region [GO:0000784];nuclear envelope [GO:0005635];nucleolus [GO:0005730];nucleoplasm [GO:0005654];nucleus [GO:0005634];protein-containing complex [GO:0032991];protein-DNA complex [GO:0032993];site of DNA damage [GO:0090734];site of double-strand break [GO:0035861];transcription regulator compl…	apoptotic process [GO:0006915];ATP generation from poly-ADP-D-ribose [GO:1990966];cellular response to amyloid-beta [GO:1904646];cellular response to DNA damage stimulus [GO:0006974];cellular response to insulin stimulus [GO:0032869];cellular response to oxidative stress [GO:0034599];cellular response to UV [GO:0034644];cellular response to zinc ion [GO:0071294];DNA ADP-ribosylation [GO:0030592];…
B4E335	cDNA FLJ52842, highly similar to Actin, cytoplasmic 1			-	-	-	-
Q8NI62	Ribosomal protein S2		OK/KNS-cl.6	translation [GO:0006412]	structural constituent of ribosome [GO:0003735]	ribosome [GO:0005840]	translation [GO:0006412];structural constituent of ribosome [GO:0003735];ribosome [GO:0005840]
A0A087WXM6	60S ribosomal protein L17		RPL17	translation [GO:0006412]	structural constituent of ribosome [GO:0003735]	large ribosomal subunit [GO:0015934]	translation [GO:0006412];structural constituent of ribosome [GO:0003735];large ribosomal subunit [GO:0015934]
P04259	Keratin, type II cytoskeletal 6B	3854	KRT6B	cornification [GO:0070268];ectoderm development [GO:0007398];keratinization [GO:0031424]	structural constituent of cytoskeleton [GO:0005200]	cytosol [GO:0005829];extracellular exosome [GO:0070062];keratin filament [GO:0045095]	cornification [GO:0070268];ectoderm development [GO:0007398];keratinization [GO:0031424];structural constituent of cytoskeleton [GO:0005200];cytosol [GO:0005829];extracellular exosome [GO:0070062];keratin filament [GO:0045095]
P08708	40S ribosomal protein S17	6218	RPS17	erythrocyte homeostasis [GO:0034101];nuclear-transcribed mRNA catabolic process, nonsense-mediated decay [GO:0000184];ribosomal small subunit biogenesis [GO:0042274];rRNA processing [GO:0006364];SRP-dependent cotranslational protein targeting to membrane [GO:0006614];translation [GO:0006412];translational initiation [GO:0006413];viral transcription [GO:0019083]	RNA binding [GO:0003723];structural constituent of ribosome [GO:0003735]	cytosol [GO:0005829];cytosolic small ribosomal subunit [GO:0022627];focal adhesion [GO:0005925];membrane [GO:0016020];nucleoplasm [GO:0005654];ribosome [GO:0005840]	erythrocyte homeostasis [GO:0034101];nuclear-transcribed mRNA catabolic process, nonsense-mediated decay [GO:0000184];ribosomal small subunit biogenesis [GO:0042274];rRNA processing [GO:0006364];SRP-dependent cotranslational protein targeting to membrane [GO:0006614];translation [GO:0006412];translational initiation [GO:0006413];viral transcription [GO:0019083];RNA binding [GO:0003723];structural…
G3V1B3	60S ribosomal protein L21		RPL21	translation [GO:0006412]	structural constituent of ribosome [GO:0003735]	ribosome [GO:0005840]	translation [GO:0006412];structural constituent of ribosome [GO:0003735];ribosome [GO:0005840]
P48668	Keratin, type II cytoskeletal 6C	286887	KRT6C	cornification [GO:0070268];intermediate filament cytoskeleton organization [GO:0045104];keratinization [GO:0031424]	-	cytosol [GO:0005829];extracellular exosome [GO:0070062];intermediate filament [GO:0005882];keratin filament [GO:0045095]	cornification [GO:0070268];intermediate filament cytoskeleton organization [GO:0045104];keratinization [GO:0031424];-;cytosol [GO:0005829];extracellular exosome [GO:0070062];intermediate filament [GO:0005882];keratin filament [GO:0045095]
P16104	Histone H2AX	3014	H2AX	cellular response to DNA damage stimulus [GO:0006974];cellular response to gamma radiation [GO:0071480];cellular senescence [GO:0090398];cerebral cortex development [GO:0021987];chromatin organization [GO:0006325];chromatin silencing [GO:0006342];DNA damage checkpoint [GO:0000077];double-strand break repair [GO:0006302];double-strand break repair via homologous recombination [GO:0000724];double-s…	damaged DNA binding [GO:0003684];DNA binding [GO:0003677];enzyme binding [GO:0019899];histone binding [GO:0042393];protein heterodimerization activity [GO:0046982]	centrosome [GO:0005813];condensed nuclear chromosome [GO:0000794];extracellular exosome [GO:0070062];male germ cell nucleus [GO:0001673];nuclear chromatin [GO:0000790];nuclear speck [GO:0016607];nucleoplasm [GO:0005654];nucleosome [GO:0000786];nucleus [GO:0005634];replication fork [GO:0005657];site of DNA damage [GO:0090734];site of double-strand break [GO:0035861];XY body [GO:0001741]	cellular response to DNA damage stimulus [GO:0006974];cellular response to gamma radiation [GO:0071480];cellular senescence [GO:0090398];cerebral cortex development [GO:0021987];chromatin organization [GO:0006325];chromatin silencing [GO:0006342];DNA damage checkpoint [GO:0000077];double-strand break repair [GO:0006302];double-strand break repair via homologous recombination [GO:0000724];double-s…
B4DRY0	cDNA FLJ54379, highly similar to Keratin, type II cytoskeletal 6E			-	-	keratin filament [GO:0045095]	-;-;keratin filament [GO:0045095]
A0A087X1B7	Chromatin target of PRMT1 protein	26097	CHTOP	-	-	-	-
B4DUQ1	Heterogeneous nuclear ribonucleoprotein K	3190		regulation of transcription by RNA polymerase II [GO:0006357];RNA processing [GO:0006396]	DNA binding [GO:0003677];RNA binding [GO:0003723]	cytoplasm [GO:0005737];nucleoplasm [GO:0005654];podosome [GO:0002102];spliceosomal complex [GO:0005681];viral nucleocapsid [GO:0019013]	regulation of transcription by RNA polymerase II [GO:0006357];RNA processing [GO:0006396];DNA binding [GO:0003677];RNA binding [GO:0003723];cytoplasm [GO:0005737];nucleoplasm [GO:0005654];podosome [GO:0002102];spliceosomal complex [GO:0005681];viral nucleocapsid [GO:0019013]
B2R853	cDNA, FLJ93744, highly similar to Homo sapiens keratin 6E (KRT6E), mRNA			-	-	keratin filament [GO:0045095]	-;-;keratin filament [GO:0045095]
Q5JP53	Tubulin beta chain		TUBB	microtubule-based process [GO:0007017]	GTP binding [GO:0005525];GTPase activity [GO:0003924];structural constituent of cytoskeleton [GO:0005200]	cytoplasm [GO:0005737];microtubule [GO:0005874]	microtubule-based process [GO:0007017];GTP binding [GO:0005525];GTPase activity [GO:0003924];structural constituent of cytoskeleton [GO:0005200];cytoplasm [GO:0005737];microtubule [GO:0005874]
H7C2W9	60S ribosomal protein L31		RPL31	translation [GO:0006412]	structural constituent of ribosome [GO:0003735]	ribosome [GO:0005840]	translation [GO:0006412];structural constituent of ribosome [GO:0003735];ribosome [GO:0005840]
H0YFP2	WD repeat-containing protein 74		WDR74	-	-	-	-
H7BZ09	Acidic leucine-rich nuclear phosphoprotein 32 family member A		ANP32A	-	-	-	-
A0A2R8Y811	40S ribosomal protein S14		RPS14	translation [GO:0006412]	structural constituent of ribosome [GO:0003735]	ribosome [GO:0005840]	translation [GO:0006412];structural constituent of ribosome [GO:0003735];ribosome [GO:0005840]
E9PJD9	60S ribosomal protein L27a		RPL27A	translation [GO:0006412]	structural constituent of ribosome [GO:0003735]	ribosome [GO:0005840]	translation [GO:0006412];structural constituent of ribosome [GO:0003735];ribosome [GO:0005840]
P36578	60S ribosomal protein L4	6124	RPL4	nuclear-transcribed mRNA catabolic process, nonsense-mediated decay [GO:0000184];SRP-dependent cotranslational protein targeting to membrane [GO:0006614];translation [GO:0006412];translational initiation [GO:0006413];viral transcription [GO:0019083]	RNA binding [GO:0003723];structural constituent of ribosome [GO:0003735]	cytoplasm [GO:0005737];cytosol [GO:0005829];cytosolic large ribosomal subunit [GO:0022625];extracellular exosome [GO:0070062];focal adhesion [GO:0005925];membrane [GO:0016020];nucleolus [GO:0005730];nucleus [GO:0005634];ribonucleoprotein complex [GO:1990904];rough endoplasmic reticulum [GO:0005791]	nuclear-transcribed mRNA catabolic process, nonsense-mediated decay [GO:0000184];SRP-dependent cotranslational protein targeting to membrane [GO:0006614];translation [GO:0006412];translational initiation [GO:0006413];viral transcription [GO:0019083];RNA binding [GO:0003723];structural constituent of ribosome [GO:0003735];cytoplasm [GO:0005737];cytosol [GO:0005829];cytosolic large ribosomal subuni…
P07737	Profilin-1	5216	PFN1	actin cytoskeleton organization [GO:0030036];cellular response to growth factor stimulus [GO:0071363];modification of postsynaptic actin cytoskeleton [GO:0098885];negative regulation of actin filament bundle assembly [GO:0032232];negative regulation of actin filament polymerization [GO:0030837];negative regulation of stress fiber assembly [GO:0051497];neural tube closure [GO:0001843];positive reg…	actin binding [GO:0003779];actin monomer binding [GO:0003785];adenyl-nucleotide exchange factor activity [GO:0000774];cadherin binding [GO:0045296];phosphatidylinositol-4,5-bisphosphate binding [GO:0005546];phosphotyrosine residue binding [GO:0001784];proline-rich region binding [GO:0070064];Rho GTPase binding [GO:0017048];RNA binding [GO:0003723];signaling receptor binding [GO:0005102]	blood microparticle [GO:0072562];cell cortex [GO:0005938];cytoplasm [GO:0005737];cytoskeleton [GO:0005856];cytosol [GO:0005829];extracellular exosome [GO:0070062];focal adhesion [GO:0005925];glutamatergic synapse [GO:0098978];membrane [GO:0016020];neuron projection [GO:0043005];nucleus [GO:0005634]	actin cytoskeleton organization [GO:0030036];cellular response to growth factor stimulus [GO:0071363];modification of postsynaptic actin cytoskeleton [GO:0098885];negative regulation of actin filament bundle assembly [GO:0032232];negative regulation of actin filament polymerization [GO:0030837];negative regulation of stress fiber assembly [GO:0051497];neural tube closure [GO:0001843];positive reg…
G3V203	60S ribosomal protein L18		RPL18	translation [GO:0006412]	structural constituent of ribosome [GO:0003735]	cytosol [GO:0005829];endoplasmic reticulum [GO:0005783];nucleolus [GO:0005730];ribosome [GO:0005840];rough endoplasmic reticulum [GO:0005791]	translation [GO:0006412];structural constituent of ribosome [GO:0003735];cytosol [GO:0005829];endoplasmic reticulum [GO:0005783];nucleolus [GO:0005730];ribosome [GO:0005840];rough endoplasmic reticulum [GO:0005791]
B2R4M6	Protein S100			apoptotic process [GO:0006915];autophagy [GO:0006914];chemotaxis [GO:0006935];inflammatory response [GO:0006954];innate immune response [GO:0045087];regulation of inflammatory response [GO:0050727]	antioxidant activity [GO:0016209];arachidonic acid binding [GO:0050544];calcium ion binding [GO:0005509];microtubule binding [GO:0008017];RAGE receptor binding [GO:0050786];Toll-like receptor 4 binding [GO:0035662];zinc ion binding [GO:0008270]	cytoplasm [GO:0005737];cytoskeleton [GO:0005856];extracellular region [GO:0005576];plasma membrane [GO:0005886]	apoptotic process [GO:0006915];autophagy [GO:0006914];chemotaxis [GO:0006935];inflammatory response [GO:0006954];innate immune response [GO:0045087];regulation of inflammatory response [GO:0050727];antioxidant activity [GO:0016209];arachidonic acid binding [GO:0050544];calcium ion binding [GO:0005509];microtubule binding [GO:0008017];RAGE receptor binding [GO:0050786];Toll-like receptor 4 binding…
P62424	60S ribosomal protein L7a	6130	RPL7A	maturation of LSU-rRNA [GO:0000470];nuclear-transcribed mRNA catabolic process, nonsense-mediated decay [GO:0000184];SRP-dependent cotranslational protein targeting to membrane [GO:0006614];translation [GO:0006412];translational initiation [GO:0006413];viral transcription [GO:0019083]	cadherin binding [GO:0045296];RNA binding [GO:0003723];structural constituent of ribosome [GO:0003735]	cytoplasm [GO:0005737];cytosol [GO:0005829];cytosolic large ribosomal subunit [GO:0022625];focal adhesion [GO:0005925];membrane [GO:0016020];nucleolus [GO:0005730];nucleus [GO:0005634];polysomal ribosome [GO:0042788]	maturation of LSU-rRNA [GO:0000470];nuclear-transcribed mRNA catabolic process, nonsense-mediated decay [GO:0000184];SRP-dependent cotranslational protein targeting to membrane [GO:0006614];translation [GO:0006412];translational initiation [GO:0006413];viral transcription [GO:0019083];cadherin binding [GO:0045296];RNA binding [GO:0003723];structural constituent of ribosome [GO:0003735];cytoplasm …
Q96IR1	RPS4X protein		RPS4X	translation [GO:0006412]	rRNA binding [GO:0019843];structural constituent of ribosome [GO:0003735]	ribosome [GO:0005840]	translation [GO:0006412];rRNA binding [GO:0019843];structural constituent of ribosome [GO:0003735];ribosome [GO:0005840]
P46783	40S ribosomal protein S10	6204	RPS10	nuclear-transcribed mRNA catabolic process, nonsense-mediated decay [GO:0000184];ribosomal small subunit assembly [GO:0000028];SRP-dependent cotranslational protein targeting to membrane [GO:0006614];translation [GO:0006412];translational initiation [GO:0006413];viral transcription [GO:0019083]	RNA binding [GO:0003723];structural constituent of ribosome [GO:0003735]	cytosol [GO:0005829];cytosolic small ribosomal subunit [GO:0022627];focal adhesion [GO:0005925];membrane [GO:0016020];nucleolus [GO:0005730];nucleoplasm [GO:0005654];ribosome [GO:0005840]	nuclear-transcribed mRNA catabolic process, nonsense-mediated decay [GO:0000184];ribosomal small subunit assembly [GO:0000028];SRP-dependent cotranslational protein targeting to membrane [GO:0006614];translation [GO:0006412];translational initiation [GO:0006413];viral transcription [GO:0019083];RNA binding [GO:0003723];structural constituent of ribosome [GO:0003735];cytosol [GO:0005829];cytosolic…
P39019	40S ribosomal protein S19	6223	RPS19	antimicrobial humoral immune response mediated by antimicrobial peptide [GO:0061844];defense response to Gram-negative bacterium [GO:0050829];erythrocyte differentiation [GO:0030218];killing of cells of other organism [GO:0031640];maturation of SSU-rRNA [GO:0030490];maturation of SSU-rRNA from tricistronic rRNA transcript (SSU-rRNA, 5.8S rRNA, LSU-rRNA) [GO:0000462];monocyte chemotaxis [GO:000254…	fibroblast growth factor binding [GO:0017134];identical protein binding [GO:0042802];protein kinase binding [GO:0019901];RNA binding [GO:0003723];structural constituent of ribosome [GO:0003735]	cytoplasm [GO:0005737];cytosol [GO:0005829];cytosolic small ribosomal subunit [GO:0022627];extracellular exosome [GO:0070062];focal adhesion [GO:0005925];membrane [GO:0016020];nucleolus [GO:0005730];nucleoplasm [GO:0005654];postsynaptic density [GO:0014069];ribosome [GO:0005840]	antimicrobial humoral immune response mediated by antimicrobial peptide [GO:0061844];defense response to Gram-negative bacterium [GO:0050829];erythrocyte differentiation [GO:0030218];killing of cells of other organism [GO:0031640];maturation of SSU-rRNA [GO:0030490];maturation of SSU-rRNA from tricistronic rRNA transcript (SSU-rRNA, 5.8S rRNA, LSU-rRNA) [GO:0000462];monocyte chemotaxis [GO:000254…
F8WBC0	Ras-related protein Rap-1b		RAP1B	signal transduction [GO:0007165]	GTP binding [GO:0005525];GTPase activity [GO:0003924]	membrane [GO:0016020]	signal transduction [GO:0007165];GTP binding [GO:0005525];GTPase activity [GO:0003924];membrane [GO:0016020]
A0A5C2GK16	IG c1122_light_IGKV2-28_IGKJ2			-	-	-	-
P46781	40S ribosomal protein S9	6203	RPS9	nuclear-transcribed mRNA catabolic process, nonsense-mediated decay [GO:0000184];positive regulation of cell population proliferation [GO:0008284];positive regulation of translational fidelity [GO:0045903];rRNA processing [GO:0006364];SRP-dependent cotranslational protein targeting to membrane [GO:0006614];translation [GO:0006412];translational initiation [GO:0006413];viral transcription [GO:0019…	RNA binding [GO:0003723];rRNA binding [GO:0019843];structural constituent of ribosome [GO:0003735];translation regulator activity [GO:0045182]	cytoplasm [GO:0005737];cytosol [GO:0005829];cytosolic small ribosomal subunit [GO:0022627];extracellular exosome [GO:0070062];focal adhesion [GO:0005925];membrane [GO:0016020];nucleolus [GO:0005730];nucleoplasm [GO:0005654];nucleus [GO:0005634];ribonucleoprotein complex [GO:1990904];ribosome [GO:0005840];small ribosomal subunit [GO:0015935];synapse [GO:0045202]	nuclear-transcribed mRNA catabolic process, nonsense-mediated decay [GO:0000184];positive regulation of cell population proliferation [GO:0008284];positive regulation of translational fidelity [GO:0045903];rRNA processing [GO:0006364];SRP-dependent cotranslational protein targeting to membrane [GO:0006614];translation [GO:0006412];translational initiation [GO:0006413];viral transcription [GO:0019…
D6RD83	Heterogeneous nuclear ribonucleoprotein D0		HNRNPD	-	RNA binding [GO:0003723]	cytoplasm [GO:0005737];nucleus [GO:0005634]	-;RNA binding [GO:0003723];cytoplasm [GO:0005737];nucleus [GO:0005634]
Q96KK5	Histone H2A type 1-H	85235	H2AC12	chromatin organization [GO:0006325];chromatin silencing [GO:0006342]	DNA binding [GO:0003677];protein heterodimerization activity [GO:0046982]	extracellular exosome [GO:0070062];nuclear chromatin [GO:0000790];nucleosome [GO:0000786]	chromatin organization [GO:0006325];chromatin silencing [GO:0006342];DNA binding [GO:0003677];protein heterodimerization activity [GO:0046982];extracellular exosome [GO:0070062];nuclear chromatin [GO:0000790];nucleosome [GO:0000786]
B4DMA2	cDNA FLJ54023, highly similar to Heat shock protein HSP 90-beta			protein folding [GO:0006457]	ATP binding [GO:0005524];unfolded protein binding [GO:0051082]	melanosome [GO:0042470]	protein folding [GO:0006457];ATP binding [GO:0005524];unfolded protein binding [GO:0051082];melanosome [GO:0042470]
A8K4Z4	60S acidic ribosomal protein P0			ribosome biogenesis [GO:0042254]	-	ribosome [GO:0005840]	ribosome biogenesis [GO:0042254];-;ribosome [GO:0005840]
P42766	60S ribosomal protein L35	11224	RPL35	maturation of LSU-rRNA from tricistronic rRNA transcript (SSU-rRNA, 5.8S rRNA, LSU-rRNA) [GO:0000463];nuclear-transcribed mRNA catabolic process, nonsense-mediated decay [GO:0000184];SRP-dependent cotranslational protein targeting to membrane [GO:0006614];translation [GO:0006412];translational initiation [GO:0006413];viral transcription [GO:0019083]	mRNA binding [GO:0003729];RNA binding [GO:0003723];structural constituent of ribosome [GO:0003735]	cytosol [GO:0005829];cytosolic large ribosomal subunit [GO:0022625];membrane [GO:0016020];nucleolus [GO:0005730]	maturation of LSU-rRNA from tricistronic rRNA transcript (SSU-rRNA, 5.8S rRNA, LSU-rRNA) [GO:0000463];nuclear-transcribed mRNA catabolic process, nonsense-mediated decay [GO:0000184];SRP-dependent cotranslational protein targeting to membrane [GO:0006614];translation [GO:0006412];translational initiation [GO:0006413];viral transcription [GO:0019083];mRNA binding [GO:0003729];RNA binding [GO:00037…
F8W7C6	60S ribosomal protein L10		RPL10	translation [GO:0006412]	structural constituent of ribosome [GO:0003735]	cytosol [GO:0005829];endoplasmic reticulum [GO:0005783];ribosome [GO:0005840]	translation [GO:0006412];structural constituent of ribosome [GO:0003735];cytosol [GO:0005829];endoplasmic reticulum [GO:0005783];ribosome [GO:0005840]
Q9BTQ7	60S ribosomal protein L23			translation [GO:0006412]	structural constituent of ribosome [GO:0003735]	ribosome [GO:0005840]	translation [GO:0006412];structural constituent of ribosome [GO:0003735];ribosome [GO:0005840]
Q02878	60S ribosomal protein L6	6128	RPL6	cytoplasmic translation [GO:0002181];nuclear-transcribed mRNA catabolic process, nonsense-mediated decay [GO:0000184];regulation of transcription, DNA-templated [GO:0006355];ribosomal large subunit assembly [GO:0000027];SRP-dependent cotranslational protein targeting to membrane [GO:0006614];translation [GO:0006412];translational initiation [GO:0006413];viral transcription [GO:0019083]	cadherin binding [GO:0045296];DNA binding [GO:0003677];RNA binding [GO:0003723];structural constituent of ribosome [GO:0003735]	cytoplasmic ribonucleoprotein granule [GO:0036464];cytosol [GO:0005829];cytosolic large ribosomal subunit [GO:0022625];focal adhesion [GO:0005925];membrane [GO:0016020];nucleus [GO:0005634];polysomal ribosome [GO:0042788];rough endoplasmic reticulum [GO:0005791]	cytoplasmic translation [GO:0002181];nuclear-transcribed mRNA catabolic process, nonsense-mediated decay [GO:0000184];regulation of transcription, DNA-templated [GO:0006355];ribosomal large subunit assembly [GO:0000027];SRP-dependent cotranslational protein targeting to membrane [GO:0006614];translation [GO:0006412];translational initiation [GO:0006413];viral transcription [GO:0019083];cadherin b…
P18124	60S ribosomal protein L7	6129	RPL7	maturation of LSU-rRNA from tricistronic rRNA transcript (SSU-rRNA, 5.8S rRNA, LSU-rRNA) [GO:0000463];nuclear-transcribed mRNA catabolic process, nonsense-mediated decay [GO:0000184];ribosomal large subunit biogenesis [GO:0042273];rRNA processing [GO:0006364];SRP-dependent cotranslational protein targeting to membrane [GO:0006614];translation [GO:0006412];translational initiation [GO:0006413];vir…	DNA binding [GO:0003677];identical protein binding [GO:0042802];mRNA binding [GO:0003729];RNA binding [GO:0003723];structural constituent of ribosome [GO:0003735]	cytoplasm [GO:0005737];cytosol [GO:0005829];cytosolic large ribosomal subunit [GO:0022625];focal adhesion [GO:0005925];membrane [GO:0016020];nucleolus [GO:0005730];nucleus [GO:0005634];polysome [GO:0005844];postsynaptic density [GO:0014069];ribonucleoprotein complex [GO:1990904]	maturation of LSU-rRNA from tricistronic rRNA transcript (SSU-rRNA, 5.8S rRNA, LSU-rRNA) [GO:0000463];nuclear-transcribed mRNA catabolic process, nonsense-mediated decay [GO:0000184];ribosomal large subunit biogenesis [GO:0042273];rRNA processing [GO:0006364];SRP-dependent cotranslational protein targeting to membrane [GO:0006614];translation [GO:0006412];translational initiation [GO:0006413];vir…
A0A346XLW8	TP53		TP53	-	-	-	-
J3QQQ9	KOW domain-containing protein			translation [GO:0006412]	RNA binding [GO:0003723];structural constituent of ribosome [GO:0003735]	large ribosomal subunit [GO:0015934]	translation [GO:0006412];RNA binding [GO:0003723];structural constituent of ribosome [GO:0003735];large ribosomal subunit [GO:0015934]
P62280	40S ribosomal protein S11	6205	RPS11	nuclear-transcribed mRNA catabolic process, nonsense-mediated decay [GO:0000184];SRP-dependent cotranslational protein targeting to membrane [GO:0006614];translation [GO:0006412];translational initiation [GO:0006413];viral transcription [GO:0019083]	RNA binding [GO:0003723];rRNA binding [GO:0019843];structural constituent of ribosome [GO:0003735]	cytoplasm [GO:0005737];cytosol [GO:0005829];cytosolic small ribosomal subunit [GO:0022627];extracellular exosome [GO:0070062];focal adhesion [GO:0005925];membrane [GO:0016020];nucleolus [GO:0005730];nucleoplasm [GO:0005654];ribosome [GO:0005840]	nuclear-transcribed mRNA catabolic process, nonsense-mediated decay [GO:0000184];SRP-dependent cotranslational protein targeting to membrane [GO:0006614];translation [GO:0006412];translational initiation [GO:0006413];viral transcription [GO:0019083];RNA binding [GO:0003723];rRNA binding [GO:0019843];structural constituent of ribosome [GO:0003735];cytoplasm [GO:0005737];cytosol [GO:0005829];cytoso…
G3V4W0	Heterogeneous nuclear ribonucleoproteins C1/C2		HNRNPC	-	RNA binding [GO:0003723]	-	-;RNA binding [GO:0003723];-
Q9Y3U8	60S ribosomal protein L36	25873	RPL36	cytoplasmic translation [GO:0002181];nuclear-transcribed mRNA catabolic process, nonsense-mediated decay [GO:0000184];SRP-dependent cotranslational protein targeting to membrane [GO:0006614];translation [GO:0006412];translational initiation [GO:0006413];viral transcription [GO:0019083]	RNA binding [GO:0003723];structural constituent of ribosome [GO:0003735]	cytoplasm [GO:0005737];cytosol [GO:0005829];cytosolic large ribosomal subunit [GO:0022625];membrane [GO:0016020];nucleolus [GO:0005730];polysomal ribosome [GO:0042788]	cytoplasmic translation [GO:0002181];nuclear-transcribed mRNA catabolic process, nonsense-mediated decay [GO:0000184];SRP-dependent cotranslational protein targeting to membrane [GO:0006614];translation [GO:0006412];translational initiation [GO:0006413];viral transcription [GO:0019083];RNA binding [GO:0003723];structural constituent of ribosome [GO:0003735];cytoplasm [GO:0005737];cytosol [GO:0005…
D6RG13	40S ribosomal protein S3a		RPS3A	translation [GO:0006412]	structural constituent of ribosome [GO:0003735]	cytosol [GO:0005829];endoplasmic reticulum [GO:0005783];nucleolus [GO:0005730];ribosome [GO:0005840]	translation [GO:0006412];structural constituent of ribosome [GO:0003735];cytosol [GO:0005829];endoplasmic reticulum [GO:0005783];nucleolus [GO:0005730];ribosome [GO:0005840]
P62906	60S ribosomal protein L10a	4736	RPL10A	cytoplasmic translation [GO:0002181];maturation of LSU-rRNA [GO:0000470];nuclear-transcribed mRNA catabolic process, nonsense-mediated decay [GO:0000184];SRP-dependent cotranslational protein targeting to membrane [GO:0006614];translation [GO:0006412];translational initiation [GO:0006413];viral transcription [GO:0019083]	RNA binding [GO:0003723];structural constituent of ribosome [GO:0003735]	cytosol [GO:0005829];cytosolic large ribosomal subunit [GO:0022625];extracellular exosome [GO:0070062];focal adhesion [GO:0005925];membrane [GO:0016020];nucleus [GO:0005634];polysomal ribosome [GO:0042788]	cytoplasmic translation [GO:0002181];maturation of LSU-rRNA [GO:0000470];nuclear-transcribed mRNA catabolic process, nonsense-mediated decay [GO:0000184];SRP-dependent cotranslational protein targeting to membrane [GO:0006614];translation [GO:0006412];translational initiation [GO:0006413];viral transcription [GO:0019083];RNA binding [GO:0003723];structural constituent of ribosome [GO:0003735];cyt…
P26373	60S ribosomal protein L13	6137	RPL13	bone development [GO:0060348];nuclear-transcribed mRNA catabolic process, nonsense-mediated decay [GO:0000184];SRP-dependent cotranslational protein targeting to membrane [GO:0006614];translation [GO:0006412];translational initiation [GO:0006413];viral transcription [GO:0019083]	RNA binding [GO:0003723];structural constituent of ribosome [GO:0003735]	cytosol [GO:0005829];cytosolic large ribosomal subunit [GO:0022625];cytosolic ribosome [GO:0022626];endoplasmic reticulum [GO:0005783];membrane [GO:0016020];nucleolus [GO:0005730];nucleus [GO:0005634]	bone development [GO:0060348];nuclear-transcribed mRNA catabolic process, nonsense-mediated decay [GO:0000184];SRP-dependent cotranslational protein targeting to membrane [GO:0006614];translation [GO:0006412];translational initiation [GO:0006413];viral transcription [GO:0019083];RNA binding [GO:0003723];structural constituent of ribosome [GO:0003735];cytosol [GO:0005829];cytosolic large ribosomal…
B4DLR3	cDNA FLJ54020, highly similar to Heterogeneous nuclear ribonucleoprotein U			-	-	nucleus [GO:0005634];viral nucleocapsid [GO:0019013]	-;-;nucleus [GO:0005634];viral nucleocapsid [GO:0019013]
P83881	60S ribosomal protein L36a	6173	RPL36A	cytoplasmic translation [GO:0002181];nuclear-transcribed mRNA catabolic process, nonsense-mediated decay [GO:0000184];SRP-dependent cotranslational protein targeting to membrane [GO:0006614];translation [GO:0006412];translational initiation [GO:0006413];viral transcription [GO:0019083]	RNA binding [GO:0003723];structural constituent of ribosome [GO:0003735]	cytosol [GO:0005829];cytosolic large ribosomal subunit [GO:0022625];endoplasmic reticulum [GO:0005783];plasma membrane [GO:0005886];polysomal ribosome [GO:0042788];ribosome [GO:0005840]	cytoplasmic translation [GO:0002181];nuclear-transcribed mRNA catabolic process, nonsense-mediated decay [GO:0000184];SRP-dependent cotranslational protein targeting to membrane [GO:0006614];translation [GO:0006412];translational initiation [GO:0006413];viral transcription [GO:0019083];RNA binding [GO:0003723];structural constituent of ribosome [GO:0003735];cytosol [GO:0005829];cytosolic large ri…
Q00839	Heterogeneous nuclear ribonucleoprotein U	3192	HNRNPU	adaptive thermogenesis [GO:1990845];cardiac muscle cell development [GO:0055013];cell cycle [GO:0007049];cell division [GO:0051301];cellular response to glucocorticoid stimulus [GO:0071385];cellular response to leukemia inhibitory factor [GO:1990830];chromatin organization [GO:0006325];circadian regulation of gene expression [GO:0032922];CRD-mediated mRNA stabilization [GO:0070934];dendritic tran…	actin binding [GO:0003779];ATP binding [GO:0005524];chromatin binding [GO:0003682];chromatin DNA binding [GO:0031490];DNA binding [GO:0003677];double-stranded DNA binding [GO:0003690];double-stranded RNA binding [GO:0003725];identical protein binding [GO:0042802];mRNA 3'-UTR binding [GO:0003730];poly(A) binding [GO:0008143];poly(C) RNA binding [GO:0017130];poly(G) binding [GO:0034046];pre-mRNA bi…	catalytic step 2 spliceosome [GO:0071013];cell surface [GO:0009986];centrosome [GO:0005813];condensed chromosome kinetochore [GO:0000777];CRD-mediated mRNA stability complex [GO:0070937];cytoplasmic ribonucleoprotein granule [GO:0036464];dendrite cytoplasm [GO:0032839];inactive sex chromosome [GO:0098577];kinetochore [GO:0000776];membrane [GO:0016020];midbody [GO:0030496];mitotic spindle [GO:0072…	adaptive thermogenesis [GO:1990845];cardiac muscle cell development [GO:0055013];cell cycle [GO:0007049];cell division [GO:0051301];cellular response to glucocorticoid stimulus [GO:0071385];cellular response to leukemia inhibitory factor [GO:1990830];chromatin organization [GO:0006325];circadian regulation of gene expression [GO:0032922];CRD-mediated mRNA stabilization [GO:0070934];dendritic tran…
P63241	Eukaryotic translation initiation factor 5A-1	1984	EIF5A	apoptotic process [GO:0006915];mRNA export from nucleus [GO:0006406];nucleocytoplasmic transport [GO:0006913];positive regulation of cell population proliferation [GO:0008284];positive regulation of translational elongation [GO:0045901];positive regulation of translational termination [GO:0045905];protein export from nucleus [GO:0006611]	protein N-terminus binding [GO:0047485];ribosome binding [GO:0043022];RNA binding [GO:0003723];translation elongation factor activity [GO:0003746];U6 snRNA binding [GO:0017070]	annulate lamellae [GO:0005642];cytoplasm [GO:0005737];cytosol [GO:0005829];endoplasmic reticulum membrane [GO:0005789];membrane [GO:0016020];nuclear pore [GO:0005643];nucleus [GO:0005634]	apoptotic process [GO:0006915];mRNA export from nucleus [GO:0006406];nucleocytoplasmic transport [GO:0006913];positive regulation of cell population proliferation [GO:0008284];positive regulation of translational elongation [GO:0045901];positive regulation of translational termination [GO:0045905];protein export from nucleus [GO:0006611];protein N-terminus binding [GO:0047485];ribosome binding [G…
P62277	40S ribosomal protein S13	6207	RPS13	negative regulation of RNA splicing [GO:0033119];nuclear-transcribed mRNA catabolic process, nonsense-mediated decay [GO:0000184];SRP-dependent cotranslational protein targeting to membrane [GO:0006614];translation [GO:0006412];translational initiation [GO:0006413];viral transcription [GO:0019083]	mRNA 5'-UTR binding [GO:0048027];mRNA binding [GO:0003729];RNA binding [GO:0003723];small ribosomal subunit rRNA binding [GO:0070181];structural constituent of ribosome [GO:0003735]	cytosol [GO:0005829];cytosolic small ribosomal subunit [GO:0022627];extracellular exosome [GO:0070062];focal adhesion [GO:0005925];membrane [GO:0016020];nucleolus [GO:0005730];nucleoplasm [GO:0005654];nucleus [GO:0005634];postsynaptic density [GO:0014069];ribosome [GO:0005840]	negative regulation of RNA splicing [GO:0033119];nuclear-transcribed mRNA catabolic process, nonsense-mediated decay [GO:0000184];SRP-dependent cotranslational protein targeting to membrane [GO:0006614];translation [GO:0006412];translational initiation [GO:0006413];viral transcription [GO:0019083];mRNA 5'-UTR binding [GO:0048027];mRNA binding [GO:0003729];RNA binding [GO:0003723];small ribosomal …
P62750	60S ribosomal protein L23a	6147	RPL23A	nuclear-transcribed mRNA catabolic process, nonsense-mediated decay [GO:0000184];ribosomal large subunit assembly [GO:0000027];SRP-dependent cotranslational protein targeting to membrane [GO:0006614];translation [GO:0006412];translational initiation [GO:0006413];viral transcription [GO:0019083]	cadherin binding [GO:0045296];RNA binding [GO:0003723];rRNA binding [GO:0019843];structural constituent of ribosome [GO:0003735];TORC2 complex binding [GO:1904841]	cytoplasm [GO:0005737];cytosol [GO:0005829];cytosolic large ribosomal subunit [GO:0022625];extracellular exosome [GO:0070062];nucleolus [GO:0005730];nucleus [GO:0005634]	nuclear-transcribed mRNA catabolic process, nonsense-mediated decay [GO:0000184];ribosomal large subunit assembly [GO:0000027];SRP-dependent cotranslational protein targeting to membrane [GO:0006614];translation [GO:0006412];translational initiation [GO:0006413];viral transcription [GO:0019083];cadherin binding [GO:0045296];RNA binding [GO:0003723];rRNA binding [GO:0019843];structural constituent…
A8K7F6	RNA helicase			-	ATP binding [GO:0005524];RNA helicase activity [GO:0003724];translation initiation factor activity [GO:0003743]	-	-;ATP binding [GO:0005524];RNA helicase activity [GO:0003724];translation initiation factor activity [GO:0003743];-
P61313	60S ribosomal protein L15	6138	RPL15	cytoplasmic translation [GO:0002181];nuclear-transcribed mRNA catabolic process, nonsense-mediated decay [GO:0000184];SRP-dependent cotranslational protein targeting to membrane [GO:0006614];translation [GO:0006412];translational initiation [GO:0006413];viral transcription [GO:0019083]	cadherin binding [GO:0045296];RNA binding [GO:0003723];structural constituent of ribosome [GO:0003735]	cytosol [GO:0005829];cytosolic large ribosomal subunit [GO:0022625];membrane [GO:0016020];nucleus [GO:0005634];ribosome [GO:0005840]	cytoplasmic translation [GO:0002181];nuclear-transcribed mRNA catabolic process, nonsense-mediated decay [GO:0000184];SRP-dependent cotranslational protein targeting to membrane [GO:0006614];translation [GO:0006412];translational initiation [GO:0006413];viral transcription [GO:0019083];cadherin binding [GO:0045296];RNA binding [GO:0003723];structural constituent of ribosome [GO:0003735];cytosol […
Q5ZEZ4	Alpha-actinin 1		ACTN1	actin crosslink formation [GO:0051764];actin filament bundle assembly [GO:0051017]	actin filament binding [GO:0051015];calcium ion binding [GO:0005509]	-	actin crosslink formation [GO:0051764];actin filament bundle assembly [GO:0051017];actin filament binding [GO:0051015];calcium ion binding [GO:0005509];-
D3YTB1	60S ribosomal protein L32		RPL32	translation [GO:0006412]	structural constituent of ribosome [GO:0003735]	ribosome [GO:0005840]	translation [GO:0006412];structural constituent of ribosome [GO:0003735];ribosome [GO:0005840]
Q9NR30	Nucleolar RNA helicase 2	9188	DDX21	defense response to virus [GO:0051607];innate immune response [GO:0045087];osteoblast differentiation [GO:0001649];positive regulation of gene expression, epigenetic [GO:0045815];positive regulation of I-kappaB kinase/NF-kappaB signaling [GO:0043123];positive regulation of myeloid dendritic cell cytokine production [GO:0002735];R-loop disassembly [GO:0062176];response to exogenous dsRNA [GO:00433…	7SK snRNA binding [GO:0097322];ATP binding [GO:0005524];double-stranded RNA binding [GO:0003725];identical protein binding [GO:0042802];miRNA binding [GO:0035198];RNA binding [GO:0003723];RNA helicase activity [GO:0003724];rRNA binding [GO:0019843];snoRNA binding [GO:0030515]	cytosol [GO:0005829];membrane [GO:0016020];mitochondrion [GO:0005739];nucleolus [GO:0005730];nucleoplasm [GO:0005654]	defense response to virus [GO:0051607];innate immune response [GO:0045087];osteoblast differentiation [GO:0001649];positive regulation of gene expression, epigenetic [GO:0045815];positive regulation of I-kappaB kinase/NF-kappaB signaling [GO:0043123];positive regulation of myeloid dendritic cell cytokine production [GO:0002735];R-loop disassembly [GO:0062176];response to exogenous dsRNA [GO:00433…
P07195	L-lactate dehydrogenase B chain	3945	LDHB	carbohydrate metabolic process [GO:0005975];pyruvate metabolic process [GO:0006090]	identical protein binding [GO:0042802];L-lactate dehydrogenase activity [GO:0004459]	cytoplasm [GO:0005737];cytosol [GO:0005829];extracellular exosome [GO:0070062];membrane [GO:0016020];membrane raft [GO:0045121]	carbohydrate metabolic process [GO:0005975];pyruvate metabolic process [GO:0006090];identical protein binding [GO:0042802];L-lactate dehydrogenase activity [GO:0004459];cytoplasm [GO:0005737];cytosol [GO:0005829];extracellular exosome [GO:0070062];membrane [GO:0016020];membrane raft [GO:0045121]
A8K590	cDNA FLJ77456, highly similar to Homo sapiens interleukin enhancer binding factor 3, 90kDa (ILF3), transcript variant 2, mRNA			defense response to virus [GO:0051607]	DNA binding [GO:0003677];double-stranded RNA binding [GO:0003725]	cytoplasm [GO:0005737];nucleus [GO:0005634]	defense response to virus [GO:0051607];DNA binding [GO:0003677];double-stranded RNA binding [GO:0003725];cytoplasm [GO:0005737];nucleus [GO:0005634]
P12236	ADP/ATP translocase 3	293	SLC25A6	apoptotic process [GO:0006915];protein targeting to mitochondrion [GO:0006626];regulation of insulin secretion [GO:0050796];viral process [GO:0016032]	ATP [GO:0005471]	integral component of membrane [GO:0016021];mitochondrial inner membrane [GO:0005743];mitochondrion [GO:0005739];nucleus [GO:0005634];TIM23 mitochondrial import inner membrane translocase complex [GO:0005744]	apoptotic process [GO:0006915];protein targeting to mitochondrion [GO:0006626];regulation of insulin secretion [GO:0050796];viral process [GO:0016032];ATP [GO:0005471];integral component of membrane [GO:0016021];mitochondrial inner membrane [GO:0005743];mitochondrion [GO:0005739];nucleus [GO:0005634];TIM23 mitochondrial import inner membrane translocase complex [GO:0005744]
Q8J015	60S ribosomal protein L13a	23521	RPL13A	regulation of translation [GO:0006417];translation [GO:0006412]	structural constituent of ribosome [GO:0003735]	large ribosomal subunit [GO:0015934]	regulation of translation [GO:0006417];translation [GO:0006412];structural constituent of ribosome [GO:0003735];large ribosomal subunit [GO:0015934]
A8K3C3	T-complex protein 1 subunit delta			protein folding [GO:0006457]	ATP binding [GO:0005524];unfolded protein binding [GO:0051082]	cytoplasm [GO:0005737]	protein folding [GO:0006457];ATP binding [GO:0005524];unfolded protein binding [GO:0051082];cytoplasm [GO:0005737]
E5RIT6	60S ribosomal protein L26-like 1		RPL26L1	translation [GO:0006412]	RNA binding [GO:0003723];structural constituent of ribosome [GO:0003735]	large ribosomal subunit [GO:0015934]	translation [GO:0006412];RNA binding [GO:0003723];structural constituent of ribosome [GO:0003735];large ribosomal subunit [GO:0015934]
P62753	40S ribosomal protein S6	6194	RPS6	activation-induced cell death of T cells [GO:0006924];erythrocyte development [GO:0048821];G1/S transition of mitotic cell cycle [GO:0000082];gastrulation [GO:0007369];glucose homeostasis [GO:0042593];mammalian oogenesis stage [GO:0022605];mitotic cell cycle checkpoint [GO:0007093];negative regulation of apoptotic process [GO:0043066];nuclear-transcribed mRNA catabolic process, nonsense-mediated …	protein kinase binding [GO:0019901];RNA binding [GO:0003723];structural constituent of ribosome [GO:0003735]	cell body [GO:0044297];cytoplasmic ribonucleoprotein granule [GO:0036464];cytosol [GO:0005829];cytosolic small ribosomal subunit [GO:0022627];dendrite [GO:0030425];endoplasmic reticulum [GO:0005783];membrane [GO:0016020];nucleolus [GO:0005730];nucleoplasm [GO:0005654];nucleus [GO:0005634];perinuclear region of cytoplasm [GO:0048471];polysome [GO:0005844];ribonucleoprotein complex [GO:1990904];sma…	activation-induced cell death of T cells [GO:0006924];erythrocyte development [GO:0048821];G1/S transition of mitotic cell cycle [GO:0000082];gastrulation [GO:0007369];glucose homeostasis [GO:0042593];mammalian oogenesis stage [GO:0022605];mitotic cell cycle checkpoint [GO:0007093];negative regulation of apoptotic process [GO:0043066];nuclear-transcribed mRNA catabolic process, nonsense-mediated …
Q5XTR9	Hemoglobin delta-beta fusion protein		HBD/HBB	-	heme binding [GO:0020037];metal ion binding [GO:0046872];oxygen binding [GO:0019825];oxygen carrier activity [GO:0005344]	hemoglobin complex [GO:0005833]	-;heme binding [GO:0020037];metal ion binding [GO:0046872];oxygen binding [GO:0019825];oxygen carrier activity [GO:0005344];hemoglobin complex [GO:0005833]
Q96IX5	ATP synthase membrane subunit DAPIT, mitochondrial	84833	ATP5MD	-	-	integral component of membrane [GO:0016021];mitochondrial proton-transporting ATP synthase complex [GO:0005753];mitochondrion [GO:0005739]	-;-;integral component of membrane [GO:0016021];mitochondrial proton-transporting ATP synthase complex [GO:0005753];mitochondrion [GO:0005739]
A0A0A0MTL8	Zinc transporter ZIP1	27173	SLC39A1	-	-	integral component of membrane [GO:0016021]	-;-;integral component of membrane [GO:0016021]
C9J5D1	N-alpha-acetyltransferase 50		NAA50	-	N-acetyltransferase activity [GO:0008080]	-	-;N-acetyltransferase activity [GO:0008080];-
A0A1B0GWA9	GTP-binding protein Di-Ras2		DIRAS2	signal transduction [GO:0007165]	GTP binding [GO:0005525];GTPase activity [GO:0003924]	membrane [GO:0016020]	signal transduction [GO:0007165];GTP binding [GO:0005525];GTPase activity [GO:0003924];membrane [GO:0016020]
Q96PS2	FGF-2 activity-associated protein 3		GAFA3	-	-	-	-
C9J9K3	40S ribosomal protein SA		RPSA	translation [GO:0006412]	structural constituent of ribosome [GO:0003735]	cytoplasm [GO:0005737];small ribosomal subunit [GO:0015935]	translation [GO:0006412];structural constituent of ribosome [GO:0003735];cytoplasm [GO:0005737];small ribosomal subunit [GO:0015935]
H3BV41	Cleavage and polyadenylation-specificity factor subunit 5		NUDT21	mRNA polyadenylation [GO:0006378]	hydrolase activity [GO:0016787];mRNA binding [GO:0003729]	mRNA cleavage factor complex [GO:0005849]	mRNA polyadenylation [GO:0006378];hydrolase activity [GO:0016787];mRNA binding [GO:0003729];mRNA cleavage factor complex [GO:0005849]
P68371	Tubulin beta-4B chain	10383	TUBB4B	ciliary basal body-plasma membrane docking [GO:0097711];G2/M transition of mitotic cell cycle [GO:0000086];microtubule cytoskeleton organization [GO:0000226];microtubule-based process [GO:0007017];mitotic cell cycle [GO:0000278];natural killer cell mediated cytotoxicity [GO:0042267];neutrophil degranulation [GO:0043312];regulation of G2/M transition of mitotic cell cycle [GO:0010389]	double-stranded RNA binding [GO:0003725];GTP binding [GO:0005525];GTPase activity [GO:0003924];MHC class I protein binding [GO:0042288];structural constituent of cytoskeleton [GO:0005200];unfolded protein binding [GO:0051082]	azurophil granule lumen [GO:0035578];cytoplasm [GO:0005737];cytoskeleton [GO:0005856];cytosol [GO:0005829];extracellular exosome [GO:0070062];extracellular region [GO:0005576];extracellular vesicle [GO:1903561];microtubule [GO:0005874];nucleus [GO:0005634]	ciliary basal body-plasma membrane docking [GO:0097711];G2/M transition of mitotic cell cycle [GO:0000086];microtubule cytoskeleton organization [GO:0000226];microtubule-based process [GO:0007017];mitotic cell cycle [GO:0000278];natural killer cell mediated cytotoxicity [GO:0042267];neutrophil degranulation [GO:0043312];regulation of G2/M transition of mitotic cell cycle [GO:0010389];double-stran…
P22531	Small proline-rich protein 2E	6704	SPRR2E	cornification [GO:0070268];epidermis development [GO:0008544];peptide cross-linking [GO:0018149]	structural constituent of skin epidermis [GO:0030280];structural molecule activity [GO:0005198]	cornified envelope [GO:0001533];cytoplasm [GO:0005737];cytosol [GO:0005829]	cornification [GO:0070268];epidermis development [GO:0008544];peptide cross-linking [GO:0018149];structural constituent of skin epidermis [GO:0030280];structural molecule activity [GO:0005198];cornified envelope [GO:0001533];cytoplasm [GO:0005737];cytosol [GO:0005829]
P16403	Histone H1.2	3006	H1-2	chromosome condensation [GO:0030261];histone H3-K27 trimethylation [GO:0098532];histone H3-K4 trimethylation [GO:0080182];negative regulation of chromatin silencing [GO:0031936];negative regulation of DNA recombination [GO:0045910];negative regulation of transcription by RNA polymerase II [GO:0000122];nucleosome assembly [GO:0006334];nucleosome positioning [GO:0016584];regulation of transcription…	chromatin DNA binding [GO:0031490];double-stranded DNA binding [GO:0003690];nucleosomal DNA binding [GO:0031492];RNA binding [GO:0003723]	host cell nucleus [GO:0042025];nuclear chromatin [GO:0000790];nuclear euchromatin [GO:0005719];nucleosome [GO:0000786];nucleus [GO:0005634];transcriptionally active chromatin [GO:0035327]	chromosome condensation [GO:0030261];histone H3-K27 trimethylation [GO:0098532];histone H3-K4 trimethylation [GO:0080182];negative regulation of chromatin silencing [GO:0031936];negative regulation of DNA recombination [GO:0045910];negative regulation of transcription by RNA polymerase II [GO:0000122];nucleosome assembly [GO:0006334];nucleosome positioning [GO:0016584];regulation of transcription…
I3L4S0	Vacuolar protein sorting-associated protein 35		VPS35	-	-	-	-
P05387	60S acidic ribosomal protein P2	6181	RPLP2	nuclear-transcribed mRNA catabolic process, nonsense-mediated decay [GO:0000184];SRP-dependent cotranslational protein targeting to membrane [GO:0006614];translation [GO:0006412];translational elongation [GO:0006414];translational initiation [GO:0006413];viral transcription [GO:0019083]	structural constituent of ribosome [GO:0003735]	cytosol [GO:0005829];cytosolic large ribosomal subunit [GO:0022625];extracellular exosome [GO:0070062];focal adhesion [GO:0005925];membrane [GO:0016020]	nuclear-transcribed mRNA catabolic process, nonsense-mediated decay [GO:0000184];SRP-dependent cotranslational protein targeting to membrane [GO:0006614];translation [GO:0006412];translational elongation [GO:0006414];translational initiation [GO:0006413];viral transcription [GO:0019083];structural constituent of ribosome [GO:0003735];cytosol [GO:0005829];cytosolic large ribosomal subunit [GO:0022…
P26641	Elongation factor 1-gamma	1937	EEF1G	response to virus [GO:0009615];translational elongation [GO:0006414]	cadherin binding [GO:0045296];translation elongation factor activity [GO:0003746]	cytoplasm [GO:0005737];cytosol [GO:0005829];extracellular exosome [GO:0070062];membrane [GO:0016020];nucleus [GO:0005634]	response to virus [GO:0009615];translational elongation [GO:0006414];cadherin binding [GO:0045296];translation elongation factor activity [GO:0003746];cytoplasm [GO:0005737];cytosol [GO:0005829];extracellular exosome [GO:0070062];membrane [GO:0016020];nucleus [GO:0005634]
A0A0S2Z4G7	Nucleophosmin	4869	NPM1	-	RNA binding [GO:0003723]	cytoplasm [GO:0005737];nucleolus [GO:0005730]	-;RNA binding [GO:0003723];cytoplasm [GO:0005737];nucleolus [GO:0005730]
Q6IBG5	MYL6 protein		MYL6	-	calcium ion binding [GO:0005509]	-	-;calcium ion binding [GO:0005509];-
Q53HF2	Heat shock 70kDa protein 8 isoform 2 variant	3312		-	ATP binding [GO:0005524]	-	-;ATP binding [GO:0005524];-
A0A2R8Y5G6	RNA helicase		DDX3X	-	ATP binding [GO:0005524];nucleic acid binding [GO:0003676];RNA helicase activity [GO:0003724]	-	-;ATP binding [GO:0005524];nucleic acid binding [GO:0003676];RNA helicase activity [GO:0003724];-
A0A384NL58	Heterogeneous nuclear ribonucleoproteins A2/B1			mRNA export from nucleus [GO:0006406];mRNA processing [GO:0006397]	RNA binding [GO:0003723]	extracellular region [GO:0005576];spliceosomal complex [GO:0005681]	mRNA export from nucleus [GO:0006406];mRNA processing [GO:0006397];RNA binding [GO:0003723];extracellular region [GO:0005576];spliceosomal complex [GO:0005681]
P62851	40S ribosomal protein S25	6230	RPS25	nuclear-transcribed mRNA catabolic process, nonsense-mediated decay [GO:0000184];SRP-dependent cotranslational protein targeting to membrane [GO:0006614];translation [GO:0006412];translational initiation [GO:0006413];viral transcription [GO:0019083]	RNA binding [GO:0003723];structural constituent of ribosome [GO:0003735]	cytosol [GO:0005829];cytosolic small ribosomal subunit [GO:0022627];extracellular exosome [GO:0070062];nucleolus [GO:0005730];nucleoplasm [GO:0005654];nucleus [GO:0005634];ribosome [GO:0005840];small ribosomal subunit [GO:0015935];synapse [GO:0045202]	nuclear-transcribed mRNA catabolic process, nonsense-mediated decay [GO:0000184];SRP-dependent cotranslational protein targeting to membrane [GO:0006614];translation [GO:0006412];translational initiation [GO:0006413];viral transcription [GO:0019083];RNA binding [GO:0003723];structural constituent of ribosome [GO:0003735];cytosol [GO:0005829];cytosolic small ribosomal subunit [GO:0022627];extracel…
Q45KI0	Trypsin I		PRSS1	-	serine-type endopeptidase activity [GO:0004252]	-	-;serine-type endopeptidase activity [GO:0004252];-
P42677	40S ribosomal protein S27	6232	RPS27	nuclear-transcribed mRNA catabolic process, nonsense-mediated decay [GO:0000184];ribosomal small subunit assembly [GO:0000028];rRNA processing [GO:0006364];SRP-dependent cotranslational protein targeting to membrane [GO:0006614];translation [GO:0006412];translational initiation [GO:0006413];viral transcription [GO:0019083]	DNA binding [GO:0003677];RNA binding [GO:0003723];structural constituent of ribosome [GO:0003735];zinc ion binding [GO:0008270]	cytosol [GO:0005829];cytosolic small ribosomal subunit [GO:0022627];nucleoplasm [GO:0005654];nucleus [GO:0005634];ribosome [GO:0005840]	nuclear-transcribed mRNA catabolic process, nonsense-mediated decay [GO:0000184];ribosomal small subunit assembly [GO:0000028];rRNA processing [GO:0006364];SRP-dependent cotranslational protein targeting to membrane [GO:0006614];translation [GO:0006412];translational initiation [GO:0006413];viral transcription [GO:0019083];DNA binding [GO:0003677];RNA binding [GO:0003723];structural constituent o…
A3R0T7	Liver histone H1e			nucleosome assembly [GO:0006334]	DNA binding [GO:0003677]	host cell nucleus [GO:0042025];nucleosome [GO:0000786];nucleus [GO:0005634]	nucleosome assembly [GO:0006334];DNA binding [GO:0003677];host cell nucleus [GO:0042025];nucleosome [GO:0000786];nucleus [GO:0005634]
P05109	Protein S100-A8	6279	S100A8	activation of cysteine-type endopeptidase activity involved in apoptotic process [GO:0006919];acute inflammatory response [GO:0002526];antimicrobial humoral response [GO:0019730];apoptotic process [GO:0006915];astrocyte development [GO:0014002];autocrine signaling [GO:0035425];autophagy [GO:0006914];chemokine production [GO:0032602];chronic inflammatory response [GO:0002544];cytokine production […	arachidonic acid binding [GO:0050544];calcium ion binding [GO:0005509];microtubule binding [GO:0008017];RAGE receptor binding [GO:0050786];Toll-like receptor 4 binding [GO:0035662];zinc ion binding [GO:0008270]	collagen-containing extracellular matrix [GO:0062023];cytoskeleton [GO:0005856];cytosol [GO:0005829];extracellular exosome [GO:0070062];extracellular region [GO:0005576];extracellular space [GO:0005615];intermediate filament cytoskeleton [GO:0045111];nucleus [GO:0005634];plasma membrane [GO:0005886];secretory granule lumen [GO:0034774]	activation of cysteine-type endopeptidase activity involved in apoptotic process [GO:0006919];acute inflammatory response [GO:0002526];antimicrobial humoral response [GO:0019730];apoptotic process [GO:0006915];astrocyte development [GO:0014002];autocrine signaling [GO:0035425];autophagy [GO:0006914];chemokine production [GO:0032602];chronic inflammatory response [GO:0002544];cytokine production […
Q86YZ3	Hornerin	388697	HRNR	cell envelope organization [GO:0043163];establishment of skin barrier [GO:0061436];keratinization [GO:0031424];neutrophil degranulation [GO:0043312]	calcium ion binding [GO:0005509];transition metal ion binding [GO:0046914]	azurophil granule lumen [GO:0035578];collagen-containing extracellular matrix [GO:0062023];cornified envelope [GO:0001533];cytoplasm [GO:0005737];extracellular exosome [GO:0070062];extracellular region [GO:0005576];keratohyalin granule [GO:0036457];nucleus [GO:0005634];perinuclear region of cytoplasm [GO:0048471]	cell envelope organization [GO:0043163];establishment of skin barrier [GO:0061436];keratinization [GO:0031424];neutrophil degranulation [GO:0043312];calcium ion binding [GO:0005509];transition metal ion binding [GO:0046914];azurophil granule lumen [GO:0035578];collagen-containing extracellular matrix [GO:0062023];cornified envelope [GO:0001533];cytoplasm [GO:0005737];extracellular exosome [GO:007…
B4DNE0	cDNA FLJ52573, highly similar to Elongation factor 1-alpha 1			-	GTP binding [GO:0005525];GTPase activity [GO:0003924];translation elongation factor activity [GO:0003746]	-	-;GTP binding [GO:0005525];GTPase activity [GO:0003924];translation elongation factor activity [GO:0003746];-
K7EJT5	60S ribosomal protein L22		RPL22	translation [GO:0006412]	structural constituent of ribosome [GO:0003735]	ribosome [GO:0005840]	translation [GO:0006412];structural constituent of ribosome [GO:0003735];ribosome [GO:0005840]
A8K7N0	60S ribosomal protein L14			translation [GO:0006412]	RNA binding [GO:0003723];structural constituent of ribosome [GO:0003735]	ribosome [GO:0005840]	translation [GO:0006412];RNA binding [GO:0003723];structural constituent of ribosome [GO:0003735];ribosome [GO:0005840]
I3L1H9	Zymogen granule protein 16 homolog B		ZG16B	-	-	-	-
P61956	Small ubiquitin-related modifier 2	6613	SUMO2	positive regulation of proteasomal ubiquitin-dependent protein catabolic process [GO:0032436];protein sumoylation [GO:0016925]	protein tag [GO:0031386];RNA binding [GO:0003723];ubiquitin protein ligase binding [GO:0031625];ubiquitin-like protein ligase binding [GO:0044389]	nucleoplasm [GO:0005654];nucleus [GO:0005634];PML body [GO:0016605]	positive regulation of proteasomal ubiquitin-dependent protein catabolic process [GO:0032436];protein sumoylation [GO:0016925];protein tag [GO:0031386];RNA binding [GO:0003723];ubiquitin protein ligase binding [GO:0031625];ubiquitin-like protein ligase binding [GO:0044389];nucleoplasm [GO:0005654];nucleus [GO:0005634];PML body [GO:0016605]
A0A087X0X3	Heterogeneous nuclear ribonucleoprotein M		HNRNPM	mRNA splicing, via spliceosome [GO:0000398]	RNA binding [GO:0003723]	nucleoplasm [GO:0005654]	mRNA splicing, via spliceosome [GO:0000398];RNA binding [GO:0003723];nucleoplasm [GO:0005654]
P05141	ADP/ATP translocase 2	292	SLC25A5	adenine nucleotide transport [GO:0051503];cellular response to leukemia inhibitory factor [GO:1990830];chromosome segregation [GO:0007059];negative regulation of mitochondrial outer membrane permeabilization involved in apoptotic signaling pathway [GO:1901029];positive regulation of cell population proliferation [GO:0008284];regulation of insulin secretion [GO:0050796];viral process [GO:0016032]	adenine nucleotide transmembrane transporter activity [GO:0000295];adenine transmembrane transporter activity [GO:0015207];ATP transmembrane transporter activity [GO:0005347];RNA binding [GO:0003723];ubiquitin protein ligase binding [GO:0031625]	integral component of plasma membrane [GO:0005887];membrane [GO:0016020];membrane raft [GO:0045121];mitochondrial inner membrane [GO:0005743];mitochondrial nucleoid [GO:0042645];mitochondrion [GO:0005739];MMXD complex [GO:0071817];nucleus [GO:0005634]	adenine nucleotide transport [GO:0051503];cellular response to leukemia inhibitory factor [GO:1990830];chromosome segregation [GO:0007059];negative regulation of mitochondrial outer membrane permeabilization involved in apoptotic signaling pathway [GO:1901029];positive regulation of cell population proliferation [GO:0008284];regulation of insulin secretion [GO:0050796];viral process [GO:0016032];…
P81605	Dermcidin	117159	DCD	antimicrobial humoral immune response mediated by antimicrobial peptide [GO:0061844];antimicrobial humoral response [GO:0019730];defense response to bacterium [GO:0042742];defense response to fungus [GO:0050832];defense response to Gram-negative bacterium [GO:0050829];defense response to Gram-positive bacterium [GO:0050830];killing by host of symbiont cells [GO:0051873];killing of cells of other …	peptidase activity [GO:0008233];RNA binding [GO:0003723]	extracellular exosome [GO:0070062];extracellular region [GO:0005576];extracellular space [GO:0005615]	antimicrobial humoral immune response mediated by antimicrobial peptide [GO:0061844];antimicrobial humoral response [GO:0019730];defense response to bacterium [GO:0042742];defense response to fungus [GO:0050832];defense response to Gram-negative bacterium [GO:0050829];defense response to Gram-positive bacterium [GO:0050830];killing by host of symbiont cells [GO:0051873];killing of cells of other …
Q08211	ATP-dependent RNA helicase A	1660	DHX9	alternative mRNA splicing, via spliceosome [GO:0000380];cellular protein-containing complex assembly [GO:0034622];cellular response to exogenous dsRNA [GO:0071360];cellular response to tumor necrosis factor [GO:0071356];CRD-mediated mRNA stabilization [GO:0070934];DNA duplex unwinding [GO:0032508];DNA replication [GO:0006260];DNA-templated transcription, termination [GO:0006353];DNA-templated vir…	3'-5' DNA helicase activity [GO:0043138];3'-5' DNA/RNA helicase activity [GO:0033679];3'-5' RNA helicase activity [GO:0034458];ATP binding [GO:0005524];ATPase activity [GO:0016887];chromatin DNA binding [GO:0031490];DNA binding [GO:0003677];DNA helicase activity [GO:0003678];DNA replication origin binding [GO:0003688];double-stranded DNA binding [GO:0003690];double-stranded RNA binding [GO:000372…	actin cytoskeleton [GO:0015629];centrosome [GO:0005813];CRD-mediated mRNA stability complex [GO:0070937];cytoplasm [GO:0005737];cytoplasmic ribonucleoprotein granule [GO:0036464];cytosol [GO:0005829];membrane [GO:0016020];nuclear body [GO:0016604];nuclear stress granule [GO:0097165];nucleolus [GO:0005730];nucleoplasm [GO:0005654];nucleus [GO:0005634];perichromatin fibrils [GO:0005726];polysomal r…	alternative mRNA splicing, via spliceosome [GO:0000380];cellular protein-containing complex assembly [GO:0034622];cellular response to exogenous dsRNA [GO:0071360];cellular response to tumor necrosis factor [GO:0071356];CRD-mediated mRNA stabilization [GO:0070934];DNA duplex unwinding [GO:0032508];DNA replication [GO:0006260];DNA-templated transcription, termination [GO:0006353];DNA-templated vir…
D6RAN4	60S ribosomal protein L9		RPL9	translation [GO:0006412]	rRNA binding [GO:0019843];structural constituent of ribosome [GO:0003735]	ribosome [GO:0005840]	translation [GO:0006412];rRNA binding [GO:0019843];structural constituent of ribosome [GO:0003735];ribosome [GO:0005840]
E9PLA9	Caprin-1		CAPRIN1	-	-	cytosol [GO:0005829]	-;-;cytosol [GO:0005829]
A8K3K1	cDNA FLJ78096, highly similar to Homo sapiens actin, alpha, cardiac muscle (ACTC), mRNA			mesenchyme migration [GO:0090131];positive regulation of gene expression [GO:0010628]	-	cell body [GO:0044297];cytoplasm [GO:0005737];filopodium [GO:0030175];lamellipodium [GO:0030027]	mesenchyme migration [GO:0090131];positive regulation of gene expression [GO:0010628];-;cell body [GO:0044297];cytoplasm [GO:0005737];filopodium [GO:0030175];lamellipodium [GO:0030027]
B2R6L0	Tubulin beta chain			microtubule-based process [GO:0007017]	GTP binding [GO:0005525];GTPase activity [GO:0003924];structural constituent of cytoskeleton [GO:0005200]	cytoplasm [GO:0005737];microtubule [GO:0005874]	microtubule-based process [GO:0007017];GTP binding [GO:0005525];GTPase activity [GO:0003924];structural constituent of cytoskeleton [GO:0005200];cytoplasm [GO:0005737];microtubule [GO:0005874]
A0A0A0MSI0	Peroxiredoxin-1		PRDX1	-	antioxidant activity [GO:0016209];oxidoreductase activity [GO:0016491]	-	-;antioxidant activity [GO:0016209];oxidoreductase activity [GO:0016491];-
P49207	60S ribosomal protein L34	6164	RPL34	nuclear-transcribed mRNA catabolic process, nonsense-mediated decay [GO:0000184];SRP-dependent cotranslational protein targeting to membrane [GO:0006614];translation [GO:0006412];translational initiation [GO:0006413];viral transcription [GO:0019083]	cadherin binding [GO:0045296];RNA binding [GO:0003723];structural constituent of ribosome [GO:0003735]	cytosol [GO:0005829];cytosolic large ribosomal subunit [GO:0022625];endoplasmic reticulum [GO:0005783];extracellular exosome [GO:0070062]	nuclear-transcribed mRNA catabolic process, nonsense-mediated decay [GO:0000184];SRP-dependent cotranslational protein targeting to membrane [GO:0006614];translation [GO:0006412];translational initiation [GO:0006413];viral transcription [GO:0019083];cadherin binding [GO:0045296];RNA binding [GO:0003723];structural constituent of ribosome [GO:0003735];cytosol [GO:0005829];cytosolic large ribosomal…
H0YLE2	Annexin A2		ANXA2	-	calcium ion binding [GO:0005509];calcium-dependent phospholipid binding [GO:0005544]	-	-;calcium ion binding [GO:0005509];calcium-dependent phospholipid binding [GO:0005544];-
Q15365	Poly(rC)-binding protein 1	5093	PCBP1	mRNA splicing, via spliceosome [GO:0000398];positive regulation of transcription by RNA polymerase II [GO:0045944];regulation of gene expression [GO:0010468];regulation of RNA metabolic process [GO:0051252];RNA metabolic process [GO:0016070];viral RNA genome replication [GO:0039694]	cadherin binding [GO:0045296];DNA-binding transcription factor activity, RNA polymerase II-specific [GO:0000981];mRNA binding [GO:0003729];RNA binding [GO:0003723];sequence-specific single stranded DNA binding [GO:0098847];single-stranded DNA binding [GO:0003697]	cytoplasm [GO:0005737];cytoplasmic ribonucleoprotein granule [GO:0036464];cytosol [GO:0005829];extracellular exosome [GO:0070062];membrane [GO:0016020];nuclear speck [GO:0016607];nucleoplasm [GO:0005654];nucleus [GO:0005634]	mRNA splicing, via spliceosome [GO:0000398];positive regulation of transcription by RNA polymerase II [GO:0045944];regulation of gene expression [GO:0010468];regulation of RNA metabolic process [GO:0051252];RNA metabolic process [GO:0016070];viral RNA genome replication [GO:0039694];cadherin binding [GO:0045296];DNA-binding transcription factor activity, RNA polymerase II-specific [GO:0000981];mR…
A0A286YF22	D-3-phosphoglycerate dehydrogenase		PHGDH	L-serine biosynthetic process [GO:0006564]	NAD binding [GO:0051287];phosphoglycerate dehydrogenase activity [GO:0004617]	-	L-serine biosynthetic process [GO:0006564];NAD binding [GO:0051287];phosphoglycerate dehydrogenase activity [GO:0004617];-
Q6NTA2	HNRNPL protein	3191	HNRNPL	mRNA processing [GO:0006397]	RNA binding [GO:0003723]	nucleus [GO:0005634]	mRNA processing [GO:0006397];RNA binding [GO:0003723];nucleus [GO:0005634]
A0A087WTT1	Polyadenylate-binding protein		PABPC1	-	RNA binding [GO:0003723]	cytosol [GO:0005829]	-;RNA binding [GO:0003723];cytosol [GO:0005829]
Q13347	Eukaryotic translation initiation factor 3 subunit I	8668	EIF3I	cytoplasmic translational initiation [GO:0002183];formation of cytoplasmic translation initiation complex [GO:0001732];translational initiation [GO:0006413]	RNA binding [GO:0003723];translation initiation factor activity [GO:0003743]	cytosol [GO:0005829];eukaryotic 43S preinitiation complex [GO:0016282];eukaryotic 48S preinitiation complex [GO:0033290];eukaryotic translation initiation factor 3 complex [GO:0005852];eukaryotic translation initiation factor 3 complex, eIF3m [GO:0071541];extracellular exosome [GO:0070062]	cytoplasmic translational initiation [GO:0002183];formation of cytoplasmic translation initiation complex [GO:0001732];translational initiation [GO:0006413];RNA binding [GO:0003723];translation initiation factor activity [GO:0003743];cytosol [GO:0005829];eukaryotic 43S preinitiation complex [GO:0016282];eukaryotic 48S preinitiation complex [GO:0033290];eukaryotic translation initiation factor 3 c…
Q86WA1	Prothrombin		F2	blood coagulation [GO:0007596]	calcium ion binding [GO:0005509];serine-type endopeptidase activity [GO:0004252]	-	blood coagulation [GO:0007596];calcium ion binding [GO:0005509];serine-type endopeptidase activity [GO:0004252];-
A0A1X7SBZ2	RNA helicase		DDX17	-	ATP binding [GO:0005524];nucleic acid binding [GO:0003676];RNA helicase activity [GO:0003724]	nuclear speck [GO:0016607]	-;ATP binding [GO:0005524];nucleic acid binding [GO:0003676];RNA helicase activity [GO:0003724];nuclear speck [GO:0016607]
H0YFC6	GTP-binding nuclear protein Ran		RAN	nucleocytoplasmic transport [GO:0006913];protein transport [GO:0015031]	GTP binding [GO:0005525];GTPase activity [GO:0003924]	nucleus [GO:0005634]	nucleocytoplasmic transport [GO:0006913];protein transport [GO:0015031];GTP binding [GO:0005525];GTPase activity [GO:0003924];nucleus [GO:0005634]
Q04695	Keratin, type I cytoskeletal 17	3872	KRT17	cornification [GO:0070268];hair follicle morphogenesis [GO:0031069];intermediate filament organization [GO:0045109];keratinization [GO:0031424];positive regulation of cell growth [GO:0030307];positive regulation of hair follicle development [GO:0051798];positive regulation of translation [GO:0045727]	structural molecule activity [GO:0005198]	cell periphery [GO:0071944];cytosol [GO:0005829];intermediate filament [GO:0005882];intermediate filament cytoskeleton [GO:0045111]	cornification [GO:0070268];hair follicle morphogenesis [GO:0031069];intermediate filament organization [GO:0045109];keratinization [GO:0031424];positive regulation of cell growth [GO:0030307];positive regulation of hair follicle development [GO:0051798];positive regulation of translation [GO:0045727];structural molecule activity [GO:0005198];cell periphery [GO:0071944];cytosol [GO:0005829];interm…
Q15185	Prostaglandin E synthase 3	10728	PTGES3	chaperone cofactor-dependent protein refolding [GO:0051085];chaperone-mediated protein complex assembly [GO:0051131];cyclooxygenase pathway [GO:0019371];positive regulation of phosphorylation [GO:0042327];positive regulation of telomerase activity [GO:0051973];prostaglandin biosynthetic process [GO:0001516];protein folding [GO:0006457];protein stabilization [GO:0050821];regulation of cellular res…	chaperone binding [GO:0051087];DNA polymerase binding [GO:0070182];Hsp90 protein binding [GO:0051879];prostaglandin-E synthase activity [GO:0050220];telomerase activity [GO:0003720];unfolded protein binding [GO:0051082]	chaperone complex [GO:0101031];chromosome, telomeric region [GO:0000781];cytoplasm [GO:0005737];cytosol [GO:0005829];nucleoplasm [GO:0005654];nucleus [GO:0005634];protein-containing complex [GO:0032991];telomerase holoenzyme complex [GO:0005697]	chaperone cofactor-dependent protein refolding [GO:0051085];chaperone-mediated protein complex assembly [GO:0051131];cyclooxygenase pathway [GO:0019371];positive regulation of phosphorylation [GO:0042327];positive regulation of telomerase activity [GO:0051973];prostaglandin biosynthetic process [GO:0001516];protein folding [GO:0006457];protein stabilization [GO:0050821];regulation of cellular res…
O75367	Core histone macro-H2A.1	9555	MACROH2A1	chromatin organization [GO:0006325];chromatin silencing [GO:0006342];dosage compensation [GO:0007549];establishment of protein localization to chromatin [GO:0071169];negative regulation of cell cycle G2/M phase transition [GO:1902750];negative regulation of gene expression, epigenetic [GO:0045814];negative regulation of histone H3-K27 methylation [GO:0061086];negative regulation of histone H3-K4 …	chromatin DNA binding [GO:0031490];DNA binding [GO:0003677];double-stranded methylated DNA binding [GO:0010385];enzyme binding [GO:0019899];nucleosomal DNA binding [GO:0031492];promoter-specific chromatin binding [GO:1990841];protein heterodimerization activity [GO:0046982];protein kinase binding [GO:0019901];protein serine/threonine kinase inhibitor activity [GO:0030291];rDNA binding [GO:0000182…	Barr body [GO:0001740];condensed chromosome [GO:0000793];extracellular exosome [GO:0070062];nuclear chromatin [GO:0000790];nuclear chromosome [GO:0000228];nuclear chromosome, telomeric region [GO:0000784];nucleolus [GO:0005730];nucleoplasm [GO:0005654];nucleosome [GO:0000786];nucleus [GO:0005634];pericentric heterochromatin [GO:0005721];sex chromatin [GO:0001739]	chromatin organization [GO:0006325];chromatin silencing [GO:0006342];dosage compensation [GO:0007549];establishment of protein localization to chromatin [GO:0071169];negative regulation of cell cycle G2/M phase transition [GO:1902750];negative regulation of gene expression, epigenetic [GO:0045814];negative regulation of histone H3-K27 methylation [GO:0061086];negative regulation of histone H3-K4 …
Q9Y2X3	Nucleolar protein 58	51602	NOP58	rRNA processing [GO:0006364];snoRNA localization [GO:0048254]	ATPase binding [GO:0051117];RNA binding [GO:0003723];snoRNA binding [GO:0030515];TFIID-class transcription factor complex binding [GO:0001094]	box C/D snoRNP complex [GO:0031428];Cajal body [GO:0015030];cytosol [GO:0005829];fibrillar center [GO:0001650];membrane [GO:0016020];nucleolus [GO:0005730];nucleoplasm [GO:0005654];pre-snoRNP complex [GO:0070761];small nucleolar ribonucleoprotein complex [GO:0005732];small-subunit processome [GO:0032040]	rRNA processing [GO:0006364];snoRNA localization [GO:0048254];ATPase binding [GO:0051117];RNA binding [GO:0003723];snoRNA binding [GO:0030515];TFIID-class transcription factor complex binding [GO:0001094];box C/D snoRNP complex [GO:0031428];Cajal body [GO:0015030];cytosol [GO:0005829];fibrillar center [GO:0001650];membrane [GO:0016020];nucleolus [GO:0005730];nucleoplasm [GO:0005654];pre-snoRNP co…
Q53T09	Uncharacterized protein XRCC5		XRCC5	DNA recombination [GO:0006310];double-strand break repair via nonhomologous end joining [GO:0006303];telomere maintenance [GO:0000723];viral process [GO:0016032]	ATP binding [GO:0005524];damaged DNA binding [GO:0003684];DNA helicase activity [GO:0003678];telomeric DNA binding [GO:0042162]	Ku70 [GO:0043564]	DNA recombination [GO:0006310];double-strand break repair via nonhomologous end joining [GO:0006303];telomere maintenance [GO:0000723];viral process [GO:0016032];ATP binding [GO:0005524];damaged DNA binding [GO:0003684];DNA helicase activity [GO:0003678];telomeric DNA binding [GO:0042162];Ku70 [GO:0043564]
P62854	40S ribosomal protein S26	6231	RPS26	cytoplasmic translation [GO:0002181];negative regulation of RNA splicing [GO:0033119];nuclear-transcribed mRNA catabolic process, nonsense-mediated decay [GO:0000184];SRP-dependent cotranslational protein targeting to membrane [GO:0006614];translation [GO:0006412];translational initiation [GO:0006413];viral transcription [GO:0019083]	cadherin binding [GO:0045296];mRNA binding [GO:0003729];RNA binding [GO:0003723];structural constituent of ribosome [GO:0003735]	cytoplasmic side of rough endoplasmic reticulum membrane [GO:0098556];cytosol [GO:0005829];cytosolic small ribosomal subunit [GO:0022627];extracellular exosome [GO:0070062];membrane [GO:0016020];nucleoplasm [GO:0005654];polysomal ribosome [GO:0042788];small ribosomal subunit [GO:0015935]	cytoplasmic translation [GO:0002181];negative regulation of RNA splicing [GO:0033119];nuclear-transcribed mRNA catabolic process, nonsense-mediated decay [GO:0000184];SRP-dependent cotranslational protein targeting to membrane [GO:0006614];translation [GO:0006412];translational initiation [GO:0006413];viral transcription [GO:0019083];cadherin binding [GO:0045296];mRNA binding [GO:0003729];RNA bin…
E9PP27	Uncharacterized protein			-	calcium ion binding [GO:0005509]	endoplasmic reticulum [GO:0005783]	-;calcium ion binding [GO:0005509];endoplasmic reticulum [GO:0005783]
B8ZZJ0	Small ubiquitin-related modifier 1		SUMO1	-	-	nuclear body [GO:0016604];nuclear membrane [GO:0031965];nucleolus [GO:0005730];nucleoplasm [GO:0005654]	-;-;nuclear body [GO:0016604];nuclear membrane [GO:0031965];nucleolus [GO:0005730];nucleoplasm [GO:0005654]
P13639	Elongation factor 2	1938	EEF2	aging [GO:0007568];cellular response to brain-derived neurotrophic factor stimulus [GO:1990416];glial cell proliferation [GO:0014009];hematopoietic progenitor cell differentiation [GO:0002244];neutrophil degranulation [GO:0043312];positive regulation of cytoplasmic translation [GO:2000767];positive regulation of translation [GO:0045727];response to drug [GO:0042493];response to endoplasmic reticu…	5S rRNA binding [GO:0008097];actin filament binding [GO:0051015];cadherin binding [GO:0045296];GTP binding [GO:0005525];GTPase activity [GO:0003924];p53 binding [GO:0002039];protein kinase binding [GO:0019901];ribosome binding [GO:0043022];RNA binding [GO:0003723];translation elongation factor activity [GO:0003746]	aggresome [GO:0016235];cytoplasm [GO:0005737];cytosol [GO:0005829];extracellular exosome [GO:0070062];extracellular region [GO:0005576];ficolin-1-rich granule lumen [GO:1904813];membrane [GO:0016020];membrane raft [GO:0045121];nucleus [GO:0005634];plasma membrane [GO:0005886];polysomal ribosome [GO:0042788];ribonucleoprotein complex [GO:1990904];secretory granule lumen [GO:0034774]	aging [GO:0007568];cellular response to brain-derived neurotrophic factor stimulus [GO:1990416];glial cell proliferation [GO:0014009];hematopoietic progenitor cell differentiation [GO:0002244];neutrophil degranulation [GO:0043312];positive regulation of cytoplasmic translation [GO:2000767];positive regulation of translation [GO:0045727];response to drug [GO:0042493];response to endoplasmic reticu…
P07900	Heat shock protein HSP 90-alpha	3320	HSP90AA1	axon extension [GO:0048675];cellular response to heat [GO:0034605];central nervous system neuron axonogenesis [GO:0021955];chaperone-mediated autophagy [GO:0061684];chaperone-mediated protein complex assembly [GO:0051131];ciliary basal body-plasma membrane docking [GO:0097711];cytokine-mediated signaling pathway [GO:0019221];ERBB2 signaling pathway [GO:0038128];establishment of cell polarity [GO:…	ATP binding [GO:0005524];ATPase activity [GO:0016887];disordered domain specific binding [GO:0097718];DNA polymerase binding [GO:0070182];GTPase binding [GO:0051020];histone deacetylase binding [GO:0042826];identical protein binding [GO:0042802];MHC class II protein complex binding [GO:0023026];nitric-oxide synthase regulator activity [GO:0030235];protein folding chaperone [GO:0044183];protein ho…	axonal growth cone [GO:0044295];cell surface [GO:0009986];cytoplasm [GO:0005737];cytosol [GO:0005829];dendritic growth cone [GO:0044294];endocytic vesicle lumen [GO:0071682];extracellular exosome [GO:0070062];extracellular region [GO:0005576];ficolin-1-rich granule lumen [GO:1904813];lysosomal lumen [GO:0043202];melanosome [GO:0042470];membrane [GO:0016020];mitochondrion [GO:0005739];myelin sheat…	axon extension [GO:0048675];cellular response to heat [GO:0034605];central nervous system neuron axonogenesis [GO:0021955];chaperone-mediated autophagy [GO:0061684];chaperone-mediated protein complex assembly [GO:0051131];ciliary basal body-plasma membrane docking [GO:0097711];cytokine-mediated signaling pathway [GO:0019221];ERBB2 signaling pathway [GO:0038128];establishment of cell polarity [GO:…
M0R0F0	40S ribosomal protein S5		RPS5	translation [GO:0006412]	RNA binding [GO:0003723];structural constituent of ribosome [GO:0003735]	small ribosomal subunit [GO:0015935]	translation [GO:0006412];RNA binding [GO:0003723];structural constituent of ribosome [GO:0003735];small ribosomal subunit [GO:0015935]
F8WE41	Nuclear cap-binding protein subunit 2		NCBP2	-	-	-	-
J3KN60	Electron transfer flavoprotein subunit alpha, mitochondrial		ETFA	-	-	mitochondrial matrix [GO:0005759]	-;-;mitochondrial matrix [GO:0005759]
P04406	Glyceraldehyde-3-phosphate dehydrogenase	2597	GAPDH	antimicrobial humoral immune response mediated by antimicrobial peptide [GO:0061844];canonical glycolysis [GO:0061621];cellular response to interferon-gamma [GO:0071346];defense response to fungus [GO:0050832];gluconeogenesis [GO:0006094];glycolytic process [GO:0006096];killing by host of symbiont cells [GO:0051873];killing of cells of other organism [GO:0031640];microtubule cytoskeleton organiza…	aspartic-type endopeptidase inhibitor activity [GO:0019828];disordered domain specific binding [GO:0097718];glyceraldehyde-3-phosphate dehydrogenase (NAD+) (phosphorylating) activity [GO:0004365];identical protein binding [GO:0042802];microtubule binding [GO:0008017];NAD binding [GO:0051287];NADP binding [GO:0050661];peptidyl-cysteine S-nitrosylase activity [GO:0035605]	cytoplasm [GO:0005737];cytosol [GO:0005829];extracellular exosome [GO:0070062];GAIT complex [GO:0097452];intracellular membrane-bounded organelle [GO:0043231];lipid droplet [GO:0005811];membrane [GO:0016020];microtubule cytoskeleton [GO:0015630];nuclear membrane [GO:0031965];nucleus [GO:0005634];perinuclear region of cytoplasm [GO:0048471];plasma membrane [GO:0005886];ribonucleoprotein complex [G…	antimicrobial humoral immune response mediated by antimicrobial peptide [GO:0061844];canonical glycolysis [GO:0061621];cellular response to interferon-gamma [GO:0071346];defense response to fungus [GO:0050832];gluconeogenesis [GO:0006094];glycolytic process [GO:0006096];killing by host of symbiont cells [GO:0051873];killing of cells of other organism [GO:0031640];microtubule cytoskeleton organiza…
Q1RMG2	Adenosylhomocysteinase	191	AHCY	one-carbon metabolic process [GO:0006730]	adenosylhomocysteinase activity [GO:0004013]	-	one-carbon metabolic process [GO:0006730];adenosylhomocysteinase activity [GO:0004013];-
J3QSV6	Ribosomal L1 domain-containing protein 1		RSL1D1	-	-	nucleolus [GO:0005730]	-;-;nucleolus [GO:0005730]
C9K025	60S ribosomal protein L35a		RPL35A	translation [GO:0006412]	structural constituent of ribosome [GO:0003735]	ribosome [GO:0005840]	translation [GO:0006412];structural constituent of ribosome [GO:0003735];ribosome [GO:0005840]
H7C4H2	Signal recognition particle receptor subunit beta		SRPRB	-	GTP binding [GO:0005525]	integral component of membrane [GO:0016021]	-;GTP binding [GO:0005525];integral component of membrane [GO:0016021]
B4DRD7	cDNA FLJ54752, highly similar to Poly(rC)-binding protein 2			-	RNA binding [GO:0003723]	-	-;RNA binding [GO:0003723];-
A0A2R8Y849	40S ribosomal protein S24	6229	RPS24	translation [GO:0006412]	structural constituent of ribosome [GO:0003735]	ribosome [GO:0005840]	translation [GO:0006412];structural constituent of ribosome [GO:0003735];ribosome [GO:0005840]
I6L8B7	Fatty acid-binding protein 5		FABP5	-	lipid binding [GO:0008289]	-	-;lipid binding [GO:0008289];-
B4DJI1	L-lactate dehydrogenase			carbohydrate metabolic process [GO:0005975];carboxylic acid metabolic process [GO:0019752]	L-lactate dehydrogenase activity [GO:0004459]	cytoplasm [GO:0005737]	carbohydrate metabolic process [GO:0005975];carboxylic acid metabolic process [GO:0019752];L-lactate dehydrogenase activity [GO:0004459];cytoplasm [GO:0005737]
Q8IWR8	60S ribosomal protein L19			translation [GO:0006412]	RNA binding [GO:0003723];structural constituent of ribosome [GO:0003735]	cytosolic large ribosomal subunit [GO:0022625]	translation [GO:0006412];RNA binding [GO:0003723];structural constituent of ribosome [GO:0003735];cytosolic large ribosomal subunit [GO:0022625]
P20700	Lamin-B1	4001	LMNB1	interleukin-12-mediated signaling pathway [GO:0035722]	phospholipase binding [GO:0043274];sequence-specific double-stranded DNA binding [GO:1990837];structural molecule activity [GO:0005198]	lamin filament [GO:0005638];membrane [GO:0016020];nuclear envelope [GO:0005635];nuclear inner membrane [GO:0005637];nuclear matrix [GO:0016363];nuclear membrane [GO:0031965];nucleoplasm [GO:0005654];nucleus [GO:0005634]	interleukin-12-mediated signaling pathway [GO:0035722];phospholipase binding [GO:0043274];sequence-specific double-stranded DNA binding [GO:1990837];structural molecule activity [GO:0005198];lamin filament [GO:0005638];membrane [GO:0016020];nuclear envelope [GO:0005635];nuclear inner membrane [GO:0005637];nuclear matrix [GO:0016363];nuclear membrane [GO:0031965];nucleoplasm [GO:0005654];nucleus […
B3KX11	T-complex protein 1 subunit gamma	7203		protein folding [GO:0006457]	ATP binding [GO:0005524];unfolded protein binding [GO:0051082]	cytoplasm [GO:0005737]	protein folding [GO:0006457];ATP binding [GO:0005524];unfolded protein binding [GO:0051082];cytoplasm [GO:0005737]
C9JZ20	Prohibitin		PHB	-	-	mitochondrial inner membrane [GO:0005743]	-;-;mitochondrial inner membrane [GO:0005743]
P60866	40S ribosomal protein S20	6224	RPS20	nuclear-transcribed mRNA catabolic process, nonsense-mediated decay [GO:0000184];SRP-dependent cotranslational protein targeting to membrane [GO:0006614];translation [GO:0006412];translational initiation [GO:0006413];viral transcription [GO:0019083]	RNA binding [GO:0003723];structural constituent of ribosome [GO:0003735]	cytosol [GO:0005829];cytosolic small ribosomal subunit [GO:0022627];extracellular exosome [GO:0070062];membrane [GO:0016020];nucleoplasm [GO:0005654];small ribosomal subunit [GO:0015935]	nuclear-transcribed mRNA catabolic process, nonsense-mediated decay [GO:0000184];SRP-dependent cotranslational protein targeting to membrane [GO:0006614];translation [GO:0006412];translational initiation [GO:0006413];viral transcription [GO:0019083];RNA binding [GO:0003723];structural constituent of ribosome [GO:0003735];cytosol [GO:0005829];cytosolic small ribosomal subunit [GO:0022627];extracel…
P42704	Leucine-rich PPR motif-containing protein, mitochondrial	10128	LRPPRC	mitochondrion transport along microtubule [GO:0047497];mRNA transport [GO:0051028];negative regulation of mitochondrial RNA catabolic process [GO:0000961];regulation of mitochondrial translation [GO:0070129]	beta-tubulin binding [GO:0048487];microtubule binding [GO:0008017];RNA binding [GO:0003723];single-stranded DNA binding [GO:0003697];ubiquitin protein ligase binding [GO:0031625]	condensed nuclear chromosome [GO:0000794];cytoskeleton [GO:0005856];membrane [GO:0016020];microtubule [GO:0005874];mitochondrial nucleoid [GO:0042645];mitochondrion [GO:0005739];nuclear inner membrane [GO:0005637];nuclear outer membrane [GO:0005640];nucleoplasm [GO:0005654];nucleus [GO:0005634];perinuclear region of cytoplasm [GO:0048471];ribonucleoprotein complex [GO:1990904]	mitochondrion transport along microtubule [GO:0047497];mRNA transport [GO:0051028];negative regulation of mitochondrial RNA catabolic process [GO:0000961];regulation of mitochondrial translation [GO:0070129];beta-tubulin binding [GO:0048487];microtubule binding [GO:0008017];RNA binding [GO:0003723];single-stranded DNA binding [GO:0003697];ubiquitin protein ligase binding [GO:0031625];condensed nu…
Q00610	Clathrin heavy chain 1	1213	CLTC	amyloid-beta clearance by transcytosis [GO:0150093];antigen processing and presentation of exogenous peptide antigen via MHC class II [GO:0019886];autophagy [GO:0006914];cell division [GO:0051301];clathrin coat assembly [GO:0048268];clathrin-dependent endocytosis [GO:0072583];intracellular protein transport [GO:0006886];low-density lipoprotein particle clearance [GO:0034383];low-density lipoprote…	clathrin light chain binding [GO:0032051];disordered domain specific binding [GO:0097718];double-stranded RNA binding [GO:0003725];low-density lipoprotein particle receptor binding [GO:0050750];protein kinase binding [GO:0019901];RNA binding [GO:0003723];structural molecule activity [GO:0005198];ubiquitin-specific protease binding [GO:1990381]	clathrin coat [GO:0030118];clathrin coat of coated pit [GO:0030132];clathrin coat of trans-Golgi network vesicle [GO:0030130];clathrin complex [GO:0071439];clathrin-coated endocytic vesicle [GO:0045334];clathrin-coated endocytic vesicle membrane [GO:0030669];clathrin-coated vesicle [GO:0030136];cytosol [GO:0005829];endolysosome membrane [GO:0036020];endosome [GO:0005768];extracellular exosome [GO…	amyloid-beta clearance by transcytosis [GO:0150093];antigen processing and presentation of exogenous peptide antigen via MHC class II [GO:0019886];autophagy [GO:0006914];cell division [GO:0051301];clathrin coat assembly [GO:0048268];clathrin-dependent endocytosis [GO:0072583];intracellular protein transport [GO:0006886];low-density lipoprotein particle clearance [GO:0034383];low-density lipoprote…
H0YHC3	Nucleosome assembly protein 1-like 1		NAP1L1	nucleosome assembly [GO:0006334]	-	nucleus [GO:0005634]	nucleosome assembly [GO:0006334];-;nucleus [GO:0005634]
P38159	RNA-binding motif protein, X chromosome	27316	RBMX	cellular response to interleukin-1 [GO:0071347];membrane protein ectodomain proteolysis [GO:0006509];mRNA splicing, via spliceosome [GO:0000398];negative regulation of mRNA splicing, via spliceosome [GO:0048025];osteoblast differentiation [GO:0001649];positive regulation of mRNA splicing, via spliceosome [GO:0048026];positive regulation of transcription by RNA polymerase II [GO:0045944];protein h…	chromatin binding [GO:0003682];identical protein binding [GO:0042802];mRNA binding [GO:0003729];protein domain specific binding [GO:0019904];RNA binding [GO:0003723];RNA polymerase II cis-regulatory region sequence-specific DNA binding [GO:0000978]	catalytic step 2 spliceosome [GO:0071013];extracellular exosome [GO:0070062];extracellular space [GO:0005615];membrane [GO:0016020];nuclear euchromatin [GO:0005719];nucleoplasm [GO:0005654];nucleus [GO:0005634];protein-containing complex [GO:0032991];ribonucleoprotein complex [GO:1990904];spliceosomal complex [GO:0005681];supraspliceosomal complex [GO:0044530]	cellular response to interleukin-1 [GO:0071347];membrane protein ectodomain proteolysis [GO:0006509];mRNA splicing, via spliceosome [GO:0000398];negative regulation of mRNA splicing, via spliceosome [GO:0048025];osteoblast differentiation [GO:0001649];positive regulation of mRNA splicing, via spliceosome [GO:0048026];positive regulation of transcription by RNA polymerase II [GO:0045944];protein h…
Q9NY65	Tubulin alpha-8 chain	51807	TUBA8	microtubule cytoskeleton organization [GO:0000226];microtubule-based process [GO:0007017];mitotic cell cycle [GO:0000278]	GTP binding [GO:0005525];GTPase activity [GO:0003924];structural constituent of cytoskeleton [GO:0005200]	cytoplasm [GO:0005737];microtubule [GO:0005874];microtubule cytoskeleton [GO:0015630]	microtubule cytoskeleton organization [GO:0000226];microtubule-based process [GO:0007017];mitotic cell cycle [GO:0000278];GTP binding [GO:0005525];GTPase activity [GO:0003924];structural constituent of cytoskeleton [GO:0005200];cytoplasm [GO:0005737];microtubule [GO:0005874];microtubule cytoskeleton [GO:0015630]
B4DFN9	cDNA FLJ54303, highly similar to Heat shock 70 kDa protein 1			-	ATP binding [GO:0005524]	-	-;ATP binding [GO:0005524];-
P25705	ATP synthase subunit alpha, mitochondrial	498	ATP5F1A	ATP biosynthetic process [GO:0006754];ATP synthesis coupled proton transport [GO:0015986];cristae formation [GO:0042407];lipid metabolic process [GO:0006629];mitochondrial ATP synthesis coupled proton transport [GO:0042776];negative regulation of endothelial cell proliferation [GO:0001937];positive regulation of blood vessel endothelial cell migration [GO:0043536]	ADP binding [GO:0043531];angiostatin binding [GO:0043532];ATP binding [GO:0005524];MHC class I protein binding [GO:0042288];proton-transporting ATP synthase activity, rotational mechanism [GO:0046933];RNA binding [GO:0003723]	extracellular exosome [GO:0070062];membrane [GO:0016020];mitochondrial inner membrane [GO:0005743];mitochondrial matrix [GO:0005759];mitochondrial proton-transporting ATP synthase complex [GO:0005753];mitochondrion [GO:0005739];plasma membrane [GO:0005886];proton-transporting ATP synthase complex [GO:0045259];proton-transporting ATP synthase complex, catalytic core F(1) [GO:0045261]	ATP biosynthetic process [GO:0006754];ATP synthesis coupled proton transport [GO:0015986];cristae formation [GO:0042407];lipid metabolic process [GO:0006629];mitochondrial ATP synthesis coupled proton transport [GO:0042776];negative regulation of endothelial cell proliferation [GO:0001937];positive regulation of blood vessel endothelial cell migration [GO:0043536];ADP binding [GO:0043531];angiost…
A0A0B4J1Z1	Serine/arginine-rich-splicing factor 7		SRSF7	-	RNA binding [GO:0003723];zinc ion binding [GO:0008270]	-	-;RNA binding [GO:0003723];zinc ion binding [GO:0008270];-
Q53HV2	T-complex protein 1 subunit eta			protein folding [GO:0006457]	ATP binding [GO:0005524];unfolded protein binding [GO:0051082]	cytoplasm [GO:0005737]	protein folding [GO:0006457];ATP binding [GO:0005524];unfolded protein binding [GO:0051082];cytoplasm [GO:0005737]
Q5VVC8	60S ribosomal protein L11		RPL11	translation [GO:0006412]	structural constituent of ribosome [GO:0003735]	ribosome [GO:0005840]	translation [GO:0006412];structural constituent of ribosome [GO:0003735];ribosome [GO:0005840]
P35579	Myosin-9	4627	MYH9	actin cytoskeleton reorganization [GO:0031532];actin filament-based movement [GO:0030048];actomyosin structure organization [GO:0031032];angiogenesis [GO:0001525];blood vessel endothelial cell migration [GO:0043534];cytokinetic process [GO:0032506];establishment of meiotic spindle localization [GO:0051295];establishment of T cell polarity [GO:0001768];in utero embryonic development [GO:0001701];i…	actin binding [GO:0003779];actin filament binding [GO:0051015];actin-dependent ATPase activity [GO:0030898];ADP binding [GO:0043531];ATP binding [GO:0005524];ATPase activity [GO:0016887];cadherin binding [GO:0045296];calmodulin binding [GO:0005516];integrin binding [GO:0005178];microfilament motor activity [GO:0000146];motor activity [GO:0003774];protein domain specific binding [GO:0019904];prote…	actin cytoskeleton [GO:0015629];actomyosin [GO:0042641];actomyosin contractile ring [GO:0005826];adherens junction [GO:0005912];brush border [GO:0005903];cell leading edge [GO:0031252];cleavage furrow [GO:0032154];cytoplasm [GO:0005737];cytosol [GO:0005829];extracellular exosome [GO:0070062];focal adhesion [GO:0005925];immunological synapse [GO:0001772];membrane [GO:0016020];myosin II complex [GO…	actin cytoskeleton reorganization [GO:0031532];actin filament-based movement [GO:0030048];actomyosin structure organization [GO:0031032];angiogenesis [GO:0001525];blood vessel endothelial cell migration [GO:0043534];cytokinetic process [GO:0032506];establishment of meiotic spindle localization [GO:0051295];establishment of T cell polarity [GO:0001768];in utero embryonic development [GO:0001701];i…
U3KQ55	SUMO-activating enzyme subunit 2		UBA2	protein sumoylation [GO:0016925]	SUMO activating enzyme activity [GO:0019948]	-	protein sumoylation [GO:0016925];SUMO activating enzyme activity [GO:0019948];-
Q9NX63	MICOS complex subunit MIC19	54927	CHCHD3	cristae formation [GO:0042407];inner mitochondrial membrane organization [GO:0007007];mitochondrial fusion [GO:0008053]	molecular adaptor activity [GO:0060090];phosphatase binding [GO:0019902]	extracellular exosome [GO:0070062];MIB complex [GO:0140275];MICOS complex [GO:0061617];mitochondrial inner membrane [GO:0005743];mitochondrion [GO:0005739];nucleus [GO:0005634];SAM complex [GO:0001401]	cristae formation [GO:0042407];inner mitochondrial membrane organization [GO:0007007];mitochondrial fusion [GO:0008053];molecular adaptor activity [GO:0060090];phosphatase binding [GO:0019902];extracellular exosome [GO:0070062];MIB complex [GO:0140275];MICOS complex [GO:0061617];mitochondrial inner membrane [GO:0005743];mitochondrion [GO:0005739];nucleus [GO:0005634];SAM complex [GO:0001401]
E9PMW7	Elongation factor 1-delta		EEF1D	-	-	-	-
A0A5C2GJY1	IG c1130_light_IGLV1-47_IGLJ2			-	-	-	-
H0YBE0	Protein LYRIC		MTDH	negative regulation of apoptotic process [GO:0043066];positive regulation of angiogenesis [GO:0045766];positive regulation of I-kappaB kinase/NF-kappaB signaling [GO:0043123]	-	-	negative regulation of apoptotic process [GO:0043066];positive regulation of angiogenesis [GO:0045766];positive regulation of I-kappaB kinase/NF-kappaB signaling [GO:0043123];-;-
A0A0S2Z5F7	Shwachman-Bodian-Diamond syndrome isoform 3		SBDS	-	-	-	-
P14618	Pyruvate kinase PKM	5315	PKM	animal organ regeneration [GO:0031100];ATP biosynthetic process [GO:0006754];canonical glycolysis [GO:0061621];cellular response to insulin stimulus [GO:0032869];glycolytic process [GO:0006096];liver development [GO:0001889];neutrophil degranulation [GO:0043312];positive regulation of cytoplasmic translation [GO:2000767];positive regulation of sprouting angiogenesis [GO:1903672];programmed cell d…	ADP binding [GO:0043531];ATP binding [GO:0005524];cadherin binding [GO:0045296];identical protein binding [GO:0042802];kinase activity [GO:0016301];magnesium ion binding [GO:0000287];MHC class II protein complex binding [GO:0023026];mRNA binding [GO:0003729];potassium ion binding [GO:0030955];pyruvate kinase activity [GO:0004743];RNA binding [GO:0003723];thyroid hormone binding [GO:0070324]	cilium [GO:0005929];collagen-containing extracellular matrix [GO:0062023];cytoplasm [GO:0005737];cytosol [GO:0005829];extracellular exosome [GO:0070062];extracellular region [GO:0005576];extracellular vesicle [GO:1903561];ficolin-1-rich granule lumen [GO:1904813];mitochondrion [GO:0005739];nucleus [GO:0005634];pyruvate kinase complex [GO:1902912];rough endoplasmic reticulum [GO:0005791];secretory…	animal organ regeneration [GO:0031100];ATP biosynthetic process [GO:0006754];canonical glycolysis [GO:0061621];cellular response to insulin stimulus [GO:0032869];glycolytic process [GO:0006096];liver development [GO:0001889];neutrophil degranulation [GO:0043312];positive regulation of cytoplasmic translation [GO:2000767];positive regulation of sprouting angiogenesis [GO:1903672];programmed cell d…
Q9HA11	Histone H2A			chromatin organization [GO:0006325]	DNA binding [GO:0003677];protein heterodimerization activity [GO:0046982]	nucleosome [GO:0000786];nucleus [GO:0005634]	chromatin organization [GO:0006325];DNA binding [GO:0003677];protein heterodimerization activity [GO:0046982];nucleosome [GO:0000786];nucleus [GO:0005634]
O60531	Antigen NY-CO-16			rRNA processing [GO:0006364]	-	nucleolus [GO:0005730];small-subunit processome [GO:0032040]	rRNA processing [GO:0006364];-;nucleolus [GO:0005730];small-subunit processome [GO:0032040]
B2R5U1	Staphylococcal nuclease domain-containing protein			gene silencing by RNA [GO:0031047]	endoribonuclease activity [GO:0004521];nucleic acid binding [GO:0003676]	cytoplasm [GO:0005737];RISC complex [GO:0016442]	gene silencing by RNA [GO:0031047];endoribonuclease activity [GO:0004521];nucleic acid binding [GO:0003676];cytoplasm [GO:0005737];RISC complex [GO:0016442]
J3QLI9	Small nuclear ribonucleoprotein Sm D1		SNRPD1	RNA processing [GO:0006396]	-	-	RNA processing [GO:0006396];-;-
F8W6I7	Helix-destabilizing protein		HNRNPA1	mRNA processing [GO:0006397];mRNA transport [GO:0051028];RNA splicing [GO:0008380]	RNA binding [GO:0003723]	cytoplasm [GO:0005737];nucleoplasm [GO:0005654]	mRNA processing [GO:0006397];mRNA transport [GO:0051028];RNA splicing [GO:0008380];RNA binding [GO:0003723];cytoplasm [GO:0005737];nucleoplasm [GO:0005654]
A0A494C1D8	Uroporphyrinogen decarboxylase		UROD	porphyrin-containing compound biosynthetic process [GO:0006779]	uroporphyrinogen decarboxylase activity [GO:0004853]	-	porphyrin-containing compound biosynthetic process [GO:0006779];uroporphyrinogen decarboxylase activity [GO:0004853];-
Q9UMH5	XRRM domain-containing protein			-	RNA binding [GO:0003723]	-	-;RNA binding [GO:0003723];-
Q7Z759	CCT-theta	10694	CCT8	protein folding [GO:0006457]	ATP binding [GO:0005524];unfolded protein binding [GO:0051082]	cilium [GO:0005929];cytoplasm [GO:0005737]	protein folding [GO:0006457];ATP binding [GO:0005524];unfolded protein binding [GO:0051082];cilium [GO:0005929];cytoplasm [GO:0005737]
F8W888	Transketolase		TKT	-	-	-	-
U3KQN5	Ribosome production factor 2 homolog		RPF2	maturation of LSU-rRNA [GO:0000470];ribosomal large subunit assembly [GO:0000027]	rRNA binding [GO:0019843]	nucleolus [GO:0005730]	maturation of LSU-rRNA [GO:0000470];ribosomal large subunit assembly [GO:0000027];rRNA binding [GO:0019843];nucleolus [GO:0005730]
P62861	40S ribosomal protein S30		FAU	antibacterial humoral response [GO:0019731];antimicrobial humoral immune response mediated by antimicrobial peptide [GO:0061844];defense response to Gram-positive bacterium [GO:0050830];innate immune response in mucosa [GO:0002227];nuclear-transcribed mRNA catabolic process, nonsense-mediated decay [GO:0000184];SRP-dependent cotranslational protein targeting to membrane [GO:0006614];translation […	RNA binding [GO:0003723];structural constituent of ribosome [GO:0003735]	cytosol [GO:0005829];cytosolic small ribosomal subunit [GO:0022627];extracellular space [GO:0005615];nucleoplasm [GO:0005654];small ribosomal subunit [GO:0015935]	antibacterial humoral response [GO:0019731];antimicrobial humoral immune response mediated by antimicrobial peptide [GO:0061844];defense response to Gram-positive bacterium [GO:0050830];innate immune response in mucosa [GO:0002227];nuclear-transcribed mRNA catabolic process, nonsense-mediated decay [GO:0000184];SRP-dependent cotranslational protein targeting to membrane [GO:0006614];translation […
P51991	Heterogeneous nuclear ribonucleoprotein A3	220988	HNRNPA3	mRNA splicing, via spliceosome [GO:0000398];mRNA transport [GO:0051028];RNA metabolic process [GO:0016070]	mRNA binding [GO:0003729];RNA binding [GO:0003723];RNA transmembrane transporter activity [GO:0051033]	catalytic step 2 spliceosome [GO:0071013];cytoplasm [GO:0005737];messenger ribonucleoprotein complex [GO:1990124];neuron projection [GO:0043005];nucleoplasm [GO:0005654];nucleus [GO:0005634];ribonucleoprotein complex [GO:1990904];ribonucleoprotein granule [GO:0035770]	mRNA splicing, via spliceosome [GO:0000398];mRNA transport [GO:0051028];RNA metabolic process [GO:0016070];mRNA binding [GO:0003729];RNA binding [GO:0003723];RNA transmembrane transporter activity [GO:0051033];catalytic step 2 spliceosome [GO:0071013];cytoplasm [GO:0005737];messenger ribonucleoprotein complex [GO:1990124];neuron projection [GO:0043005];nucleoplasm [GO:0005654];nucleus [GO:0005634…
E9PCY7	Heterogeneous nuclear ribonucleoprotein H		HNRNPH1	-	RNA binding [GO:0003723]	cytosol [GO:0005829];nucleoplasm [GO:0005654]	-;RNA binding [GO:0003723];cytosol [GO:0005829];nucleoplasm [GO:0005654]
A6NJH9	Eukaryotic translation initiation factor 4C	9086	EIF1AY	-	translation initiation factor activity [GO:0003743]	-	-;translation initiation factor activity [GO:0003743];-
Q96PK6	RNA-binding protein 14	100526737	RBM14	activation of innate immune response [GO:0002218];centriole assembly [GO:0098534];histone deacetylation [GO:0016575];innate immune response [GO:0045087];negative regulation of centriole replication [GO:0046600];positive regulation of transcription by RNA polymerase II [GO:0045944];response to hormone [GO:0009725];SMAD protein signal transduction [GO:0060395]	mRNA binding [GO:0003729];nuclear receptor transcription coactivator activity [GO:0030374];RNA binding [GO:0003723]	cytoplasm [GO:0005737];nuclear speck [GO:0016607];nucleolus [GO:0005730];nucleoplasm [GO:0005654];nucleus [GO:0005634];ribonucleoprotein complex [GO:1990904];transcription regulator complex [GO:0005667]	activation of innate immune response [GO:0002218];centriole assembly [GO:0098534];histone deacetylation [GO:0016575];innate immune response [GO:0045087];negative regulation of centriole replication [GO:0046600];positive regulation of transcription by RNA polymerase II [GO:0045944];response to hormone [GO:0009725];SMAD protein signal transduction [GO:0060395];mRNA binding [GO:0003729];nuclear rece…
Q9NZI8	Insulin-like growth factor 2 mRNA-binding protein 1	10642	IGF2BP1	CRD-mediated mRNA stabilization [GO:0070934];mRNA transport [GO:0051028];negative regulation of translation [GO:0017148];nervous system development [GO:0007399];neuronal stem cell population maintenance [GO:0097150];pallium cell proliferation in forebrain [GO:0022013];regulation of cytokine biosynthetic process [GO:0042035];regulation of gene expression [GO:0010468];regulation of mRNA stability […	mRNA 3'-UTR binding [GO:0003730];mRNA 5'-UTR binding [GO:0048027];mRNA binding [GO:0003729];RNA binding [GO:0003723];translation regulator activity [GO:0045182]	CRD-mediated mRNA stability complex [GO:0070937];cytoplasm [GO:0005737];cytoplasmic stress granule [GO:0010494];cytosol [GO:0005829];dendritic spine [GO:0043197];filopodium [GO:0030175];growth cone [GO:0030426];lamellipodium [GO:0030027];nucleoplasm [GO:0005654];nucleus [GO:0005634];perinuclear region of cytoplasm [GO:0048471];ribonucleoprotein complex [GO:1990904]	CRD-mediated mRNA stabilization [GO:0070934];mRNA transport [GO:0051028];negative regulation of translation [GO:0017148];nervous system development [GO:0007399];neuronal stem cell population maintenance [GO:0097150];pallium cell proliferation in forebrain [GO:0022013];regulation of cytokine biosynthetic process [GO:0042035];regulation of gene expression [GO:0010468];regulation of mRNA stability […
F5H4Z7	Corrinoid adenosyltransferase		MMAB	-	ATP binding [GO:0005524];cob(I)yrinic acid a,c-diamide adenosyltransferase activity [GO:0008817]	-	-;ATP binding [GO:0005524];cob(I)yrinic acid a,c-diamide adenosyltransferase activity [GO:0008817];-
A0A494C0K9	ATP synthase subunit O, mitochondrial		ATP5PO	-	proton-transporting ATP synthase activity, rotational mechanism [GO:0046933]	mitochondrial inner membrane [GO:0005743]	-;proton-transporting ATP synthase activity, rotational mechanism [GO:0046933];mitochondrial inner membrane [GO:0005743]
P62266	40S ribosomal protein S23	6228	RPS23	cytoplasmic translation [GO:0002181];maintenance of translational fidelity [GO:1990145];nuclear-transcribed mRNA catabolic process, nonsense-mediated decay [GO:0000184];SRP-dependent cotranslational protein targeting to membrane [GO:0006614];stress granule assembly [GO:0034063];translation [GO:0006412];translational initiation [GO:0006413];viral transcription [GO:0019083]	RNA binding [GO:0003723];structural constituent of ribosome [GO:0003735]	cytosol [GO:0005829];cytosolic small ribosomal subunit [GO:0022627];endoplasmic reticulum [GO:0005783];membrane [GO:0016020];nucleoplasm [GO:0005654];polysomal ribosome [GO:0042788];ribosome [GO:0005840];rough endoplasmic reticulum [GO:0005791]	cytoplasmic translation [GO:0002181];maintenance of translational fidelity [GO:1990145];nuclear-transcribed mRNA catabolic process, nonsense-mediated decay [GO:0000184];SRP-dependent cotranslational protein targeting to membrane [GO:0006614];stress granule assembly [GO:0034063];translation [GO:0006412];translational initiation [GO:0006413];viral transcription [GO:0019083];RNA binding [GO:0003723]…
F2Z2V6	Glutamine--tRNA ligase		QARS1	tRNA aminoacylation for protein translation [GO:0006418]	aminoacyl-tRNA ligase activity [GO:0004812];ATP binding [GO:0005524]	cytoplasm [GO:0005737]	tRNA aminoacylation for protein translation [GO:0006418];aminoacyl-tRNA ligase activity [GO:0004812];ATP binding [GO:0005524];cytoplasm [GO:0005737]
P62081	40S ribosomal protein S7	6201	RPS7	negative regulation of ubiquitin protein ligase activity [GO:1904667];negative regulation of ubiquitin-dependent protein catabolic process [GO:2000059];nuclear-transcribed mRNA catabolic process, nonsense-mediated decay [GO:0000184];positive regulation of gene expression [GO:0010628];positive regulation of intrinsic apoptotic signaling pathway by p53 class mediator [GO:1902255];protein stabilizat…	mRNA 3'-UTR binding [GO:0003730];mRNA 5'-UTR binding [GO:0048027];protein kinase binding [GO:0019901];RNA binding [GO:0003723];structural constituent of ribosome [GO:0003735];ubiquitin ligase inhibitor activity [GO:1990948]	cytosol [GO:0005829];cytosolic small ribosomal subunit [GO:0022627];focal adhesion [GO:0005925];membrane [GO:0016020];microtubule organizing center [GO:0005815];nucleolus [GO:0005730];nucleoplasm [GO:0005654];nucleus [GO:0005634];protein-containing complex [GO:0032991];ribonucleoprotein complex [GO:1990904];ribosome [GO:0005840];small-subunit processome [GO:0032040]	negative regulation of ubiquitin protein ligase activity [GO:1904667];negative regulation of ubiquitin-dependent protein catabolic process [GO:2000059];nuclear-transcribed mRNA catabolic process, nonsense-mediated decay [GO:0000184];positive regulation of gene expression [GO:0010628];positive regulation of intrinsic apoptotic signaling pathway by p53 class mediator [GO:1902255];protein stabilizat…
P78371	T-complex protein 1 subunit beta	10576	CCT2	binding of sperm to zona pellucida [GO:0007339];chaperone mediated protein folding independent of cofactor [GO:0051086];chaperone-mediated protein complex assembly [GO:0051131];neutrophil degranulation [GO:0043312];positive regulation of establishment of protein localization to telomere [GO:1904851];positive regulation of protein localization to Cajal body [GO:1904871];positive regulation of telo…	ATP binding [GO:0005524];protein folding chaperone [GO:0044183];ubiquitin protein ligase binding [GO:0031625];unfolded protein binding [GO:0051082]	azurophil granule lumen [GO:0035578];cell body [GO:0044297];chaperonin-containing T-complex [GO:0005832];cytosol [GO:0005829];extracellular exosome [GO:0070062];extracellular region [GO:0005576];microtubule [GO:0005874];zona pellucida receptor complex [GO:0002199]	binding of sperm to zona pellucida [GO:0007339];chaperone mediated protein folding independent of cofactor [GO:0051086];chaperone-mediated protein complex assembly [GO:0051131];neutrophil degranulation [GO:0043312];positive regulation of establishment of protein localization to telomere [GO:1904851];positive regulation of protein localization to Cajal body [GO:1904871];positive regulation of telo…
P61081	NEDD8-conjugating enzyme Ubc12	9040	UBE2M	cellular protein modification process [GO:0006464];positive regulation of neuron apoptotic process [GO:0043525];post-translational protein modification [GO:0043687];protein neddylation [GO:0045116];protein polyubiquitination [GO:0000209]	ATP binding [GO:0005524];NEDD8 transferase activity [GO:0019788];ubiquitin conjugating enzyme activity [GO:0061631];ubiquitin-protein transferase activity [GO:0004842]	cytosol [GO:0005829];nucleoplasm [GO:0005654];nucleus [GO:0005634]	cellular protein modification process [GO:0006464];positive regulation of neuron apoptotic process [GO:0043525];post-translational protein modification [GO:0043687];protein neddylation [GO:0045116];protein polyubiquitination [GO:0000209];ATP binding [GO:0005524];NEDD8 transferase activity [GO:0019788];ubiquitin conjugating enzyme activity [GO:0061631];ubiquitin-protein transferase activity [GO:00…
Q57YV6	Uncharacterized protein KIF5C		KIF5C	microtubule-based movement [GO:0007018]	ATP binding [GO:0005524];microtubule binding [GO:0008017];microtubule motor activity [GO:0003777]	cytoplasm [GO:0005737];cytoskeleton [GO:0005856]	microtubule-based movement [GO:0007018];ATP binding [GO:0005524];microtubule binding [GO:0008017];microtubule motor activity [GO:0003777];cytoplasm [GO:0005737];cytoskeleton [GO:0005856]
P62258	14-3-3 protein epsilon	7531	YWHAE	cellular response to heat [GO:0034605];cerebral cortex development [GO:0021987];ciliary basal body-plasma membrane docking [GO:0097711];G2/M transition of mitotic cell cycle [GO:0000086];hippo signaling [GO:0035329];hippocampus development [GO:0021766];intracellular signal transduction [GO:0035556];MAPK cascade [GO:0000165];membrane organization [GO:0061024];membrane repolarization during cardiac…	cadherin binding [GO:0045296];calcium channel regulator activity [GO:0005246];enzyme binding [GO:0019899];histone deacetylase binding [GO:0042826];identical protein binding [GO:0042802];ion channel binding [GO:0044325];MHC class II protein complex binding [GO:0023026];phosphoprotein binding [GO:0051219];phosphoserine residue binding [GO:0050815];potassium channel regulator activity [GO:0015459];p…	central region of growth cone [GO:0090724];cytoplasm [GO:0005737];cytosol [GO:0005829];extracellular exosome [GO:0070062];focal adhesion [GO:0005925];glutamatergic synapse [GO:0098978];kinesin complex [GO:0005871];melanosome [GO:0042470];membrane [GO:0016020];mitochondrion [GO:0005739];nucleus [GO:0005634]	cellular response to heat [GO:0034605];cerebral cortex development [GO:0021987];ciliary basal body-plasma membrane docking [GO:0097711];G2/M transition of mitotic cell cycle [GO:0000086];hippo signaling [GO:0035329];hippocampus development [GO:0021766];intracellular signal transduction [GO:0035556];MAPK cascade [GO:0000165];membrane organization [GO:0061024];membrane repolarization during cardiac…
D6REM6	Matrin-3		MATR3	-	RNA binding [GO:0003723];zinc ion binding [GO:0008270]	-	-;RNA binding [GO:0003723];zinc ion binding [GO:0008270];-
Q86W20	Protease serine 1		PRSS1	-	serine-type endopeptidase activity [GO:0004252]	-	-;serine-type endopeptidase activity [GO:0004252];-
C9J0J7	Profilin		PFN2	actin cytoskeleton organization [GO:0030036];regulation of actin filament polymerization [GO:0030833]	actin binding [GO:0003779]	cytoskeleton [GO:0005856]	actin cytoskeleton organization [GO:0030036];regulation of actin filament polymerization [GO:0030833];actin binding [GO:0003779];cytoskeleton [GO:0005856]
A0A0H3YEQ7	Hypoxanthine-guanine phosphoribosyltransferase 1		HPRT1	-	guanine phosphoribosyltransferase activity [GO:0052657];hypoxanthine phosphoribosyltransferase activity [GO:0004422]	-	-;guanine phosphoribosyltransferase activity [GO:0052657];hypoxanthine phosphoribosyltransferase activity [GO:0004422];-
E2DRY6	2-phospho-D-glycerate hydro-lyase			glycolytic process [GO:0006096]	magnesium ion binding [GO:0000287];phosphopyruvate hydratase activity [GO:0004634]	phosphopyruvate hydratase complex [GO:0000015]	glycolytic process [GO:0006096];magnesium ion binding [GO:0000287];phosphopyruvate hydratase activity [GO:0004634];phosphopyruvate hydratase complex [GO:0000015]
P62318	Small nuclear ribonucleoprotein Sm D3	6634	SNRPD3	histone mRNA metabolic process [GO:0008334];import into nucleus [GO:0051170];mRNA splicing, via spliceosome [GO:0000398];protein methylation [GO:0006479];RNA splicing [GO:0008380];spliceosomal snRNP assembly [GO:0000387];termination of RNA polymerase II transcription [GO:0006369]	enzyme binding [GO:0019899];histone pre-mRNA DCP binding [GO:0071208];RNA binding [GO:0003723];telomerase RNA binding [GO:0070034];U7 snRNA binding [GO:0071209]	catalytic step 2 spliceosome [GO:0071013];commitment complex [GO:0000243];cytosol [GO:0005829];methylosome [GO:0034709];nuclear body [GO:0016604];nucleoplasm [GO:0005654];nucleus [GO:0005634];pICln-Sm protein complex [GO:0034715];precatalytic spliceosome [GO:0071011];small nuclear ribonucleoprotein complex [GO:0030532];SMN-Sm protein complex [GO:0034719];spliceosomal complex [GO:0005681];spliceos…	histone mRNA metabolic process [GO:0008334];import into nucleus [GO:0051170];mRNA splicing, via spliceosome [GO:0000398];protein methylation [GO:0006479];RNA splicing [GO:0008380];spliceosomal snRNP assembly [GO:0000387];termination of RNA polymerase II transcription [GO:0006369];enzyme binding [GO:0019899];histone pre-mRNA DCP binding [GO:0071208];RNA binding [GO:0003723];telomerase RNA binding …
Q6E433	Activated RNA polymerase II transcriptional coactivator p15			regulation of transcription, DNA-templated [GO:0006355]	DNA binding [GO:0003677]	nucleus [GO:0005634]	regulation of transcription, DNA-templated [GO:0006355];DNA binding [GO:0003677];nucleus [GO:0005634]
A0A024R652	C-1-tetrahydrofolate synthase, cytoplasmic		MTHFD1	tetrahydrofolate interconversion [GO:0035999]	ATP binding [GO:0005524];formate-tetrahydrofolate ligase activity [GO:0004329];methenyltetrahydrofolate cyclohydrolase activity [GO:0004477];methylenetetrahydrofolate dehydrogenase (NADP+) activity [GO:0004488]	-	tetrahydrofolate interconversion [GO:0035999];ATP binding [GO:0005524];formate-tetrahydrofolate ligase activity [GO:0004329];methenyltetrahydrofolate cyclohydrolase activity [GO:0004477];methylenetetrahydrofolate dehydrogenase (NADP+) activity [GO:0004488];-
P17096	High mobility group protein HMG-I/HMG-Y	3159	HMGA1	base-excision repair [GO:0006284];DNA unwinding involved in DNA replication [GO:0006268];establishment of integrated proviral latency [GO:0075713];negative regulation of cell population proliferation [GO:0008285];negative regulation of chromatin silencing [GO:0031936];negative regulation of transcription, DNA-templated [GO:0045892];nuclear transport [GO:0051169];nucleosome disassembly [GO:0006337…	5'-deoxyribose-5-phosphate lyase activity [GO:0051575];AT DNA binding [GO:0003680];chromatin binding [GO:0003682];cis-regulatory region sequence-specific DNA binding [GO:0000987];DNA binding [GO:0003677];DNA-(apurinic or apyrimidinic site) endonuclease activity [GO:0003906];enzyme binding [GO:0019899];nuclear receptor transcription coactivator activity [GO:0030374];peroxisome proliferator activat…	cytosol [GO:0005829];focal adhesion [GO:0005925];nucleoplasm [GO:0005654];nucleus [GO:0005634];RNA polymerase II transcription regulator complex [GO:0090575];senescence-associated heterochromatin focus [GO:0035985];transcription regulator complex [GO:0005667]	base-excision repair [GO:0006284];DNA unwinding involved in DNA replication [GO:0006268];establishment of integrated proviral latency [GO:0075713];negative regulation of cell population proliferation [GO:0008285];negative regulation of chromatin silencing [GO:0031936];negative regulation of transcription, DNA-templated [GO:0045892];nuclear transport [GO:0051169];nucleosome disassembly [GO:0006337…
Q6T598	Cellular nucleic acid binding protein			-	nucleic acid binding [GO:0003676];zinc ion binding [GO:0008270]	-	-;nucleic acid binding [GO:0003676];zinc ion binding [GO:0008270];-
B2RDN9	ATP-dependent DNA helicase 2 subunit 1			DNA recombination [GO:0006310];double-strand break repair via nonhomologous end joining [GO:0006303];telomere maintenance [GO:0000723];viral process [GO:0016032]	ATP binding [GO:0005524];damaged DNA binding [GO:0003684];DNA helicase activity [GO:0003678];telomeric DNA binding [GO:0042162]	Ku70 [GO:0043564]	DNA recombination [GO:0006310];double-strand break repair via nonhomologous end joining [GO:0006303];telomere maintenance [GO:0000723];viral process [GO:0016032];ATP binding [GO:0005524];damaged DNA binding [GO:0003684];DNA helicase activity [GO:0003678];telomeric DNA binding [GO:0042162];Ku70 [GO:0043564]
C9J4Y6	Glypican-1		GPC1	regulation of signal transduction [GO:0009966]	-	anchored component of plasma membrane [GO:0046658];collagen-containing extracellular matrix [GO:0062023];extracellular space [GO:0005615]	regulation of signal transduction [GO:0009966];-;anchored component of plasma membrane [GO:0046658];collagen-containing extracellular matrix [GO:0062023];extracellular space [GO:0005615]
F5GY56	Pre-mRNA-processing factor 19		PRPF19	DNA repair [GO:0006281];mRNA splicing, via spliceosome [GO:0000398]	ubiquitin protein ligase activity [GO:0061630]	Prp19 complex [GO:0000974];spliceosomal complex [GO:0005681]	DNA repair [GO:0006281];mRNA splicing, via spliceosome [GO:0000398];ubiquitin protein ligase activity [GO:0061630];Prp19 complex [GO:0000974];spliceosomal complex [GO:0005681]
K7EPT8	Glial fibrillary acidic protein		GFAP	-	-	intermediate filament [GO:0005882]	-;-;intermediate filament [GO:0005882]
A0A024R326	60S ribosomal protein L29		RPL29	translation [GO:0006412]	structural constituent of ribosome [GO:0003735]	ribosome [GO:0005840]	translation [GO:0006412];structural constituent of ribosome [GO:0003735];ribosome [GO:0005840]
Q5I6Y5	Epididymis secretory sperm binding protein		LMNA	-	-	intermediate filament [GO:0005882]	-;-;intermediate filament [GO:0005882]
P38919	Eukaryotic initiation factor 4A-III	9775	EIF4A3	associative learning [GO:0008306];cellular response to brain-derived neurotrophic factor stimulus [GO:1990416];cellular response to selenite ion [GO:0072715];embryonic cranial skeleton morphogenesis [GO:0048701];exploration behavior [GO:0035640];mRNA 3'-end processing [GO:0031124];mRNA export from nucleus [GO:0006406];mRNA splicing, via spliceosome [GO:0000398];negative regulation of excitatory p…	ATP binding [GO:0005524];mRNA binding [GO:0003729];poly(A) binding [GO:0008143];ribonucleoprotein complex binding [GO:0043021];RNA binding [GO:0003723];RNA helicase activity [GO:0003724];RNA stem-loop binding [GO:0035613];selenocysteine insertion sequence binding [GO:0035368]	catalytic step 2 spliceosome [GO:0071013];cytoplasm [GO:0005737];cytosol [GO:0005829];dendrite [GO:0030425];exon-exon junction complex [GO:0035145];membrane [GO:0016020];neuronal cell body [GO:0043025];nuclear speck [GO:0016607];nucleolus [GO:0005730];nucleoplasm [GO:0005654];nucleus [GO:0005634];postsynaptic cytosol [GO:0099524];U2-type catalytic step 1 spliceosome [GO:0071006]	associative learning [GO:0008306];cellular response to brain-derived neurotrophic factor stimulus [GO:1990416];cellular response to selenite ion [GO:0072715];embryonic cranial skeleton morphogenesis [GO:0048701];exploration behavior [GO:0035640];mRNA 3'-end processing [GO:0031124];mRNA export from nucleus [GO:0006406];mRNA splicing, via spliceosome [GO:0000398];negative regulation of excitatory p…
B2RBR9	cDNA, FLJ95650, highly similar to Homo sapiens karyopherin (importin) beta 1 (KPNB1), mRNA			protein import into nucleus [GO:0006606]	Ran GTPase binding [GO:0008536]	cytoplasm [GO:0005737]	protein import into nucleus [GO:0006606];Ran GTPase binding [GO:0008536];cytoplasm [GO:0005737]
P52597	Heterogeneous nuclear ribonucleoprotein F	3185	HNRNPF	fibroblast growth factor receptor signaling pathway [GO:0008543];interleukin-12-mediated signaling pathway [GO:0035722];mRNA splicing, via spliceosome [GO:0000398];regulation of RNA splicing [GO:0043484];RNA metabolic process [GO:0016070];RNA processing [GO:0006396]	RNA binding [GO:0003723];single-stranded RNA binding [GO:0003727];TBP-class protein binding [GO:0017025]	catalytic step 2 spliceosome [GO:0071013];cytosol [GO:0005829];membrane [GO:0016020];nucleoplasm [GO:0005654];nucleus [GO:0005634];plasma membrane [GO:0005886];ribonucleoprotein complex [GO:1990904]	fibroblast growth factor receptor signaling pathway [GO:0008543];interleukin-12-mediated signaling pathway [GO:0035722];mRNA splicing, via spliceosome [GO:0000398];regulation of RNA splicing [GO:0043484];RNA metabolic process [GO:0016070];RNA processing [GO:0006396];RNA binding [GO:0003723];single-stranded RNA binding [GO:0003727];TBP-class protein binding [GO:0017025];catalytic step 2 spliceosom…
Q7Z612	Acidic ribosomal phosphoprotein P1			translational elongation [GO:0006414]	structural constituent of ribosome [GO:0003735]	ribosome [GO:0005840]	translational elongation [GO:0006414];structural constituent of ribosome [GO:0003735];ribosome [GO:0005840]
P39023	60S ribosomal protein L3	6122	RPL3	cellular response to interleukin-4 [GO:0071353];nuclear-transcribed mRNA catabolic process, nonsense-mediated decay [GO:0000184];ribosomal large subunit assembly [GO:0000027];SRP-dependent cotranslational protein targeting to membrane [GO:0006614];translation [GO:0006412];translational initiation [GO:0006413];viral transcription [GO:0019083]	5S rRNA binding [GO:0008097];RNA binding [GO:0003723];structural constituent of ribosome [GO:0003735]	cytoplasm [GO:0005737];cytosol [GO:0005829];cytosolic large ribosomal subunit [GO:0022625];extracellular exosome [GO:0070062];focal adhesion [GO:0005925];nucleolus [GO:0005730];nucleus [GO:0005634];protein-containing complex [GO:0032991];synapse [GO:0045202]	cellular response to interleukin-4 [GO:0071353];nuclear-transcribed mRNA catabolic process, nonsense-mediated decay [GO:0000184];ribosomal large subunit assembly [GO:0000027];SRP-dependent cotranslational protein targeting to membrane [GO:0006614];translation [GO:0006412];translational initiation [GO:0006413];viral transcription [GO:0019083];5S rRNA binding [GO:0008097];RNA binding [GO:0003723];s…
B4E0B8	Brix domain-containing protein 2			-	-	nucleolus [GO:0005730]	-;-;nucleolus [GO:0005730]
B4DN41	DEAD box protein 5			rhythmic process [GO:0048511]	ATP binding [GO:0005524];nucleic acid binding [GO:0003676];RNA helicase activity [GO:0003724]	cytoplasm [GO:0005737];spliceosomal complex [GO:0005681]	rhythmic process [GO:0048511];ATP binding [GO:0005524];nucleic acid binding [GO:0003676];RNA helicase activity [GO:0003724];cytoplasm [GO:0005737];spliceosomal complex [GO:0005681]
A0A087WYB4	Stomatin-like protein 2, mitochondrial	30968	STOML2	-	-	membrane [GO:0016020]	-;-;membrane [GO:0016020]
C9JPP3	Histone-binding protein RBBP4		RBBP4	-	-	-	-
Q59GN1	Proteasome subunit beta			proteolysis involved in cellular protein catabolic process [GO:0051603]	threonine-type endopeptidase activity [GO:0004298]	cytoplasm [GO:0005737];nucleus [GO:0005634];proteasome core complex [GO:0005839]	proteolysis involved in cellular protein catabolic process [GO:0051603];threonine-type endopeptidase activity [GO:0004298];cytoplasm [GO:0005737];nucleus [GO:0005634];proteasome core complex [GO:0005839]
H0YJ87	Zinc finger CCCH domain-containing protein 14		ZC3H14	negative regulation of mRNA polyadenylation [GO:1900364];regulation of mRNA stability [GO:0043488]	metal ion binding [GO:0046872];poly(A) binding [GO:0008143]	nucleus [GO:0005634]	negative regulation of mRNA polyadenylation [GO:1900364];regulation of mRNA stability [GO:0043488];metal ion binding [GO:0046872];poly(A) binding [GO:0008143];nucleus [GO:0005634]
V9GYZ6	Glutamyl-tRNA synthetase		EPRS1	glutamyl-tRNA aminoacylation [GO:0006424]	ATP binding [GO:0005524];glutamate-tRNA ligase activity [GO:0004818]	cytoplasm [GO:0005737]	glutamyl-tRNA aminoacylation [GO:0006424];ATP binding [GO:0005524];glutamate-tRNA ligase activity [GO:0004818];cytoplasm [GO:0005737]
A0A0U1RQF0	3-hydroxyacyl-[acyl-carrier-protein] dehydratase		FASN	fatty acid biosynthetic process [GO:0006633]	(3R)-hydroxymyristoyl-[acyl-carrier-protein] dehydratase activity [GO:0008659];3-hydroxydecanoyl-[acyl-carrier-protein] dehydratase activity [GO:0008693];3-hydroxyoctanoyl-[acyl-carrier-protein] dehydratase activity [GO:0047451];3-hydroxypalmitoyl-[acyl-carrier-protein] dehydratase activity [GO:0004317];3-oxo-glutaryl-[acp] methyl ester reductase activity [GO:0102131];3-oxo-pimeloyl-[acp] methyl …	cytosol [GO:0005829];Golgi apparatus [GO:0005794];plasma membrane [GO:0005886]	fatty acid biosynthetic process [GO:0006633];(3R)-hydroxymyristoyl-[acyl-carrier-protein] dehydratase activity [GO:0008659];3-hydroxydecanoyl-[acyl-carrier-protein] dehydratase activity [GO:0008693];3-hydroxyoctanoyl-[acyl-carrier-protein] dehydratase activity [GO:0047451];3-hydroxypalmitoyl-[acyl-carrier-protein] dehydratase activity [GO:0004317];3-oxo-glutaryl-[acp] methyl ester reductase activ…
A0A5C2G822	IGH c567_heavy__IGHV4-39_IGHD6-19_IGHJ4			-	-	-	-
Q59FA2	Serine/arginine-rich splicing factor 1	6426		-	RNA binding [GO:0003723]	nucleus [GO:0005634]	-;RNA binding [GO:0003723];nucleus [GO:0005634]
A0A024R1X8	Junction plakoglobin		JUP	cell adhesion [GO:0007155];desmosome assembly [GO:0002159]	alpha-catenin binding [GO:0045294];cadherin binding [GO:0045296];structural molecule activity [GO:0005198]	adherens junction [GO:0005912];catenin complex [GO:0016342];cytoplasm [GO:0005737];cytoskeleton [GO:0005856];desmosome [GO:0030057]	cell adhesion [GO:0007155];desmosome assembly [GO:0002159];alpha-catenin binding [GO:0045294];cadherin binding [GO:0045296];structural molecule activity [GO:0005198];adherens junction [GO:0005912];catenin complex [GO:0016342];cytoplasm [GO:0005737];cytoskeleton [GO:0005856];desmosome [GO:0030057]
A0A5F9ZHH9	Acetyl-CoA acetyltransferase, mitochondrial		ACAT1	-	transferase activity, transferring acyl groups other than amino-acyl groups [GO:0016747]	-	-;transferase activity, transferring acyl groups other than amino-acyl groups [GO:0016747];-
A8K9K6	cDNA FLJ76962, highly similar to Homo sapiens nucleolar protein 5A (56kDa with KKE/D repeat) (NOL5A), mRNA			ribosome biogenesis [GO:0042254]	-	nucleolus [GO:0005730]	ribosome biogenesis [GO:0042254];-;nucleolus [GO:0005730]
Q8N730	Peripheral-type benzodiazepine receptor		PBR	lipid transport [GO:0006869]	-	integral component of membrane [GO:0016021];mitochondrial membrane [GO:0031966]	lipid transport [GO:0006869];-;integral component of membrane [GO:0016021];mitochondrial membrane [GO:0031966]
Q8WUT1	POLDIP3 protein		POLDIP3	-	-	cytoplasmic ribonucleoprotein granule [GO:0036464];nuclear speck [GO:0016607]	-;-;cytoplasmic ribonucleoprotein granule [GO:0036464];nuclear speck [GO:0016607]
B4DY09	Interleukin enhancer-binding factor 2	3608	ILF2	-	-	nucleoplasm [GO:0005654]	-;-;nucleoplasm [GO:0005654]
P27348	14-3-3 protein theta	10971	YWHAQ	membrane organization [GO:0061024];negative regulation of ion transmembrane transport [GO:0034766];negative regulation of transcription, DNA-templated [GO:0045892];positive regulation of protein insertion into mitochondrial membrane involved in apoptotic signaling pathway [GO:1900740];protein targeting [GO:0006605];small GTPase mediated signal transduction [GO:0007264];substantia nigra developmen…	14-3-3 protein binding [GO:0071889];identical protein binding [GO:0042802];ion channel binding [GO:0044325];protein C-terminus binding [GO:0008022];protein domain specific binding [GO:0019904];protein N-terminus binding [GO:0047485]	cytoplasm [GO:0005737];cytosol [GO:0005829];extracellular exosome [GO:0070062];focal adhesion [GO:0005925];membrane [GO:0016020];mitochondrion [GO:0005739];protein-containing complex [GO:0032991];synapse [GO:0045202]	membrane organization [GO:0061024];negative regulation of ion transmembrane transport [GO:0034766];negative regulation of transcription, DNA-templated [GO:0045892];positive regulation of protein insertion into mitochondrial membrane involved in apoptotic signaling pathway [GO:1900740];protein targeting [GO:0006605];small GTPase mediated signal transduction [GO:0007264];substantia nigra developmen…
O95218	Zinc finger Ran-binding domain-containing protein 2	9406	ZRANB2	mRNA processing [GO:0006397];RNA splicing [GO:0008380]	lipopolysaccharide binding [GO:0001530];metal ion binding [GO:0046872];RNA binding [GO:0003723]	nucleoplasm [GO:0005654]	mRNA processing [GO:0006397];RNA splicing [GO:0008380];lipopolysaccharide binding [GO:0001530];metal ion binding [GO:0046872];RNA binding [GO:0003723];nucleoplasm [GO:0005654]
Q9UKD2	mRNA turnover protein 4 homolog	51154	MRTO4	nuclear-transcribed mRNA catabolic process [GO:0000956];ribosomal large subunit assembly [GO:0000027];ribosomal large subunit biogenesis [GO:0042273];rRNA processing [GO:0006364]	RNA binding [GO:0003723]	cytoplasm [GO:0005737];nucleolus [GO:0005730];preribosome, large subunit precursor [GO:0030687]	nuclear-transcribed mRNA catabolic process [GO:0000956];ribosomal large subunit assembly [GO:0000027];ribosomal large subunit biogenesis [GO:0042273];rRNA processing [GO:0006364];RNA binding [GO:0003723];cytoplasm [GO:0005737];nucleolus [GO:0005730];preribosome, large subunit precursor [GO:0030687]
Q15717	ELAV-like protein 1	1994	ELAVL1	3'-UTR-mediated mRNA stabilization [GO:0070935];mRNA splicing, via spliceosome [GO:0000398];mRNA stabilization [GO:0048255];negative regulation of gene silencing by miRNA [GO:0060965];positive regulation of translation [GO:0045727];protein homooligomerization [GO:0051260];protein import into nucleus [GO:0006606];regulation of mRNA stability [GO:0043488];regulation of stem cell population maintena…	AU-rich element binding [GO:0017091];double-stranded RNA binding [GO:0003725];miRNA binding [GO:0035198];mRNA 3'-UTR AU-rich region binding [GO:0035925];mRNA 3'-UTR binding [GO:0003730];mRNA binding [GO:0003729];protein homodimerization activity [GO:0042803];protein kinase binding [GO:0019901];RNA binding [GO:0003723]	cytoplasm [GO:0005737];cytoplasmic stress granule [GO:0010494];cytosol [GO:0005829];endoplasmic reticulum [GO:0005783];glutamatergic synapse [GO:0098978];membrane [GO:0016020];nucleoplasm [GO:0005654];nucleus [GO:0005634];postsynapse [GO:0098794];ribonucleoprotein complex [GO:1990904]	3'-UTR-mediated mRNA stabilization [GO:0070935];mRNA splicing, via spliceosome [GO:0000398];mRNA stabilization [GO:0048255];negative regulation of gene silencing by miRNA [GO:0060965];positive regulation of translation [GO:0045727];protein homooligomerization [GO:0051260];protein import into nucleus [GO:0006606];regulation of mRNA stability [GO:0043488];regulation of stem cell population maintena…
P19105	Myosin regulatory light chain 12A	10627	MYL12A	muscle contraction [GO:0006936];platelet aggregation [GO:0070527]	calcium ion binding [GO:0005509]	cytosol [GO:0005829];extracellular exosome [GO:0070062];myosin complex [GO:0016459]	muscle contraction [GO:0006936];platelet aggregation [GO:0070527];calcium ion binding [GO:0005509];cytosol [GO:0005829];extracellular exosome [GO:0070062];myosin complex [GO:0016459]
F2Z2Q9	Low molecular weight phosphotyrosine protein phosphatase		ACP1	-	-	-	-
E5RIU6	Cyclin-dependent kinase 1		CDK1	-	ATP binding [GO:0005524];protein serine/threonine kinase activity [GO:0004674]	-	-;ATP binding [GO:0005524];protein serine/threonine kinase activity [GO:0004674];-
B3KM80	Nucleolin	4691	NCL	-	DNA binding [GO:0003677];RNA binding [GO:0003723]	cytoplasm [GO:0005737];nucleolus [GO:0005730]	-;DNA binding [GO:0003677];RNA binding [GO:0003723];cytoplasm [GO:0005737];nucleolus [GO:0005730]
A0A087WYR0	Signal recognition particle 19 kDa protein	6728	SRP19	SRP-dependent cotranslational protein targeting to membrane [GO:0006614]	7S RNA binding [GO:0008312]	signal recognition particle, endoplasmic reticulum targeting [GO:0005786]	SRP-dependent cotranslational protein targeting to membrane [GO:0006614];7S RNA binding [GO:0008312];signal recognition particle, endoplasmic reticulum targeting [GO:0005786]
B4DV79	Eukaryotic translation initiation factor 3 subunit B		EIF3B	formation of cytoplasmic translation initiation complex [GO:0001732]	translation initiation factor activity [GO:0003743];translation initiation factor binding [GO:0031369]	eukaryotic 43S preinitiation complex [GO:0016282];eukaryotic 48S preinitiation complex [GO:0033290];eukaryotic translation initiation factor 3 complex [GO:0005852]	formation of cytoplasmic translation initiation complex [GO:0001732];translation initiation factor activity [GO:0003743];translation initiation factor binding [GO:0031369];eukaryotic 43S preinitiation complex [GO:0016282];eukaryotic 48S preinitiation complex [GO:0033290];eukaryotic translation initiation factor 3 complex [GO:0005852]
Q6PKI6	YBX1 protein		YBX1	-	nucleic acid binding [GO:0003676]	-	-;nucleic acid binding [GO:0003676];-
P05198	Eukaryotic translation initiation factor 2 subunit 1	1965	EIF2S1	aging [GO:0007568];cellular response to amino acid starvation [GO:0034198];cellular response to heat [GO:0034605];cellular response to oxidative stress [GO:0034599];cellular response to UV [GO:0034644];negative regulation of guanyl-nucleotide exchange factor activity [GO:1905098];negative regulation of translational initiation in response to stress [GO:0032057];PERK-mediated unfolded protein resp…	ribosome binding [GO:0043022];RNA binding [GO:0003723];translation initiation factor activity [GO:0003743]	cytoplasmic stress granule [GO:0010494];cytosol [GO:0005829];eukaryotic 48S preinitiation complex [GO:0033290];eukaryotic translation initiation factor 2 complex [GO:0005850];eukaryotic translation initiation factor 2B complex [GO:0005851];extracellular exosome [GO:0070062];glial limiting end-foot [GO:0097451];membrane [GO:0016020];multi-eIF complex [GO:0043614];nucleus [GO:0005634];polysome [GO:…	aging [GO:0007568];cellular response to amino acid starvation [GO:0034198];cellular response to heat [GO:0034605];cellular response to oxidative stress [GO:0034599];cellular response to UV [GO:0034644];negative regulation of guanyl-nucleotide exchange factor activity [GO:1905098];negative regulation of translational initiation in response to stress [GO:0032057];PERK-mediated unfolded protein resp…
C9JW69	Regulator of chromosome condensation		RCC1	-	-	nuclear membrane [GO:0031965];nucleoplasm [GO:0005654]	-;-;nuclear membrane [GO:0031965];nucleoplasm [GO:0005654]
Q8WVC2	40S ribosomal protein S21		RPS21	translation [GO:0006412]	structural constituent of ribosome [GO:0003735]	cytosol [GO:0005829];ribosome [GO:0005840];rough endoplasmic reticulum [GO:0005791]	translation [GO:0006412];structural constituent of ribosome [GO:0003735];cytosol [GO:0005829];ribosome [GO:0005840];rough endoplasmic reticulum [GO:0005791]
B2R7W4	cDNA, FLJ93632, highly similar to Homo sapiens heterogeneous nuclear ribonucleoprotein R (HNRPR), mRNA			-	RNA binding [GO:0003723]	viral nucleocapsid [GO:0019013]	-;RNA binding [GO:0003723];viral nucleocapsid [GO:0019013]
B3KRM8	Component 3 of promoter of RISC	7247	TSN	RNA metabolic process [GO:0016070]	RNA binding [GO:0003723];sequence-specific DNA binding [GO:0043565];single-stranded DNA binding [GO:0003697]	nucleus [GO:0005634]	RNA metabolic process [GO:0016070];RNA binding [GO:0003723];sequence-specific DNA binding [GO:0043565];single-stranded DNA binding [GO:0003697];nucleus [GO:0005634]
G3V5K8	Serine/arginine-rich-splicing factor 5		SRSF5	mRNA processing [GO:0006397];RNA splicing [GO:0008380]	RNA binding [GO:0003723]	cytosol [GO:0005829];nucleolus [GO:0005730];nucleoplasm [GO:0005654]	mRNA processing [GO:0006397];RNA splicing [GO:0008380];RNA binding [GO:0003723];cytosol [GO:0005829];nucleolus [GO:0005730];nucleoplasm [GO:0005654]
A8K9U0	cDNA FLJ78260, highly similar to Homo sapiens RNA binding motif protein 4, mRNA			mRNA processing [GO:0006397];RNA splicing [GO:0008380]	RNA binding [GO:0003723];zinc ion binding [GO:0008270]	-	mRNA processing [GO:0006397];RNA splicing [GO:0008380];RNA binding [GO:0003723];zinc ion binding [GO:0008270];-
K7EL89	Spermidine synthase		SRM	-	-	-	-
H7C0C5	THO complex subunit 3		THOC3	mRNA export from nucleus [GO:0006406]	-	-	mRNA export from nucleus [GO:0006406];-;-
P49411	Elongation factor Tu, mitochondrial	7284	TUFM	mitochondrial translational elongation [GO:0070125];response to ethanol [GO:0045471];translational elongation [GO:0006414];viral process [GO:0016032]	GTP binding [GO:0005525];GTPase activity [GO:0003924];RNA binding [GO:0003723];translation elongation factor activity [GO:0003746]	extracellular exosome [GO:0070062];membrane [GO:0016020];mitochondrial nucleoid [GO:0042645];mitochondrion [GO:0005739]	mitochondrial translational elongation [GO:0070125];response to ethanol [GO:0045471];translational elongation [GO:0006414];viral process [GO:0016032];GTP binding [GO:0005525];GTPase activity [GO:0003924];RNA binding [GO:0003723];translation elongation factor activity [GO:0003746];extracellular exosome [GO:0070062];membrane [GO:0016020];mitochondrial nucleoid [GO:0042645];mitochondrion [GO:0005739]
K7ER90	Eukaryotic translation initiation factor 3 subunit G		EIF3G	-	translation initiation factor activity [GO:0003743]	cytosol [GO:0005829];eukaryotic translation initiation factor 3 complex [GO:0005852]	-;translation initiation factor activity [GO:0003743];cytosol [GO:0005829];eukaryotic translation initiation factor 3 complex [GO:0005852]
K7EN27	Maillard deglycase		PARK7	autophagy [GO:0006914];single fertilization [GO:0007338]	-	cytosol [GO:0005829];membrane raft [GO:0045121];nucleoplasm [GO:0005654];plasma membrane [GO:0005886]	autophagy [GO:0006914];single fertilization [GO:0007338];-;cytosol [GO:0005829];membrane raft [GO:0045121];nucleoplasm [GO:0005654];plasma membrane [GO:0005886]
B4E2Z6	Eukaryotic translation initiation factor 3 subunit C		EIF3C	formation of cytoplasmic translation initiation complex [GO:0001732]	translation initiation factor activity [GO:0003743];translation initiation factor binding [GO:0031369]	eukaryotic 43S preinitiation complex [GO:0016282];eukaryotic 48S preinitiation complex [GO:0033290];eukaryotic translation initiation factor 3 complex [GO:0005852]	formation of cytoplasmic translation initiation complex [GO:0001732];translation initiation factor activity [GO:0003743];translation initiation factor binding [GO:0031369];eukaryotic 43S preinitiation complex [GO:0016282];eukaryotic 48S preinitiation complex [GO:0033290];eukaryotic translation initiation factor 3 complex [GO:0005852]
A0A5C2GAH8	IGH c293_heavy__IGHV1-18_IGHD4-17_IGHJ4			-	-	-	-
Q92804	TATA-binding protein-associated factor 2N	8148	TAF15	mRNA stabilization [GO:0048255];positive regulation of transcription, DNA-templated [GO:0045893];regulation of signal transduction by p53 class mediator [GO:1901796];RNA splicing [GO:0008380];transcription by RNA polymerase II [GO:0006366];transcription initiation from RNA polymerase II promoter [GO:0006367]	DNA binding [GO:0003677];metal ion binding [GO:0046872];mRNA 3'-UTR binding [GO:0003730];RNA binding [GO:0003723];transcription coregulator activity [GO:0003712]	cytoplasm [GO:0005737];nucleoplasm [GO:0005654];nucleus [GO:0005634]	mRNA stabilization [GO:0048255];positive regulation of transcription, DNA-templated [GO:0045893];regulation of signal transduction by p53 class mediator [GO:1901796];RNA splicing [GO:0008380];transcription by RNA polymerase II [GO:0006366];transcription initiation from RNA polymerase II promoter [GO:0006367];DNA binding [GO:0003677];metal ion binding [GO:0046872];mRNA 3'-UTR binding [GO:0003730];…
P50402	Emerin	2010	EMD	cellular response to growth factor stimulus [GO:0071363];mitotic nuclear envelope reassembly [GO:0007084];muscle contraction [GO:0006936];muscle organ development [GO:0007517];negative regulation of canonical Wnt signaling pathway [GO:0090090];negative regulation of fibroblast proliferation [GO:0048147];positive regulation of protein export from nucleus [GO:0046827];regulation of canonical Wnt si…	actin binding [GO:0003779];beta-tubulin binding [GO:0048487];cadherin binding [GO:0045296]	cytoplasm [GO:0005737];endoplasmic reticulum [GO:0005783];integral component of membrane [GO:0016021];membrane [GO:0016020];microtubule [GO:0005874];nuclear envelope [GO:0005635];nuclear inner membrane [GO:0005637];nuclear membrane [GO:0031965];nuclear outer membrane [GO:0005640];nucleoplasm [GO:0005654];spindle [GO:0005819]	cellular response to growth factor stimulus [GO:0071363];mitotic nuclear envelope reassembly [GO:0007084];muscle contraction [GO:0006936];muscle organ development [GO:0007517];negative regulation of canonical Wnt signaling pathway [GO:0090090];negative regulation of fibroblast proliferation [GO:0048147];positive regulation of protein export from nucleus [GO:0046827];regulation of canonical Wnt si…
B3KRR1	cDNA FLJ34725 fis, clone MESAN2005958, highly similar to RNA-binding protein Luc7-like 2			mRNA splice site selection [GO:0006376]	mRNA binding [GO:0003729]	U1 snRNP [GO:0005685]	mRNA splice site selection [GO:0006376];mRNA binding [GO:0003729];U1 snRNP [GO:0005685]
B4DE30	cDNA FLJ51711, highly similar to T-complex protein 1 subunit epsilon			protein folding [GO:0006457]	ATP binding [GO:0005524];unfolded protein binding [GO:0051082]	-	protein folding [GO:0006457];ATP binding [GO:0005524];unfolded protein binding [GO:0051082];-
Q13151	Heterogeneous nuclear ribonucleoprotein A0	10949	HNRNPA0	3'-UTR-mediated mRNA stabilization [GO:0070935];inflammatory response [GO:0006954];mRNA processing [GO:0006397];mRNA splicing, via spliceosome [GO:0000398];response to lipopolysaccharide [GO:0032496];RNA metabolic process [GO:0016070]	mRNA 3'-UTR AU-rich region binding [GO:0035925];mRNA binding [GO:0003729];protein kinase binding [GO:0019901];RNA binding [GO:0003723]	nucleoplasm [GO:0005654];nucleus [GO:0005634]	3'-UTR-mediated mRNA stabilization [GO:0070935];inflammatory response [GO:0006954];mRNA processing [GO:0006397];mRNA splicing, via spliceosome [GO:0000398];response to lipopolysaccharide [GO:0032496];RNA metabolic process [GO:0016070];mRNA 3'-UTR AU-rich region binding [GO:0035925];mRNA binding [GO:0003729];protein kinase binding [GO:0019901];RNA binding [GO:0003723];nucleoplasm [GO:0005654];nucl…
F8WBJ6	RNA-binding protein PNO1		PNO1	-	RNA binding [GO:0003723]	nucleolus [GO:0005730]	-;RNA binding [GO:0003723];nucleolus [GO:0005730]
H3BPG5	RNA-binding protein with serine-rich domain 1		RNPS1	-	RNA binding [GO:0003723]	nuclear speck [GO:0016607]	-;RNA binding [GO:0003723];nuclear speck [GO:0016607]
A0A5C2GA26	IGH + IGL c36_light_IGKV2D-28_IGKJ4			-	-	-	-
A0A5C2FX88	IGL c1591_light_IGKV2-30_IGKJ4			-	-	-	-
A0A5C2FTW9	IGL c162_light_IGKV2-30_IGKJ2			-	-	-	-
A0A5C2G6S6	IGL c2133_light_IGKV2-30_IGKJ3			-	-	-	-
A0A5C2G3E4	IGL c2465_light_IGKV2D-29_IGKJ2			-	-	-	-
Q53F35	Acidic (Leucine-rich) nuclear phosphoprotein 32 family, member B variant			-	-	-	-
Q8N1N4	Keratin, type II cytoskeletal 78	196374	KRT78	cornification [GO:0070268];keratinization [GO:0031424]	-	cytosol [GO:0005829];extracellular exosome [GO:0070062];extracellular space [GO:0005615];keratin filament [GO:0045095]	cornification [GO:0070268];keratinization [GO:0031424];-;cytosol [GO:0005829];extracellular exosome [GO:0070062];extracellular space [GO:0005615];keratin filament [GO:0045095]
P35580	Myosin-10	4628	MYH10	actin filament-based movement [GO:0030048];actomyosin structure organization [GO:0031032];adult heart development [GO:0007512];aorta development [GO:0035904];axon guidance [GO:0007411];cardiac myofibril assembly [GO:0055003];cardiac septum development [GO:0003279];cell adhesion [GO:0007155];cell population proliferation [GO:0008283];cerebellar Purkinje cell layer development [GO:0021680];coronary…	actin binding [GO:0003779];actin filament binding [GO:0051015];actin-dependent ATPase activity [GO:0030898];ADP binding [GO:0043531];ATP binding [GO:0005524];ATPase activity [GO:0016887];calmodulin binding [GO:0005516];microfilament motor activity [GO:0000146];mRNA 5'-UTR binding [GO:0048027];RNA stem-loop binding [GO:0035613]	actomyosin [GO:0042641];brush border [GO:0005903];cell cortex [GO:0005938];cleavage furrow [GO:0032154];cytoplasm [GO:0005737];cytosol [GO:0005829];dendritic spine [GO:0043197];extracellular exosome [GO:0070062];growth cone [GO:0030426];lamellipodium [GO:0030027];midbody [GO:0030496];myosin complex [GO:0016459];myosin II complex [GO:0016460];myosin II filament [GO:0097513];neuromuscular junction …	actin filament-based movement [GO:0030048];actomyosin structure organization [GO:0031032];adult heart development [GO:0007512];aorta development [GO:0035904];axon guidance [GO:0007411];cardiac myofibril assembly [GO:0055003];cardiac septum development [GO:0003279];cell adhesion [GO:0007155];cell population proliferation [GO:0008283];cerebellar Purkinje cell layer development [GO:0021680];coronary…
A0A5C2GEZ9	IGH + IGL c587_heavy_IGHV1-69_IGHD3-9_IGHJ3			-	-	-	-
Q5TB19	Acidic (Leucine-rich) nuclear phosphoprotein 32 family, member E		ANP32E	-	-	-	-
B2R6N6	cDNA, FLJ93036, highly similar to Homo sapiens tyrosine 3-monooxygenase/tryptophan 5-monooxygenaseactivation protein, eta polypeptide (YWHAH), mRNA			-	monooxygenase activity [GO:0004497]	-	-;monooxygenase activity [GO:0004497];-
B7Z3V1	Sodium/potassium-transporting ATPase subunit alpha			-	ATP binding [GO:0005524];metal ion binding [GO:0046872];potassium transmembrane transporter activity, phosphorylative mechanism [GO:0008556]	integral component of membrane [GO:0016021]	-;ATP binding [GO:0005524];metal ion binding [GO:0046872];potassium transmembrane transporter activity, phosphorylative mechanism [GO:0008556];integral component of membrane [GO:0016021]
B4DF72	Creatine kinase			phosphocreatine biosynthetic process [GO:0046314]	ATP binding [GO:0005524];creatine kinase activity [GO:0004111]	-	phosphocreatine biosynthetic process [GO:0046314];ATP binding [GO:0005524];creatine kinase activity [GO:0004111];-
M0R0Y3	RuvB-like helicase		RUVBL2	DNA recombination [GO:0006310];DNA repair [GO:0006281]	5'-3' DNA helicase activity [GO:0043139];ATP binding [GO:0005524]	cytosol [GO:0005829];Ino80 complex [GO:0031011];NuA4 histone acetyltransferase complex [GO:0035267];nucleoplasm [GO:0005654];R2TP complex [GO:0097255]	DNA recombination [GO:0006310];DNA repair [GO:0006281];5'-3' DNA helicase activity [GO:0043139];ATP binding [GO:0005524];cytosol [GO:0005829];Ino80 complex [GO:0031011];NuA4 histone acetyltransferase complex [GO:0035267];nucleoplasm [GO:0005654];R2TP complex [GO:0097255]
Q9Y3I0	RNA-splicing ligase RtcB homolog	51493	RTCB	in utero embryonic development [GO:0001701];placenta development [GO:0001890];tRNA exon ligation utilizing 2',3' cyclic phosphate of 5'-exon as source of linkage phosphate [GO:0000971];tRNA splicing, via endonucleolytic cleavage and ligation [GO:0006388]	GTP binding [GO:0005525];metal ion binding [GO:0046872];RNA binding [GO:0003723];RNA ligase (ATP) activity [GO:0003972];vinculin binding [GO:0017166]	cytoplasm [GO:0005737];cytosol [GO:0005829];endoplasmic reticulum membrane [GO:0005789];intracellular membrane-bounded organelle [GO:0043231];nuclear envelope [GO:0005635];nucleoplasm [GO:0005654];nucleus [GO:0005634];tRNA-splicing ligase complex [GO:0072669]	in utero embryonic development [GO:0001701];placenta development [GO:0001890];tRNA exon ligation utilizing 2',3' cyclic phosphate of 5'-exon as source of linkage phosphate [GO:0000971];tRNA splicing, via endonucleolytic cleavage and ligation [GO:0006388];GTP binding [GO:0005525];metal ion binding [GO:0046872];RNA binding [GO:0003723];RNA ligase (ATP) activity [GO:0003972];vinculin binding [GO:001…
B4E043	KH domain containing, RNA binding, signal transduction associated 1, isoform CRA_b		KHDRBS1	-	RNA binding [GO:0003723];SH3 domain binding [GO:0017124]	nucleus [GO:0005634]	-;RNA binding [GO:0003723];SH3 domain binding [GO:0017124];nucleus [GO:0005634]
Q6PJX3	STAU1 protein	6780	STAU1	-	RNA binding [GO:0003723]	-	-;RNA binding [GO:0003723];-
P46087	Probable 28S rRNA (cytosine(4447)-C(5))-methyltransferase	4839	NOP2	maturation of LSU-rRNA [GO:0000470];positive regulation of cell population proliferation [GO:0008284];regulation of signal transduction by p53 class mediator [GO:1901796];regulation of transcription by RNA polymerase II [GO:0006357];ribosomal large subunit assembly [GO:0000027];RNA methylation [GO:0001510];rRNA base methylation [GO:0070475]	RNA binding [GO:0003723];rRNA (cytosine-C5-)-methyltransferase activity [GO:0009383]	nucleolus [GO:0005730];nucleoplasm [GO:0005654]	maturation of LSU-rRNA [GO:0000470];positive regulation of cell population proliferation [GO:0008284];regulation of signal transduction by p53 class mediator [GO:1901796];regulation of transcription by RNA polymerase II [GO:0006357];ribosomal large subunit assembly [GO:0000027];RNA methylation [GO:0001510];rRNA base methylation [GO:0070475];RNA binding [GO:0003723];rRNA (cytosine-C5-)-methyltrans…
A0A087WX29	TAR DNA-binding protein 43		TARDBP	mRNA processing [GO:0006397];RNA splicing [GO:0008380]	RNA binding [GO:0003723]	nucleus [GO:0005634]	mRNA processing [GO:0006397];RNA splicing [GO:0008380];RNA binding [GO:0003723];nucleus [GO:0005634]
K7EPV1	Chromodomain-helicase-DNA-binding protein 3		CHD3	-	-	-	-
B4DUT7	Glutamine amidotransferase			glutamine metabolic process [GO:0006541]	ATP binding [GO:0005524];GMP synthase (glutamine-hydrolyzing) activity [GO:0003922];pyrophosphatase activity [GO:0016462]	-	glutamine metabolic process [GO:0006541];ATP binding [GO:0005524];GMP synthase (glutamine-hydrolyzing) activity [GO:0003922];pyrophosphatase activity [GO:0016462];-
B4DP62	Solute carrier family 25 (Mitochondrial carrier citrate transporter), member 1, isoform CRA_b	6576	SLC25A1	-	-	integral component of membrane [GO:0016021]	-;-;integral component of membrane [GO:0016021]
B3KTA3	Fascin	6624		actin filament organization [GO:0007015];cell migration [GO:0016477]	actin filament binding [GO:0051015];protein-macromolecule adaptor activity [GO:0030674]	cytoplasm [GO:0005737];cytoskeleton [GO:0005856]	actin filament organization [GO:0007015];cell migration [GO:0016477];actin filament binding [GO:0051015];protein-macromolecule adaptor activity [GO:0030674];cytoplasm [GO:0005737];cytoskeleton [GO:0005856]
Q9UE37	Glutathione transferase		GSTmu3	-	glutathione transferase activity [GO:0004364]	-	-;glutathione transferase activity [GO:0004364];-
H3BT58	Coactosin-like protein		COTL1	-	actin binding [GO:0003779]	-	-;actin binding [GO:0003779];-
F6KPG5	Albumin			-	metal ion binding [GO:0046872]	extracellular space [GO:0005615]	-;metal ion binding [GO:0046872];extracellular space [GO:0005615]
B2R9U2	Peptidylprolyl isomerase			-	FK506 binding [GO:0005528];heat shock protein binding [GO:0031072];peptidyl-prolyl cis-trans isomerase activity [GO:0003755]	cytosol [GO:0005829];microtubule [GO:0005874];mitochondrion [GO:0005739];nucleus [GO:0005634]	-;FK506 binding [GO:0005528];heat shock protein binding [GO:0031072];peptidyl-prolyl cis-trans isomerase activity [GO:0003755];cytosol [GO:0005829];microtubule [GO:0005874];mitochondrion [GO:0005739];nucleus [GO:0005634]
P31151	Protein S100-A7	6278	S100A7	angiogenesis [GO:0001525];antimicrobial humoral immune response mediated by antimicrobial peptide [GO:0061844];antimicrobial humoral response [GO:0019730];defense response to Gram-negative bacterium [GO:0050829];epidermis development [GO:0008544];innate immune response [GO:0045087];keratinocyte differentiation [GO:0030216];neutrophil degranulation [GO:0043312];positive regulation of ERK1 and ERK2…	calcium ion binding [GO:0005509];RAGE receptor binding [GO:0050786];zinc ion binding [GO:0008270]	azurophil granule lumen [GO:0035578];collagen-containing extracellular matrix [GO:0062023];cytoplasm [GO:0005737];cytosol [GO:0005829];endoplasmic reticulum [GO:0005783];extracellular region [GO:0005576];extracellular space [GO:0005615];focal adhesion [GO:0005925];nucleus [GO:0005634]	angiogenesis [GO:0001525];antimicrobial humoral immune response mediated by antimicrobial peptide [GO:0061844];antimicrobial humoral response [GO:0019730];defense response to Gram-negative bacterium [GO:0050829];epidermis development [GO:0008544];innate immune response [GO:0045087];keratinocyte differentiation [GO:0030216];neutrophil degranulation [GO:0043312];positive regulation of ERK1 and ERK2…
Q9H9B4	Sideroflexin-1	94081	SFXN1	D-serine transport [GO:0042942];erythrocyte differentiation [GO:0030218];iron ion transport [GO:0006826];L-serine transport [GO:0015825];mitochondrial transmembrane transport [GO:1990542];one-carbon metabolic process [GO:0006730];serine import into mitochondrion [GO:0140300]	D-serine transmembrane transporter activity [GO:0042945];L-serine transmembrane transporter activity [GO:0015194];serine transmembrane transporter activity [GO:0022889];transmembrane transporter activity [GO:0022857]	integral component of mitochondrial inner membrane [GO:0031305];mitochondrion [GO:0005739]	D-serine transport [GO:0042942];erythrocyte differentiation [GO:0030218];iron ion transport [GO:0006826];L-serine transport [GO:0015825];mitochondrial transmembrane transport [GO:1990542];one-carbon metabolic process [GO:0006730];serine import into mitochondrion [GO:0140300];D-serine transmembrane transporter activity [GO:0042945];L-serine transmembrane transporter activity [GO:0015194];serine tr…
K7EK20	Coactivator-associated arginine methyltransferase 1		CARM1	-	-	-	-
F5H6P7	Protein mago nashi homolog 2	55110	MAGOHB	mRNA processing [GO:0006397];RNA splicing [GO:0008380]	-	exon-exon junction complex [GO:0035145];spliceosomal complex [GO:0005681]	mRNA processing [GO:0006397];RNA splicing [GO:0008380];-;exon-exon junction complex [GO:0035145];spliceosomal complex [GO:0005681]
Q5JPU2	Pyruvate dehydrogenase E1 component subunit alpha, somatic form, mitochondrial		PDHA1	-	-	mitochondrion [GO:0005739];nucleolus [GO:0005730]	-;-;mitochondrion [GO:0005739];nucleolus [GO:0005730]
B4DUC5	cDNA FLJ53202, highly similar to Exportin-2			intracellular protein transport [GO:0006886]	Ran GTPase binding [GO:0008536]	-	intracellular protein transport [GO:0006886];Ran GTPase binding [GO:0008536];-
Q08945	FACT complex subunit SSRP1	6749	SSRP1	DNA repair [GO:0006281];DNA replication [GO:0006260];regulation of chromatin organization [GO:1902275];regulation of signal transduction by p53 class mediator [GO:1901796];transcription by RNA polymerase II [GO:0006366];transcription elongation from RNA polymerase II promoter [GO:0006368];viral process [GO:0016032]	DNA binding [GO:0003677];histone binding [GO:0042393];nucleosome binding [GO:0031491];RNA binding [GO:0003723]	FACT complex [GO:0035101];nuclear chromatin [GO:0000790];nucleolus [GO:0005730];nucleoplasm [GO:0005654]	DNA repair [GO:0006281];DNA replication [GO:0006260];regulation of chromatin organization [GO:1902275];regulation of signal transduction by p53 class mediator [GO:1901796];transcription by RNA polymerase II [GO:0006366];transcription elongation from RNA polymerase II promoter [GO:0006368];viral process [GO:0016032];DNA binding [GO:0003677];histone binding [GO:0042393];nucleosome binding [GO:00314…
A0A384NPH0	Epididymis secretory sperm binding protein			-	-	intermediate filament [GO:0005882]	-;-;intermediate filament [GO:0005882]
P24534	Elongation factor 1-beta	1933	EEF1B2	translational elongation [GO:0006414]	guanyl-nucleotide exchange factor activity [GO:0005085];translation elongation factor activity [GO:0003746]	cytoplasm [GO:0005737];cytosol [GO:0005829];eukaryotic translation elongation factor 1 complex [GO:0005853]	translational elongation [GO:0006414];guanyl-nucleotide exchange factor activity [GO:0005085];translation elongation factor activity [GO:0003746];cytoplasm [GO:0005737];cytosol [GO:0005829];eukaryotic translation elongation factor 1 complex [GO:0005853]
Q96T67	TOB3			mitochondrion organization [GO:0007005]	ATP binding [GO:0005524]	mitochondrion [GO:0005739]	mitochondrion organization [GO:0007005];ATP binding [GO:0005524];mitochondrion [GO:0005739]
B4DWZ4	Flap endonuclease 1		FEN1	base-excision repair [GO:0006284];DNA replication [GO:0006260];DNA replication, removal of RNA primer [GO:0043137]	5'-3' exonuclease activity [GO:0008409];5'-flap endonuclease activity [GO:0017108];DNA binding [GO:0003677];magnesium ion binding [GO:0000287]	mitochondrion [GO:0005739];nucleolus [GO:0005730];nucleoplasm [GO:0005654]	base-excision repair [GO:0006284];DNA replication [GO:0006260];DNA replication, removal of RNA primer [GO:0043137];5'-3' exonuclease activity [GO:0008409];5'-flap endonuclease activity [GO:0017108];DNA binding [GO:0003677];magnesium ion binding [GO:0000287];mitochondrion [GO:0005739];nucleolus [GO:0005730];nucleoplasm [GO:0005654]
Q5TCT4	RNA-binding protein 34		RBM34	-	-	nucleolus [GO:0005730];nucleoplasm [GO:0005654]	-;-;nucleolus [GO:0005730];nucleoplasm [GO:0005654]
R4GN08	Actin-related protein 2/3 complex subunit 4		ARPC4	actin filament polymerization [GO:0030041];Arp2/3 complex-mediated actin nucleation [GO:0034314]	-	Arp2/3 protein complex [GO:0005885];cell projection [GO:0042995];cytoplasm [GO:0005737]	actin filament polymerization [GO:0030041];Arp2/3 complex-mediated actin nucleation [GO:0034314];-;Arp2/3 protein complex [GO:0005885];cell projection [GO:0042995];cytoplasm [GO:0005737]
B5BU99	High glucose-regulated protein 8		YTHDF2	-	RNA binding [GO:0003723]	-	-;RNA binding [GO:0003723];-
K7EN20	Hsp70-binding protein 1		HSPBP1	-	-	-	-
A8K7D9	Importin subunit alpha			protein import into nucleus [GO:0006606]	nuclear import signal receptor activity [GO:0061608]	cytoplasm [GO:0005737];host cell nucleus [GO:0042025]	protein import into nucleus [GO:0006606];nuclear import signal receptor activity [GO:0061608];cytoplasm [GO:0005737];host cell nucleus [GO:0042025]
B3KTW4	cDNA FLJ38868 fis, clone MESAN2013211, highly similar to Protein FAM98A			-	-	-	-
A0A024R1Y2	ATP-citrate synthase	47	ACLY	acetyl-CoA biosynthetic process [GO:0006085];citrate metabolic process [GO:0006101];lipid metabolic process [GO:0006629]	ATP binding [GO:0005524];ATP citrate synthase activity [GO:0003878];lyase activity [GO:0016829];metal ion binding [GO:0046872]	cytosol [GO:0005829];nucleoplasm [GO:0005654];plasma membrane [GO:0005886]	acetyl-CoA biosynthetic process [GO:0006085];citrate metabolic process [GO:0006101];lipid metabolic process [GO:0006629];ATP binding [GO:0005524];ATP citrate synthase activity [GO:0003878];lyase activity [GO:0016829];metal ion binding [GO:0046872];cytosol [GO:0005829];nucleoplasm [GO:0005654];plasma membrane [GO:0005886]
B9EG90	DNA topoisomerase I		TOP1	DNA topological change [GO:0006265]	DNA binding [GO:0003677];DNA topoisomerase type I (single strand cut, ATP-independent) activity [GO:0003917]	chromosome [GO:0005694]	DNA topological change [GO:0006265];DNA binding [GO:0003677];DNA topoisomerase type I (single strand cut, ATP-independent) activity [GO:0003917];chromosome [GO:0005694]
P06576	ATP synthase subunit beta, mitochondrial	506	ATP5F1B	angiogenesis [GO:0001525];ATP biosynthetic process [GO:0006754];cellular response to interleukin-7 [GO:0098761];cristae formation [GO:0042407];generation of precursor metabolites and energy [GO:0006091];lipid metabolic process [GO:0006629];mitochondrial ATP synthesis coupled proton transport [GO:0042776];mitochondrion organization [GO:0007005];negative regulation of cell adhesion involved in subs…	angiostatin binding [GO:0043532];ATP binding [GO:0005524];MHC class I protein binding [GO:0042288];proton-transporting ATP synthase activity, rotational mechanism [GO:0046933];proton-transporting ATPase activity, rotational mechanism [GO:0046961]	cell surface [GO:0009986];extracellular exosome [GO:0070062];membrane [GO:0016020];mitochondrial matrix [GO:0005759];mitochondrial membrane [GO:0031966];mitochondrial nucleoid [GO:0042645];mitochondrial proton-transporting ATP synthase complex [GO:0005753];mitochondrial proton-transporting ATP synthase, catalytic core [GO:0005754];mitochondrion [GO:0005739];nucleus [GO:0005634];plasma membrane [G…	angiogenesis [GO:0001525];ATP biosynthetic process [GO:0006754];cellular response to interleukin-7 [GO:0098761];cristae formation [GO:0042407];generation of precursor metabolites and energy [GO:0006091];lipid metabolic process [GO:0006629];mitochondrial ATP synthesis coupled proton transport [GO:0042776];mitochondrion organization [GO:0007005];negative regulation of cell adhesion involved in subs…
U3KQT1	S-formylglutathione hydrolase		ESD	formaldehyde catabolic process [GO:0046294]	carboxylic ester hydrolase activity [GO:0052689];S-formylglutathione hydrolase activity [GO:0018738]	cytoplasm [GO:0005737]	formaldehyde catabolic process [GO:0046294];carboxylic ester hydrolase activity [GO:0052689];S-formylglutathione hydrolase activity [GO:0018738];cytoplasm [GO:0005737]
H3BUM9	Tyrosine-protein kinase CSK		CSK	-	-	-	-
A0A1U9X8Y4	Chloride intracellular channel protein			regulation of cell cycle [GO:0051726];regulation of ion transmembrane transport [GO:0034765]	chloride channel activity [GO:0005254];voltage-gated ion channel activity [GO:0005244]	chloride channel complex [GO:0034707];cytoplasm [GO:0005737];nuclear membrane [GO:0031965];plasma membrane [GO:0005886]	regulation of cell cycle [GO:0051726];regulation of ion transmembrane transport [GO:0034765];chloride channel activity [GO:0005254];voltage-gated ion channel activity [GO:0005244];chloride channel complex [GO:0034707];cytoplasm [GO:0005737];nuclear membrane [GO:0031965];plasma membrane [GO:0005886]
B2R8Z8	cDNA, FLJ94136, highly similar to Homo sapiens synaptotagmin binding, cytoplasmic RNA interacting protein (SYNCRIP), mRNA			-	RNA binding [GO:0003723]	-	-;RNA binding [GO:0003723];-
D6RAA6	Transmembrane protein 33		TMEM33	-	-	integral component of membrane [GO:0016021]	-;-;integral component of membrane [GO:0016021]
F8VVK9	Squamous cell carcinoma antigen recognized by T-cells 3		SART3	RNA processing [GO:0006396]	-	-	RNA processing [GO:0006396];-;-
A0A5C2GXW3	IG c1592_light_IGKV2D-28_IGKJ3			-	-	-	-
H7BZL0	MKI67 FHA domain-interacting nucleolar phosphoprotein		NIFK	-	-	nucleolus [GO:0005730]	-;-;nucleolus [GO:0005730]
P17987	T-complex protein 1 subunit alpha	6950	TCP1	binding of sperm to zona pellucida [GO:0007339];interleukin-12-mediated signaling pathway [GO:0035722];positive regulation of establishment of protein localization to telomere [GO:1904851];positive regulation of protein localization to Cajal body [GO:1904871];positive regulation of telomerase activity [GO:0051973];positive regulation of telomerase RNA localization to Cajal body [GO:1904874];posit…	ATP binding [GO:0005524];RNA binding [GO:0003723];ubiquitin protein ligase binding [GO:0031625];unfolded protein binding [GO:0051082]	acrosomal vesicle [GO:0001669];cell body [GO:0044297];centrosome [GO:0005813];chaperonin-containing T-complex [GO:0005832];cytosol [GO:0005829];extracellular exosome [GO:0070062];Golgi apparatus [GO:0005794];microtubule [GO:0005874];nuclear heterochromatin [GO:0005720];pericentriolar material [GO:0000242];zona pellucida receptor complex [GO:0002199]	binding of sperm to zona pellucida [GO:0007339];interleukin-12-mediated signaling pathway [GO:0035722];positive regulation of establishment of protein localization to telomere [GO:1904851];positive regulation of protein localization to Cajal body [GO:1904871];positive regulation of telomerase activity [GO:0051973];positive regulation of telomerase RNA localization to Cajal body [GO:1904874];posit…
M0QZK8	Gamma-glutamylcyclotransferase			-	gamma-glutamylcyclotransferase activity [GO:0003839]	-	-;gamma-glutamylcyclotransferase activity [GO:0003839];-
F5H867	4F2 cell-surface antigen heavy chain		SLC3A2	amino acid transport [GO:0006865]	-	integral component of membrane [GO:0016021]	amino acid transport [GO:0006865];-;integral component of membrane [GO:0016021]
K7EPJ8	AP-1 complex subunit mu-1		AP1M1	protein transport [GO:0015031]	-	-	protein transport [GO:0015031];-;-
B4DTA2	cDNA FLJ60148, highly similar to Homo sapiens heterogeneous nuclear ribonucleoprotein D-like (HNRPDL), transcript variant 2, mRNA			-	DNA binding [GO:0003677];RNA binding [GO:0003723]	cytoplasm [GO:0005737];nucleus [GO:0005634];viral nucleocapsid [GO:0019013]	-;DNA binding [GO:0003677];RNA binding [GO:0003723];cytoplasm [GO:0005737];nucleus [GO:0005634];viral nucleocapsid [GO:0019013]
B5BU25	U2 snRNP auxiliary factor large subunit		U2AF2	mRNA processing [GO:0006397];RNA splicing [GO:0008380]	RNA binding [GO:0003723]	nucleus [GO:0005634]	mRNA processing [GO:0006397];RNA splicing [GO:0008380];RNA binding [GO:0003723];nucleus [GO:0005634]
M0R301	Mitochondrial import inner membrane translocase subunit TIM44		TIMM44	-	-	-	-
H0YJG0	Creatine kinase		CKB	phosphocreatine biosynthetic process [GO:0046314]	ATP binding [GO:0005524];creatine kinase activity [GO:0004111]	cytosol [GO:0005829]	phosphocreatine biosynthetic process [GO:0046314];ATP binding [GO:0005524];creatine kinase activity [GO:0004111];cytosol [GO:0005829]
Q6FIG4	RAB1B protein		RAB1B	-	GTP binding [GO:0005525];GTPase activity [GO:0003924]	-	-;GTP binding [GO:0005525];GTPase activity [GO:0003924];-
B4DQF6	Eukaryotic translation initiation factor 3 subunit L		EIF3L	formation of cytoplasmic translation initiation complex [GO:0001732]	translation initiation factor activity [GO:0003743]	eukaryotic 43S preinitiation complex [GO:0016282];eukaryotic 48S preinitiation complex [GO:0033290];eukaryotic translation initiation factor 3 complex [GO:0005852]	formation of cytoplasmic translation initiation complex [GO:0001732];translation initiation factor activity [GO:0003743];eukaryotic 43S preinitiation complex [GO:0016282];eukaryotic 48S preinitiation complex [GO:0033290];eukaryotic translation initiation factor 3 complex [GO:0005852]
H3BS70	Enoyl-CoA delta isomerase 1, mitochondrial		ECI1	-	catalytic activity [GO:0003824]	mitochondrion [GO:0005739]	-;catalytic activity [GO:0003824];mitochondrion [GO:0005739]
H0Y4R1	Inosine-5'-monophosphate dehydrogenase 2		IMPDH2	purine nucleotide biosynthetic process [GO:0006164]	IMP dehydrogenase activity [GO:0003938];metal ion binding [GO:0046872]	cytosol [GO:0005829]	purine nucleotide biosynthetic process [GO:0006164];IMP dehydrogenase activity [GO:0003938];metal ion binding [GO:0046872];cytosol [GO:0005829]
H0Y9I3	Exportin-5		XPO5	nuclear export [GO:0051168]	-	-	nuclear export [GO:0051168];-;-
J9R021	Eukaryotic translation initiation factor 3 subunit A		eIF3a	formation of cytoplasmic translation initiation complex [GO:0001732]	translation initiation factor activity [GO:0003743]	eukaryotic 43S preinitiation complex [GO:0016282];eukaryotic 48S preinitiation complex [GO:0033290];eukaryotic translation initiation factor 3 complex [GO:0005852]	formation of cytoplasmic translation initiation complex [GO:0001732];translation initiation factor activity [GO:0003743];eukaryotic 43S preinitiation complex [GO:0016282];eukaryotic 48S preinitiation complex [GO:0033290];eukaryotic translation initiation factor 3 complex [GO:0005852]
E7EX73	Eukaryotic translation initiation factor 4 gamma 1		EIF4G1	-	mRNA binding [GO:0003729];translation initiation factor activity [GO:0003743]	cytosol [GO:0005829]	-;mRNA binding [GO:0003729];translation initiation factor activity [GO:0003743];cytosol [GO:0005829]
Q9NVI7	ATPase family AAA domain-containing protein 3A	55210	ATAD3A	antiviral innate immune response [GO:0140374];mitochondrion organization [GO:0007005];negative regulation of apoptotic process [GO:0043066];regulation of cell growth [GO:0001558]	ATP binding [GO:0005524];identical protein binding [GO:0042802];zinc ion binding [GO:0008270]	integral component of membrane [GO:0016021];mitochondrial inner membrane [GO:0005743];mitochondrial nucleoid [GO:0042645];mitochondrion [GO:0005739]	antiviral innate immune response [GO:0140374];mitochondrion organization [GO:0007005];negative regulation of apoptotic process [GO:0043066];regulation of cell growth [GO:0001558];ATP binding [GO:0005524];identical protein binding [GO:0042802];zinc ion binding [GO:0008270];integral component of membrane [GO:0016021];mitochondrial inner membrane [GO:0005743];mitochondrial nucleoid [GO:0042645];mito…
B7ZBH1	Eukaryotic translation initiation factor 6		EIF6	mature ribosome assembly [GO:0042256]	ribosome binding [GO:0043022];translation initiation factor activity [GO:0003743]	-	mature ribosome assembly [GO:0042256];ribosome binding [GO:0043022];translation initiation factor activity [GO:0003743];-
Q5JVM0	Unconventional myosin-VI		MYO6	-	-	-	-
B4DKE6	cDNA FLJ60629, highly similar to Replication factor C subunit 3			DNA replication [GO:0006260]	DNA binding [GO:0003677]	-	DNA replication [GO:0006260];DNA binding [GO:0003677];-
I3L2R6	Thioredoxin domain-containing protein 17		TXNDC17	-	-	-	-
Q6UWP8	Suprabasin	374897	SBSN	-	-	extracellular exosome [GO:0070062]	-;-;extracellular exosome [GO:0070062]
Q99848	Probable rRNA-processing protein EBP2	10969	EBNA1BP2	ribosomal large subunit biogenesis [GO:0042273];rRNA processing [GO:0006364]	RNA binding [GO:0003723]	nuclear periphery [GO:0034399];nucleolus [GO:0005730];preribosome, large subunit precursor [GO:0030687]	ribosomal large subunit biogenesis [GO:0042273];rRNA processing [GO:0006364];RNA binding [GO:0003723];nuclear periphery [GO:0034399];nucleolus [GO:0005730];preribosome, large subunit precursor [GO:0030687]
A8K525	cDNA FLJ76817, highly similar to Homo sapiens non-POU domain containing, octamer-binding (NONO), mRNA			-	RNA binding [GO:0003723]	nuclear speck [GO:0016607]	-;RNA binding [GO:0003723];nuclear speck [GO:0016607]
B1ALA9	Ribose-phosphate pyrophosphokinase 1		PRPS1	nucleoside metabolic process [GO:0009116];nucleotide biosynthetic process [GO:0009165]	magnesium ion binding [GO:0000287];ribose phosphate diphosphokinase activity [GO:0004749]	-	nucleoside metabolic process [GO:0009116];nucleotide biosynthetic process [GO:0009165];magnesium ion binding [GO:0000287];ribose phosphate diphosphokinase activity [GO:0004749];-
A2I829	NF-kappaB repressing factor		NKRF	-	nucleic acid binding [GO:0003676]	-	-;nucleic acid binding [GO:0003676];-
Q96CS3	FAS-associated factor 2	23197	FAF2	lipid droplet organization [GO:0034389];neutrophil degranulation [GO:0043312];response to unfolded protein [GO:0006986];retrograde protein transport, ER to cytosol [GO:0030970];ubiquitin-dependent ERAD pathway [GO:0030433]	lipase binding [GO:0035473];lipase inhibitor activity [GO:0055102];ubiquitin binding [GO:0043130];ubiquitin protein ligase binding [GO:0031625]	azurophil granule lumen [GO:0035578];endoplasmic reticulum [GO:0005783];extracellular region [GO:0005576];lipid droplet [GO:0005811];VCP-NPL4-UFD1 AAA ATPase complex [GO:0034098]	lipid droplet organization [GO:0034389];neutrophil degranulation [GO:0043312];response to unfolded protein [GO:0006986];retrograde protein transport, ER to cytosol [GO:0030970];ubiquitin-dependent ERAD pathway [GO:0030433];lipase binding [GO:0035473];lipase inhibitor activity [GO:0055102];ubiquitin binding [GO:0043130];ubiquitin protein ligase binding [GO:0031625];azurophil granule lumen [GO:0035…
H7BZJ3	Protein disulfide-isomerase A3		PDIA3	cell redox homeostasis [GO:0045454]	protein disulfide isomerase activity [GO:0003756]	endoplasmic reticulum lumen [GO:0005788]	cell redox homeostasis [GO:0045454];protein disulfide isomerase activity [GO:0003756];endoplasmic reticulum lumen [GO:0005788]
B7Z1V7	cDNA FLJ51811, highly similar to Stress-70 protein, mitochondrial			-	ATP binding [GO:0005524]	-	-;ATP binding [GO:0005524];-
J3QLE5	Small nuclear ribonucleoprotein-associated protein N		SNRPN	-	-	nucleoplasm [GO:0005654]	-;-;nucleoplasm [GO:0005654]
A0A5C2GTV5	IG c931_heavy_IGHV1-69_IGHD3-3_IGHJ5			-	-	-	-
B4E266	Leucyl-tRNA synthetase	51520		leucyl-tRNA aminoacylation [GO:0006429]	aminoacyl-tRNA editing activity [GO:0002161];ATP binding [GO:0005524];leucine-tRNA ligase activity [GO:0004823]	-	leucyl-tRNA aminoacylation [GO:0006429];aminoacyl-tRNA editing activity [GO:0002161];ATP binding [GO:0005524];leucine-tRNA ligase activity [GO:0004823];-
A0A0C4DH80	Dolichyl-diphosphooligosaccharide--protein glycotransferase		STT3A	protein glycosylation [GO:0006486]	dolichyl-diphosphooligosaccharide-protein glycotransferase activity [GO:0004579];metal ion binding [GO:0046872]	integral component of membrane [GO:0016021]	protein glycosylation [GO:0006486];dolichyl-diphosphooligosaccharide-protein glycotransferase activity [GO:0004579];metal ion binding [GO:0046872];integral component of membrane [GO:0016021]
A1JUI8	Chaperonin subunit 6A		CCT6A	protein folding [GO:0006457]	ATP binding [GO:0005524];unfolded protein binding [GO:0051082]	cytoplasm [GO:0005737]	protein folding [GO:0006457];ATP binding [GO:0005524];unfolded protein binding [GO:0051082];cytoplasm [GO:0005737]
N0E466	Casein kinase II subunit beta		CSNK2B	Wnt signaling pathway [GO:0016055]	kinase activity [GO:0016301];protein kinase regulator activity [GO:0019887]	protein kinase CK2 complex [GO:0005956]	Wnt signaling pathway [GO:0016055];kinase activity [GO:0016301];protein kinase regulator activity [GO:0019887];protein kinase CK2 complex [GO:0005956]
Q9Y5B9	FACT complex subunit SPT16	11198	SUPT16H	DNA repair [GO:0006281];DNA replication [GO:0006260];DNA replication-independent nucleosome organization [GO:0034724];nucleosome disassembly [GO:0006337];positive regulation of DNA-templated transcription, elongation [GO:0032786];positive regulation of transcription elongation from RNA polymerase II promoter [GO:0032968];regulation of signal transduction by p53 class mediator [GO:1901796];transcr…	histone binding [GO:0042393];nucleosome binding [GO:0031491];RNA binding [GO:0003723]	FACT complex [GO:0035101];nucleoplasm [GO:0005654]	DNA repair [GO:0006281];DNA replication [GO:0006260];DNA replication-independent nucleosome organization [GO:0034724];nucleosome disassembly [GO:0006337];positive regulation of DNA-templated transcription, elongation [GO:0032786];positive regulation of transcription elongation from RNA polymerase II promoter [GO:0032968];regulation of signal transduction by p53 class mediator [GO:1901796];transcr…
B4E0Q6	cDNA FLJ60209, highly similar to Transcriptional repressor p66 alpha			negative regulation of transcription by RNA polymerase II [GO:0000122]	sequence-specific DNA binding [GO:0043565];zinc ion binding [GO:0008270]	-	negative regulation of transcription by RNA polymerase II [GO:0000122];sequence-specific DNA binding [GO:0043565];zinc ion binding [GO:0008270];-
A0A024RC87	Ribonuclease inhibitor		RNH1	-	-	cytoplasm [GO:0005737]	-;-;cytoplasm [GO:0005737]
U3KPZ5	Prohibitin		PHB2	-	-	mitochondrial inner membrane [GO:0005743]	-;-;mitochondrial inner membrane [GO:0005743]
H3BRG4	Cytochrome b-c1 complex subunit 2, mitochondrial		UQCRC2	-	metal ion binding [GO:0046872];metalloendopeptidase activity [GO:0004222]	mitochondrion [GO:0005739];nucleoplasm [GO:0005654]	-;metal ion binding [GO:0046872];metalloendopeptidase activity [GO:0004222];mitochondrion [GO:0005739];nucleoplasm [GO:0005654]
B5BU01	Eukaryotic translation initiation factor 2 beta		EIF2S2	-	translation initiation factor activity [GO:0003743]	-	-;translation initiation factor activity [GO:0003743];-
A0A0D9SGB2	Four and a half LIM domains protein 1		FHL1	muscle organ development [GO:0007517]	metal ion binding [GO:0046872]	cytosol [GO:0005829];plasma membrane [GO:0005886]	muscle organ development [GO:0007517];metal ion binding [GO:0046872];cytosol [GO:0005829];plasma membrane [GO:0005886]
B4DP70	ATP-dependent RNA helicase DDX1			defense response to virus [GO:0051607];tRNA processing [GO:0008033]	ATP binding [GO:0005524];exonuclease activity [GO:0004527];helicase activity [GO:0004386];nucleic acid binding [GO:0003676]	-	defense response to virus [GO:0051607];tRNA processing [GO:0008033];ATP binding [GO:0005524];exonuclease activity [GO:0004527];helicase activity [GO:0004386];nucleic acid binding [GO:0003676];-
F8VV32	1,4-beta-N-acetylmuramidase C		LYZ	cytolysis [GO:0019835];defense response to bacterium [GO:0042742];metabolic process [GO:0008152]	lysozyme activity [GO:0003796]	-	cytolysis [GO:0019835];defense response to bacterium [GO:0042742];metabolic process [GO:0008152];lysozyme activity [GO:0003796];-
Q71SM9	Dyad symmetry binding protein			-	hydrolase activity [GO:0016787];metal ion binding [GO:0046872];nucleic acid binding [GO:0003676]	-	-;hydrolase activity [GO:0016787];metal ion binding [GO:0046872];nucleic acid binding [GO:0003676];-
B7Z381	cDNA FLJ55066, highly similar to LAS1-like protein			rRNA processing [GO:0006364]	endonuclease activity [GO:0004519]	Las1 complex [GO:0090730]	rRNA processing [GO:0006364];endonuclease activity [GO:0004519];Las1 complex [GO:0090730]
Q08J23	RNA cytosine C(5)-methyltransferase NSUN2	54888	NSUN2	cell division [GO:0051301];hair follicle maturation [GO:0048820];meiotic cell cycle checkpoint [GO:0033313];mRNA methylation [GO:0080009];regulation of mRNA export from nucleus [GO:0010793];regulation of stem cell differentiation [GO:2000736];RNA methylation [GO:0001510];spermatid development [GO:0007286];tRNA methylation [GO:0030488];tRNA modification [GO:0006400];tRNA stabilization [GO:0036416]	methyltransferase activity [GO:0008168];mRNA (cytidine-5-)-methyltransferase activity [GO:0062152];RNA binding [GO:0003723];tRNA (cytosine-5-)-methyltransferase activity [GO:0016428];tRNA binding [GO:0000049]	chromatoid body [GO:0033391];cytoplasm [GO:0005737];extracellular exosome [GO:0070062];mitochondrion [GO:0005739];nucleolus [GO:0005730];nucleoplasm [GO:0005654];nucleus [GO:0005634];spindle [GO:0005819]	cell division [GO:0051301];hair follicle maturation [GO:0048820];meiotic cell cycle checkpoint [GO:0033313];mRNA methylation [GO:0080009];regulation of mRNA export from nucleus [GO:0010793];regulation of stem cell differentiation [GO:2000736];RNA methylation [GO:0001510];spermatid development [GO:0007286];tRNA methylation [GO:0030488];tRNA modification [GO:0006400];tRNA stabilization [GO:0036416]…
B5BUB1	RuvB-like helicase		RUVBL1	DNA recombination [GO:0006310];DNA repair [GO:0006281]	5'-3' DNA helicase activity [GO:0043139];ATP binding [GO:0005524]	Ino80 complex [GO:0031011];NuA4 histone acetyltransferase complex [GO:0035267];R2TP complex [GO:0097255]	DNA recombination [GO:0006310];DNA repair [GO:0006281];5'-3' DNA helicase activity [GO:0043139];ATP binding [GO:0005524];Ino80 complex [GO:0031011];NuA4 histone acetyltransferase complex [GO:0035267];R2TP complex [GO:0097255]
A0A024R0A2	Ribosomal protein L37		RPL37	translation [GO:0006412]	metal ion binding [GO:0046872];rRNA binding [GO:0019843];structural constituent of ribosome [GO:0003735]	ribosome [GO:0005840]	translation [GO:0006412];metal ion binding [GO:0046872];rRNA binding [GO:0019843];structural constituent of ribosome [GO:0003735];ribosome [GO:0005840]
H0Y8H2	Kinesin-like protein KIF2A		KIF2A	microtubule-based movement [GO:0007018]	ATP binding [GO:0005524];microtubule motor activity [GO:0003777]	-	microtubule-based movement [GO:0007018];ATP binding [GO:0005524];microtubule motor activity [GO:0003777];-
Q5QPL9	RNA-binding protein Raly		RALY	-	RNA binding [GO:0003723]	-	-;RNA binding [GO:0003723];-
O75607	Nucleoplasmin-3	10360	NPM3	chromatin remodeling [GO:0006338];rRNA processing [GO:0006364];rRNA transcription [GO:0009303]	chromatin binding [GO:0003682];histone binding [GO:0042393];RNA binding [GO:0003723]	actin cytoskeleton [GO:0015629];cytoplasm [GO:0005737];cytosol [GO:0005829];nucleolus [GO:0005730];nucleoplasm [GO:0005654]	chromatin remodeling [GO:0006338];rRNA processing [GO:0006364];rRNA transcription [GO:0009303];chromatin binding [GO:0003682];histone binding [GO:0042393];RNA binding [GO:0003723];actin cytoskeleton [GO:0015629];cytoplasm [GO:0005737];cytosol [GO:0005829];nucleolus [GO:0005730];nucleoplasm [GO:0005654]
B4DRH6	Enoyl-CoA hydratase			fatty acid beta-oxidation [GO:0006635]	3-hydroxyacyl-CoA dehydrogenase activity [GO:0003857];enoyl-CoA hydratase activity [GO:0004300]	mitochondrial fatty acid beta-oxidation multienzyme complex [GO:0016507]	fatty acid beta-oxidation [GO:0006635];3-hydroxyacyl-CoA dehydrogenase activity [GO:0003857];enoyl-CoA hydratase activity [GO:0004300];mitochondrial fatty acid beta-oxidation multienzyme complex [GO:0016507]
A8K3C1	cDNA FLJ78510			intracellular protein transport [GO:0006886]	-	endosome [GO:0005768]	intracellular protein transport [GO:0006886];-;endosome [GO:0005768]
Q4VCS5	Angiomotin	154796	AMOT	actin cytoskeleton organization [GO:0030036];angiogenesis [GO:0001525];blood vessel endothelial cell migration [GO:0043534];cell migration involved in gastrulation [GO:0042074];cell-cell junction assembly [GO:0007043];cellular protein localization [GO:0034613];chemotaxis [GO:0006935];establishment of cell polarity involved in ameboidal cell migration [GO:0003365];gastrulation with mouth forming s…	angiostatin binding [GO:0043532];signaling receptor activity [GO:0038023]	actin filament [GO:0005884];bicellular tight junction [GO:0005923];cell junction [GO:0030054];cell surface [GO:0009986];cytoplasm [GO:0005737];cytoplasmic vesicle [GO:0031410];cytosol [GO:0005829];endocytic vesicle [GO:0030139];external side of plasma membrane [GO:0009897];integral component of membrane [GO:0016021];lamellipodium [GO:0030027];nucleoplasm [GO:0005654];plasma membrane [GO:0005886];…	actin cytoskeleton organization [GO:0030036];angiogenesis [GO:0001525];blood vessel endothelial cell migration [GO:0043534];cell migration involved in gastrulation [GO:0042074];cell-cell junction assembly [GO:0007043];cellular protein localization [GO:0034613];chemotaxis [GO:0006935];establishment of cell polarity involved in ameboidal cell migration [GO:0003365];gastrulation with mouth forming s…
O75533	Splicing factor 3B subunit 1	23451	SF3B1	mRNA splicing, via spliceosome [GO:0000398];positive regulation of gene expression, epigenetic [GO:0045815];RNA splicing [GO:0008380];RNA splicing, via transesterification reactions [GO:0000375];spliceosomal complex assembly [GO:0000245]	mRNA binding [GO:0003729];RNA binding [GO:0003723];splicing factor binding [GO:1990935]	catalytic step 2 spliceosome [GO:0071013];nuclear speck [GO:0016607];nucleoplasm [GO:0005654];nucleus [GO:0005634];spliceosomal complex [GO:0005681];U11/U12 snRNP [GO:0034693];U12-type spliceosomal complex [GO:0005689];U2 snRNP [GO:0005686];U2-type precatalytic spliceosome [GO:0071005];U2-type prespliceosome [GO:0071004]	mRNA splicing, via spliceosome [GO:0000398];positive regulation of gene expression, epigenetic [GO:0045815];RNA splicing [GO:0008380];RNA splicing, via transesterification reactions [GO:0000375];spliceosomal complex assembly [GO:0000245];mRNA binding [GO:0003729];RNA binding [GO:0003723];splicing factor binding [GO:1990935];catalytic step 2 spliceosome [GO:0071013];nuclear speck [GO:0016607];nucl…
H0YIB4	Serine/arginine-rich-splicing factor 9		SRSF9	-	RNA binding [GO:0003723]	-	-;RNA binding [GO:0003723];-
E9PLT2	Nucleolar transcription factor 1		UBTF	-	DNA binding [GO:0003677]	nucleus [GO:0005634]	-;DNA binding [GO:0003677];nucleus [GO:0005634]
B4DRW1	cDNA FLJ55805, highly similar to Keratin, type II cytoskeletal 4			-	-	keratin filament [GO:0045095]	-;-;keratin filament [GO:0045095]
A0A3B3IS84	Coatomer subunit alpha		COPA	intracellular protein transport [GO:0006886];vesicle-mediated transport [GO:0016192]	structural molecule activity [GO:0005198]	COPI vesicle coat [GO:0030126];Golgi membrane [GO:0000139]	intracellular protein transport [GO:0006886];vesicle-mediated transport [GO:0016192];structural molecule activity [GO:0005198];COPI vesicle coat [GO:0030126];Golgi membrane [GO:0000139]
A0A024RCU9	SFRS protein kinase 1, isoform CRA_e		SRPK1	-	ATP binding [GO:0005524];protein kinase activity [GO:0004672]	-	-;ATP binding [GO:0005524];protein kinase activity [GO:0004672];-
A8K6Y1	cDNA FLJ75526, highly similar to Homo sapiens proliferation-associated 2G4, 38kDa (PA2G4), mRNA			-	-	-	-
Q5CAQ5	Epididymis secretory sperm binding protein		TRA1	protein folding [GO:0006457]	ATP binding [GO:0005524];unfolded protein binding [GO:0051082]	melanosome [GO:0042470]	protein folding [GO:0006457];ATP binding [GO:0005524];unfolded protein binding [GO:0051082];melanosome [GO:0042470]
A0A0A0MSX9	Isoleucyl-tRNA synthetase		IARS1	isoleucyl-tRNA aminoacylation [GO:0006428]	aminoacyl-tRNA editing activity [GO:0002161];ATP binding [GO:0005524];isoleucine-tRNA ligase activity [GO:0004822];tRNA binding [GO:0000049]	cytosol [GO:0005829]	isoleucyl-tRNA aminoacylation [GO:0006428];aminoacyl-tRNA editing activity [GO:0002161];ATP binding [GO:0005524];isoleucine-tRNA ligase activity [GO:0004822];tRNA binding [GO:0000049];cytosol [GO:0005829]
B3KNN7	cDNA FLJ30049 fis, clone ADRGL1000033, highly similar to 26S proteasome non-ATPase regulatory subunit 3			regulation of protein catabolic process [GO:0042176]	enzyme regulator activity [GO:0030234]	proteasome complex [GO:0000502]	regulation of protein catabolic process [GO:0042176];enzyme regulator activity [GO:0030234];proteasome complex [GO:0000502]
B4DUG4	cDNA FLJ51308			-	-	-	-
B7Z2Z1	cDNA FLJ59523, highly similar to Scaffold attachment factor B			regulation of mRNA processing [GO:0050684];regulation of transcription, DNA-templated [GO:0006355]	RNA binding [GO:0003723]	-	regulation of mRNA processing [GO:0050684];regulation of transcription, DNA-templated [GO:0006355];RNA binding [GO:0003723];-
J3QLR8	28S ribosomal protein S23, mitochondrial		MRPS23	translation [GO:0006412]	structural constituent of ribosome [GO:0003735]	mitochondrion [GO:0005739];ribosome [GO:0005840]	translation [GO:0006412];structural constituent of ribosome [GO:0003735];mitochondrion [GO:0005739];ribosome [GO:0005840]
P28066	Proteasome subunit alpha type-5	5686	PSMA5	anaphase-promoting complex-dependent catabolic process [GO:0031145];antigen processing and presentation of exogenous peptide antigen via MHC class I, TAP-dependent [GO:0002479];Fc-epsilon receptor signaling pathway [GO:0038095];interleukin-1-mediated signaling pathway [GO:0070498];MAPK cascade [GO:0000165];negative regulation of canonical Wnt signaling pathway [GO:0090090];negative regulation of …	endopeptidase activity [GO:0004175];threonine-type endopeptidase activity [GO:0004298]	cytoplasm [GO:0005737];cytosol [GO:0005829];extracellular exosome [GO:0070062];extracellular region [GO:0005576];ficolin-1-rich granule lumen [GO:1904813];nucleoplasm [GO:0005654];nucleus [GO:0005634];proteasome complex [GO:0000502];proteasome core complex [GO:0005839];proteasome core complex, alpha-subunit complex [GO:0019773];secretory granule lumen [GO:0034774]	anaphase-promoting complex-dependent catabolic process [GO:0031145];antigen processing and presentation of exogenous peptide antigen via MHC class I, TAP-dependent [GO:0002479];Fc-epsilon receptor signaling pathway [GO:0038095];interleukin-1-mediated signaling pathway [GO:0070498];MAPK cascade [GO:0000165];negative regulation of canonical Wnt signaling pathway [GO:0090090];negative regulation of …
H7C463	MICOS complex subunit MIC60		IMMT	-	-	integral component of membrane [GO:0016021];mitochondrial inner membrane [GO:0005743];mitochondrion [GO:0005739]	-;-;integral component of membrane [GO:0016021];mitochondrial inner membrane [GO:0005743];mitochondrion [GO:0005739]
M0R0K9	Transcription intermediary factor 1-beta		TRIM28	-	metal ion binding [GO:0046872];transcription corepressor activity [GO:0003714]	nucleoplasm [GO:0005654]	-;metal ion binding [GO:0046872];transcription corepressor activity [GO:0003714];nucleoplasm [GO:0005654]
P15924	Desmoplakin	1832	DSP	adherens junction organization [GO:0034332];bundle of His cell-Purkinje myocyte adhesion involved in cell communication [GO:0086073];cell-cell adhesion [GO:0098609];cornification [GO:0070268];desmosome organization [GO:0002934];epidermis development [GO:0008544];epithelial cell-cell adhesion [GO:0090136];intermediate filament cytoskeleton organization [GO:0045104];intermediate filament organizati…	cell adhesive protein binding involved in bundle of His cell-Purkinje myocyte communication [GO:0086083];protein kinase C binding [GO:0005080];RNA binding [GO:0003723];scaffold protein binding [GO:0097110];structural constituent of cytoskeleton [GO:0005200];structural molecule activity [GO:0005198]	basolateral plasma membrane [GO:0016323];cell junction [GO:0030054];cornified envelope [GO:0001533];cytoplasm [GO:0005737];desmosome [GO:0030057];extracellular exosome [GO:0070062];fascia adherens [GO:0005916];ficolin-1-rich granule membrane [GO:0101003];intercalated disc [GO:0014704];intermediate filament [GO:0005882];membrane [GO:0016020];nucleus [GO:0005634];plasma membrane [GO:0005886]	adherens junction organization [GO:0034332];bundle of His cell-Purkinje myocyte adhesion involved in cell communication [GO:0086073];cell-cell adhesion [GO:0098609];cornification [GO:0070268];desmosome organization [GO:0002934];epidermis development [GO:0008544];epithelial cell-cell adhesion [GO:0090136];intermediate filament cytoskeleton organization [GO:0045104];intermediate filament organizati…
I3QJX8	Survival motor neuron 1 protein isoform f		SMN1	mRNA processing [GO:0006397];RNA splicing [GO:0008380]	RNA binding [GO:0003723]	Cajal body [GO:0015030];cytoplasm [GO:0005737]	mRNA processing [GO:0006397];RNA splicing [GO:0008380];RNA binding [GO:0003723];Cajal body [GO:0015030];cytoplasm [GO:0005737]
P41091	Eukaryotic translation initiation factor 2 subunit 3	1968	EIF2S3	formation of translation preinitiation complex [GO:0001731];positive regulation of translational fidelity [GO:0045903];translational initiation [GO:0006413];transmembrane transport [GO:0055085]	cadherin binding [GO:0045296];GTP binding [GO:0005525];GTPase activity [GO:0003924];translation factor activity, RNA binding [GO:0008135];translation initiation factor activity [GO:0003743]	cytoplasm [GO:0005737];cytosol [GO:0005829];eukaryotic translation initiation factor 2 complex [GO:0005850];extracellular exosome [GO:0070062]	formation of translation preinitiation complex [GO:0001731];positive regulation of translational fidelity [GO:0045903];translational initiation [GO:0006413];transmembrane transport [GO:0055085];cadherin binding [GO:0045296];GTP binding [GO:0005525];GTPase activity [GO:0003924];translation factor activity, RNA binding [GO:0008135];translation initiation factor activity [GO:0003743];cytoplasm [GO:0…
A0A0G2JHN8	Bromodomain-containing protein 2		BRD2	-	-	-	-
B0QYK0	RNA-binding protein EWS		EWSR1	regulation of transcription, DNA-templated [GO:0006355]	metal ion binding [GO:0046872];RNA binding [GO:0003723]	nucleolus [GO:0005730];nucleoplasm [GO:0005654]	regulation of transcription, DNA-templated [GO:0006355];metal ion binding [GO:0046872];RNA binding [GO:0003723];nucleolus [GO:0005730];nucleoplasm [GO:0005654]
B4DVI7	cDNA FLJ54176, highly similar to Signal recognition particle 68 kDa protein			SRP-dependent cotranslational protein targeting to membrane [GO:0006614]	7S RNA binding [GO:0008312];endoplasmic reticulum signal peptide binding [GO:0030942];signal recognition particle binding [GO:0005047]	signal recognition particle, endoplasmic reticulum targeting [GO:0005786]	SRP-dependent cotranslational protein targeting to membrane [GO:0006614];7S RNA binding [GO:0008312];endoplasmic reticulum signal peptide binding [GO:0030942];signal recognition particle binding [GO:0005047];signal recognition particle, endoplasmic reticulum targeting [GO:0005786]
H0YNX5	Signal peptidase complex catalytic subunit SEC11		SEC11A	signal peptide processing [GO:0006465]	serine-type endopeptidase activity [GO:0004252]	integral component of membrane [GO:0016021];signal peptidase complex [GO:0005787]	signal peptide processing [GO:0006465];serine-type endopeptidase activity [GO:0004252];integral component of membrane [GO:0016021];signal peptidase complex [GO:0005787]
P12273	Prolactin-inducible protein	5304	PIP	detection of chemical stimulus involved in sensory perception of bitter taste [GO:0001580];negative regulation of T cell apoptotic process [GO:0070233];positive regulation of gene expression [GO:0010628];proteolysis [GO:0006508];regulation of immune system process [GO:0002682];retina homeostasis [GO:0001895];transmembrane transport [GO:0055085]	actin binding [GO:0003779];aspartic-type endopeptidase activity [GO:0004190];identical protein binding [GO:0042802];IgG binding [GO:0019864]	extracellular exosome [GO:0070062];extracellular region [GO:0005576];extracellular space [GO:0005615];nucleus [GO:0005634]	detection of chemical stimulus involved in sensory perception of bitter taste [GO:0001580];negative regulation of T cell apoptotic process [GO:0070233];positive regulation of gene expression [GO:0010628];proteolysis [GO:0006508];regulation of immune system process [GO:0002682];retina homeostasis [GO:0001895];transmembrane transport [GO:0055085];actin binding [GO:0003779];aspartic-type endopeptida…
E9PP36	60S ribosomal protein L8		RPL8	translation [GO:0006412]	structural constituent of ribosome [GO:0003735]	ribosome [GO:0005840]	translation [GO:0006412];structural constituent of ribosome [GO:0003735];ribosome [GO:0005840]
H3BPZ1	Very-long-chain (3R)-3-hydroxyacyl-CoA dehydratase		HACD3	fatty acid biosynthetic process [GO:0006633]	3-hydroxy-arachidoyl-CoA dehydratase activity [GO:0102343];3-hydroxy-behenoyl-CoA dehydratase activity [GO:0102344];3-hydroxy-lignoceroyl-CoA dehydratase activity [GO:0102345];very-long-chain 3-hydroxyacyl-CoA dehydratase activity [GO:0102158]	endoplasmic reticulum [GO:0005783];endoplasmic reticulum membrane [GO:0005789];integral component of membrane [GO:0016021];nuclear membrane [GO:0031965]	fatty acid biosynthetic process [GO:0006633];3-hydroxy-arachidoyl-CoA dehydratase activity [GO:0102343];3-hydroxy-behenoyl-CoA dehydratase activity [GO:0102344];3-hydroxy-lignoceroyl-CoA dehydratase activity [GO:0102345];very-long-chain 3-hydroxyacyl-CoA dehydratase activity [GO:0102158];endoplasmic reticulum [GO:0005783];endoplasmic reticulum membrane [GO:0005789];integral component of membrane …
L0R5A1	Alternative protein CSF2RB		CSF2RB	-	-	-	-
Q9UMY1	Nucleolar protein 7	51406	NOL7	-	RNA binding [GO:0003723]	nucleolus [GO:0005730]	-;RNA binding [GO:0003723];nucleolus [GO:0005730]
D6RDA2	Protein DEK		DEK	-	-	-	-
Q7RTS7	Keratin, type II cytoskeletal 74	121391	KRT74	cornification [GO:0070268];intermediate filament cytoskeleton organization [GO:0045104];keratinization [GO:0031424]	keratin filament binding [GO:1990254]	cytoplasm [GO:0005737];cytosol [GO:0005829];extracellular exosome [GO:0070062];keratin filament [GO:0045095]	cornification [GO:0070268];intermediate filament cytoskeleton organization [GO:0045104];keratinization [GO:0031424];keratin filament binding [GO:1990254];cytoplasm [GO:0005737];cytosol [GO:0005829];extracellular exosome [GO:0070062];keratin filament [GO:0045095]
B4DZC0	cDNA FLJ51771, highly similar to SWI/SNF-related matrix-associatedactin-dependent regulator of chromatin subfamily A member5			ATP-dependent chromatin remodeling [GO:0043044]	ATP binding [GO:0005524];helicase activity [GO:0004386];nucleic acid binding [GO:0003676];nucleosome binding [GO:0031491]	NURF complex [GO:0016589]	ATP-dependent chromatin remodeling [GO:0043044];ATP binding [GO:0005524];helicase activity [GO:0004386];nucleic acid binding [GO:0003676];nucleosome binding [GO:0031491];NURF complex [GO:0016589]
P08754	Guanine nucleotide-binding protein G(i) subunit alpha	2773	GNAI3	adenylate cyclase-inhibiting G protein-coupled receptor signaling pathway [GO:0007193];adenylate cyclase-modulating G protein-coupled receptor signaling pathway [GO:0007188];brain development [GO:0007420];cell cycle [GO:0007049];cell division [GO:0051301];dopamine receptor signaling pathway [GO:0007212];G protein-coupled receptor signaling pathway [GO:0007186];GTP metabolic process [GO:0046039];n…	G protein-coupled receptor binding [GO:0001664];G protein-coupled serotonin receptor binding [GO:0031821];G-protein beta/gamma-subunit complex binding [GO:0031683];GDP binding [GO:0019003];GTP binding [GO:0005525];GTPase activating protein binding [GO:0032794];GTPase activity [GO:0003924];metal ion binding [GO:0046872];protein domain specific binding [GO:0019904]	centrosome [GO:0005813];cytoplasm [GO:0005737];extracellular exosome [GO:0070062];Golgi apparatus [GO:0005794];heterotrimeric G-protein complex [GO:0005834];lysosomal membrane [GO:0005765];membrane [GO:0016020];membrane raft [GO:0045121];midbody [GO:0030496];plasma membrane [GO:0005886];zymogen granule [GO:0042588]	adenylate cyclase-inhibiting G protein-coupled receptor signaling pathway [GO:0007193];adenylate cyclase-modulating G protein-coupled receptor signaling pathway [GO:0007188];brain development [GO:0007420];cell cycle [GO:0007049];cell division [GO:0051301];dopamine receptor signaling pathway [GO:0007212];G protein-coupled receptor signaling pathway [GO:0007186];GTP metabolic process [GO:0046039];n…
A0PJJ5	SRP72 protein		SRP72	SRP-dependent cotranslational protein targeting to membrane [GO:0006614]	-	cytoplasm [GO:0005737]	SRP-dependent cotranslational protein targeting to membrane [GO:0006614];-;cytoplasm [GO:0005737]
Q6KB66	Keratin, type II cytoskeletal 80	144501	KRT80	cornification [GO:0070268];keratinization [GO:0031424]	-	cytoplasm [GO:0005737];cytosol [GO:0005829];intermediate filament [GO:0005882];intermediate filament cytoskeleton [GO:0045111];keratin filament [GO:0045095]	cornification [GO:0070268];keratinization [GO:0031424];-;cytoplasm [GO:0005737];cytosol [GO:0005829];intermediate filament [GO:0005882];intermediate filament cytoskeleton [GO:0045111];keratin filament [GO:0045095]
A0A140VK04	Testicular secretory protein Li 4			apoptotic process [GO:0006915]	flavin adenine dinucleotide binding [GO:0050660];oxidoreductase activity [GO:0016491];protein dimerization activity [GO:0046983]	mitochondrion [GO:0005739]	apoptotic process [GO:0006915];flavin adenine dinucleotide binding [GO:0050660];oxidoreductase activity [GO:0016491];protein dimerization activity [GO:0046983];mitochondrion [GO:0005739]
E9PK85	Ras-related protein R-Ras2		RRAS2	signal transduction [GO:0007165]	GTP binding [GO:0005525];GTPase activity [GO:0003924]	membrane [GO:0016020]	signal transduction [GO:0007165];GTP binding [GO:0005525];GTPase activity [GO:0003924];membrane [GO:0016020]
A0A3B3ITH9	CTP synthase 1		CTPS1	pyrimidine nucleotide biosynthetic process [GO:0006221]	CTP synthase activity [GO:0003883]	-	pyrimidine nucleotide biosynthetic process [GO:0006221];CTP synthase activity [GO:0003883];-
H0YJX6	Protein arginine N-methyltransferase 5		PRMT5	peptidyl-arginine N-methylation [GO:0035246]	methyltransferase activity [GO:0008168]	-	peptidyl-arginine N-methylation [GO:0035246];methyltransferase activity [GO:0008168];-
A0A3B3IRR6	UPF0488 protein C8orf33		C8orf33	-	-	-	-
B7Z5L2	cDNA FLJ50624			cortical actin cytoskeleton organization [GO:0030866]	actin binding [GO:0003779];structural molecule activity [GO:0005198]	cytoskeleton [GO:0005856]	cortical actin cytoskeleton organization [GO:0030866];actin binding [GO:0003779];structural molecule activity [GO:0005198];cytoskeleton [GO:0005856]
Q9BZK3	Putative nascent polypeptide-associated complex subunit alpha-like protein		NACA4P	protein targeting to membrane [GO:0006612]	unfolded protein binding [GO:0051082]	cytoplasm [GO:0005737];nascent polypeptide-associated complex [GO:0005854]	protein targeting to membrane [GO:0006612];unfolded protein binding [GO:0051082];cytoplasm [GO:0005737];nascent polypeptide-associated complex [GO:0005854]
Q9HB00	Desmocollin 1, isoform CRA_b	1823	DSC1	homophilic cell adhesion via plasma membrane adhesion molecules [GO:0007156]	calcium ion binding [GO:0005509]	integral component of membrane [GO:0016021];plasma membrane [GO:0005886]	homophilic cell adhesion via plasma membrane adhesion molecules [GO:0007156];calcium ion binding [GO:0005509];integral component of membrane [GO:0016021];plasma membrane [GO:0005886]
B7Z553	cDNA FLJ51266, highly similar to Vitronectin			-	-	-	-
U3KQ50	Threonine--tRNA ligase, mitochondrial		TARS2	threonyl-tRNA aminoacylation [GO:0006435]	ATP binding [GO:0005524];threonine-tRNA ligase activity [GO:0004829]	cytoplasm [GO:0005737]	threonyl-tRNA aminoacylation [GO:0006435];ATP binding [GO:0005524];threonine-tRNA ligase activity [GO:0004829];cytoplasm [GO:0005737]
Q5RLJ0	RNA transcription, translation and transport factor protein			-	-	-	-
Q8N4P8	Nucleolar GTP-binding protein 1		GTPBP4	-	GTP binding [GO:0005525]	nucleolus [GO:0005730]	-;GTP binding [GO:0005525];nucleolus [GO:0005730]
B2RAU8	cDNA, FLJ95131, highly similar to Homo sapiens nucleolar and coiled-body phosphoprotein 1 (NOLC1), mRNA	9221		-	-	nucleolus [GO:0005730]	-;-;nucleolus [GO:0005730]
F8VVM2	Phosphate carrier protein, mitochondrial		SLC25A3	-	-	integral component of membrane [GO:0016021];mitochondrion [GO:0005739]	-;-;integral component of membrane [GO:0016021];mitochondrion [GO:0005739]
Q9BSV4	SFPQ protein		SFPQ	-	RNA binding [GO:0003723]	nuclear speck [GO:0016607]	-;RNA binding [GO:0003723];nuclear speck [GO:0016607]
K7EL99	Tubulin-folding cofactor B		TBCB	-	-	-	-
E7EP32	Guanine nucleotide-binding protein G(I)/G(S)/G(T) subunit beta-2		GNB2	signal transduction [GO:0007165]	-	-	signal transduction [GO:0007165];-;-
H3BQF1	Adenine phosphoribosyltransferase		APRT	nucleoside metabolic process [GO:0009116]	-	cytosol [GO:0005829];nucleoplasm [GO:0005654]	nucleoside metabolic process [GO:0009116];-;cytosol [GO:0005829];nucleoplasm [GO:0005654]
P11021	Endoplasmic reticulum chaperone BiP	3309	HSPA5	ATF6-mediated unfolded protein response [GO:0036500];cellular response to antibiotic [GO:0071236];cellular response to calcium ion [GO:0071277];cellular response to cAMP [GO:0071320];cellular response to drug [GO:0035690];cellular response to gamma radiation [GO:0071480];cellular response to glucose starvation [GO:0042149];cellular response to interleukin-4 [GO:0071353];cellular response to manga…	ATP binding [GO:0005524];ATPase activity [GO:0016887];cadherin binding [GO:0045296];calcium ion binding [GO:0005509];chaperone binding [GO:0051087];enzyme binding [GO:0019899];heat shock protein binding [GO:0031072];misfolded protein binding [GO:0051787];protein domain specific binding [GO:0019904];protein folding chaperone [GO:0044183];ribosome binding [GO:0043022];ubiquitin protein ligase bindi…	cell surface [GO:0009986];cytoplasm [GO:0005737];cytosol [GO:0005829];endoplasmic reticulum [GO:0005783];endoplasmic reticulum chaperone complex [GO:0034663];endoplasmic reticulum lumen [GO:0005788];endoplasmic reticulum membrane [GO:0005789];endoplasmic reticulum-Golgi intermediate compartment [GO:0005793];extracellular exosome [GO:0070062];focal adhesion [GO:0005925];integral component of endop…	ATF6-mediated unfolded protein response [GO:0036500];cellular response to antibiotic [GO:0071236];cellular response to calcium ion [GO:0071277];cellular response to cAMP [GO:0071320];cellular response to drug [GO:0035690];cellular response to gamma radiation [GO:0071480];cellular response to glucose starvation [GO:0042149];cellular response to interleukin-4 [GO:0071353];cellular response to manga…
B4DZB1	116 kDa U5 small nuclear ribonucleoprotein component			mRNA processing [GO:0006397];RNA splicing [GO:0008380]	GTP binding [GO:0005525];GTPase activity [GO:0003924]	spliceosomal complex [GO:0005681];viral nucleocapsid [GO:0019013]	mRNA processing [GO:0006397];RNA splicing [GO:0008380];GTP binding [GO:0005525];GTPase activity [GO:0003924];spliceosomal complex [GO:0005681];viral nucleocapsid [GO:0019013]
B4E2U0	6-phosphogluconate dehydrogenase, decarboxylating	5226		D-gluconate metabolic process [GO:0019521];pentose-phosphate shunt [GO:0006098]	NADP binding [GO:0050661];phosphogluconate dehydrogenase (decarboxylating) activity [GO:0004616]	-	D-gluconate metabolic process [GO:0019521];pentose-phosphate shunt [GO:0006098];NADP binding [GO:0050661];phosphogluconate dehydrogenase (decarboxylating) activity [GO:0004616];-
Q96P63	Serpin B12	89777	SERPINB12	hematopoietic progenitor cell differentiation [GO:0002244];negative regulation of endopeptidase activity [GO:0010951];negative regulation of protein catabolic process [GO:0042177];neutrophil degranulation [GO:0043312]	enzyme binding [GO:0019899];serine-type endopeptidase inhibitor activity [GO:0004867]	collagen-containing extracellular matrix [GO:0062023];cytoplasm [GO:0005737];extracellular space [GO:0005615];ficolin-1-rich granule membrane [GO:0101003];plasma membrane [GO:0005886]	hematopoietic progenitor cell differentiation [GO:0002244];negative regulation of endopeptidase activity [GO:0010951];negative regulation of protein catabolic process [GO:0042177];neutrophil degranulation [GO:0043312];enzyme binding [GO:0019899];serine-type endopeptidase inhibitor activity [GO:0004867];collagen-containing extracellular matrix [GO:0062023];cytoplasm [GO:0005737];extracellular spac…
P31942	Heterogeneous nuclear ribonucleoprotein H3	3189	HNRNPH3	epithelial cell differentiation [GO:0030855];mRNA splicing, via spliceosome [GO:0000398];regulation of RNA splicing [GO:0043484];RNA processing [GO:0006396];RNA splicing [GO:0008380]	RNA binding [GO:0003723]	nucleoplasm [GO:0005654];nucleus [GO:0005634];ribonucleoprotein complex [GO:1990904];spliceosomal complex [GO:0005681]	epithelial cell differentiation [GO:0030855];mRNA splicing, via spliceosome [GO:0000398];regulation of RNA splicing [GO:0043484];RNA processing [GO:0006396];RNA splicing [GO:0008380];RNA binding [GO:0003723];nucleoplasm [GO:0005654];nucleus [GO:0005634];ribonucleoprotein complex [GO:1990904];spliceosomal complex [GO:0005681]
Q6ZUF6	Putative uncharacterized protein encoded by LINC00336		LINC00336	-	-	-	-
Q8TAD2	Interleukin-17D	53342	IL17D	inflammatory response [GO:0006954];negative regulation of hemopoiesis [GO:1903707];positive regulation of cytokine production involved in inflammatory response [GO:1900017];positive regulation of granulocyte macrophage colony-stimulating factor production [GO:0032725];positive regulation of interleukin-6 production [GO:0032755];positive regulation of interleukin-8 production [GO:0032757]	cytokine activity [GO:0005125];protein homodimerization activity [GO:0042803];receptor ligand activity [GO:0048018]	extracellular space [GO:0005615]	inflammatory response [GO:0006954];negative regulation of hemopoiesis [GO:1903707];positive regulation of cytokine production involved in inflammatory response [GO:1900017];positive regulation of granulocyte macrophage colony-stimulating factor production [GO:0032725];positive regulation of interleukin-6 production [GO:0032755];positive regulation of interleukin-8 production [GO:0032757];cytokine…
O15371	Eukaryotic translation initiation factor 3 subunit D	8664	EIF3D	cap-dependent translational initiation [GO:0002191];formation of cytoplasmic translation initiation complex [GO:0001732];IRES-dependent viral translational initiation [GO:0075522];positive regulation of mRNA binding [GO:1902416];positive regulation of translation [GO:0045727];translational initiation [GO:0006413];viral translational termination-reinitiation [GO:0075525]	mRNA cap binding [GO:0098808];RNA binding [GO:0003723];translation initiation factor activity [GO:0003743]	cytosol [GO:0005829];eukaryotic 43S preinitiation complex [GO:0016282];eukaryotic 48S preinitiation complex [GO:0033290];eukaryotic translation initiation factor 3 complex [GO:0005852];eukaryotic translation initiation factor 3 complex, eIF3m [GO:0071541];membrane [GO:0016020]	cap-dependent translational initiation [GO:0002191];formation of cytoplasmic translation initiation complex [GO:0001732];IRES-dependent viral translational initiation [GO:0075522];positive regulation of mRNA binding [GO:1902416];positive regulation of translation [GO:0045727];translational initiation [GO:0006413];viral translational termination-reinitiation [GO:0075525];mRNA cap binding [GO:00988…
B7Z5E7	60 kDa chaperonin			protein refolding [GO:0042026]	ATP binding [GO:0005524];isomerase activity [GO:0016853]	-	protein refolding [GO:0042026];ATP binding [GO:0005524];isomerase activity [GO:0016853];-
P78527	DNA-dependent protein kinase catalytic subunit	5591	PRKDC	activation of innate immune response [GO:0002218];B cell lineage commitment [GO:0002326];brain development [GO:0007420];cellular protein modification process [GO:0006464];cellular response to DNA damage stimulus [GO:0006974];cellular response to insulin stimulus [GO:0032869];double-strand break repair [GO:0006302];double-strand break repair via alternative nonhomologous end joining [GO:0097681];d…	ATP binding [GO:0005524];DNA-dependent protein kinase activity [GO:0004677];double-stranded DNA binding [GO:0003690];enzyme binding [GO:0019899];protein domain specific binding [GO:0019904];protein kinase activity [GO:0004672];protein serine/threonine kinase activity [GO:0004674];RNA binding [GO:0003723];transcription factor binding [GO:0008134];U3 snoRNA binding [GO:0034511]	cytosol [GO:0005829];DNA-dependent protein kinase-DNA ligase 4 complex [GO:0005958];membrane [GO:0016020];nonhomologous end joining complex [GO:0070419];nuclear chromosome, telomeric region [GO:0000784];nucleolus [GO:0005730];nucleoplasm [GO:0005654];nucleus [GO:0005634];protein-containing complex [GO:0032991];protein-DNA complex [GO:0032993];small-subunit processome [GO:0032040];transcription re…	activation of innate immune response [GO:0002218];B cell lineage commitment [GO:0002326];brain development [GO:0007420];cellular protein modification process [GO:0006464];cellular response to DNA damage stimulus [GO:0006974];cellular response to insulin stimulus [GO:0032869];double-strand break repair [GO:0006302];double-strand break repair via alternative nonhomologous end joining [GO:0097681];d…
Q75L23	26S proteasome AAA-ATPase subunit RPT1		PSMC2	protein catabolic process [GO:0030163]	ATP binding [GO:0005524];proteasome-activating ATPase activity [GO:0036402]	cytoplasm [GO:0005737];proteasome complex [GO:0000502]	protein catabolic process [GO:0030163];ATP binding [GO:0005524];proteasome-activating ATPase activity [GO:0036402];cytoplasm [GO:0005737];proteasome complex [GO:0000502]
B4DTT8	Protein LTV1 homolog			ribosomal small subunit biogenesis [GO:0042274]	-	-	ribosomal small subunit biogenesis [GO:0042274];-;-
A8K897	Nuclear pore complex protein Nup93			mRNA transport [GO:0051028];protein transport [GO:0015031]	structural constituent of nuclear pore [GO:0017056]	nuclear membrane [GO:0031965];nuclear pore [GO:0005643]	mRNA transport [GO:0051028];protein transport [GO:0015031];structural constituent of nuclear pore [GO:0017056];nuclear membrane [GO:0031965];nuclear pore [GO:0005643]
Q4W4Y1	Dopamine receptor interacting protein 4		DRIP4	-	-	-	-
P00558	Phosphoglycerate kinase 1	5230	PGK1	canonical glycolysis [GO:0061621];cellular response to hypoxia [GO:0071456];epithelial cell differentiation [GO:0030855];gluconeogenesis [GO:0006094];glycolytic process [GO:0006096];negative regulation of angiogenesis [GO:0016525];phosphorylation [GO:0016310];plasminogen activation [GO:0031639];positive regulation of oxidative phosphorylation [GO:1903862]	ADP binding [GO:0043531];ATP binding [GO:0005524];phosphoglycerate kinase activity [GO:0004618];protein-disulfide reductase activity [GO:0047134]	cytosol [GO:0005829];extracellular exosome [GO:0070062];extracellular space [GO:0005615];membrane [GO:0016020];membrane raft [GO:0045121]	canonical glycolysis [GO:0061621];cellular response to hypoxia [GO:0071456];epithelial cell differentiation [GO:0030855];gluconeogenesis [GO:0006094];glycolytic process [GO:0006096];negative regulation of angiogenesis [GO:0016525];phosphorylation [GO:0016310];plasminogen activation [GO:0031639];positive regulation of oxidative phosphorylation [GO:1903862];ADP binding [GO:0043531];ATP binding [GO:…
A0A5F9ZHC5	Aminoacyl tRNA synthase complex-interacting multifunctional protein 1		AIMP1	-	tRNA binding [GO:0000049]	-	-;tRNA binding [GO:0000049];-
Q6PKG0	La-related protein 1	23367	LARP1	cell population proliferation [GO:0008283];cellular response to rapamycin [GO:0072752];mRNA stabilization [GO:0048255];negative regulation of translation [GO:0017148];negative regulation of translational initiation [GO:0045947];positive regulation of macroautophagy [GO:0016239];positive regulation of translational initiation [GO:0045948];positive regulation of viral genome replication [GO:0045070…	cadherin binding [GO:0045296];eukaryotic initiation factor 4E binding [GO:0008190];mRNA 3'-UTR binding [GO:0003730];mRNA 5'-UTR binding [GO:0048027];ribosomal small subunit binding [GO:0043024];RNA 7-methylguanosine cap binding [GO:0000340];RNA binding [GO:0003723];RNA cap binding [GO:0000339];translation activator activity [GO:0008494];translation initiation factor binding [GO:0031369]	cytoplasm [GO:0005737];cytoplasmic stress granule [GO:0010494];membrane [GO:0016020]	cell population proliferation [GO:0008283];cellular response to rapamycin [GO:0072752];mRNA stabilization [GO:0048255];negative regulation of translation [GO:0017148];negative regulation of translational initiation [GO:0045947];positive regulation of macroautophagy [GO:0016239];positive regulation of translational initiation [GO:0045948];positive regulation of viral genome replication [GO:0045070…
Q15046	Lysine--tRNA ligase	3735	KARS1	activation of MAPK activity [GO:0000187];basophil activation involved in immune response [GO:0002276];diadenosine tetraphosphate biosynthetic process [GO:0015966];ERK1 and ERK2 cascade [GO:0070371];lysyl-tRNA aminoacylation [GO:0006430];negative regulation of cell population proliferation [GO:0008285];positive regulation of cytokine production involved in immune response [GO:0002720];positive reg…	amino acid binding [GO:0016597];ATP adenylyltransferase activity [GO:0003877];ATP binding [GO:0005524];identical protein binding [GO:0042802];lysine-tRNA ligase activity [GO:0004824];protein homodimerization activity [GO:0042803];tRNA binding [GO:0000049]	aminoacyl-tRNA synthetase multienzyme complex [GO:0017101];cytosol [GO:0005829];extracellular space [GO:0005615];mitochondrial matrix [GO:0005759];mitochondrion [GO:0005739];nucleus [GO:0005634];plasma membrane [GO:0005886]	activation of MAPK activity [GO:0000187];basophil activation involved in immune response [GO:0002276];diadenosine tetraphosphate biosynthetic process [GO:0015966];ERK1 and ERK2 cascade [GO:0070371];lysyl-tRNA aminoacylation [GO:0006430];negative regulation of cell population proliferation [GO:0008285];positive regulation of cytokine production involved in immune response [GO:0002720];positive reg…
A8K8U1	cDNA FLJ77762, highly similar to Homo sapiens cullin-associated and neddylation-dissociated 1 (CAND1), mRNA			SCF complex assembly [GO:0010265]	-	-	SCF complex assembly [GO:0010265];-;-
B4DXW6	Arginine--tRNA ligase			arginyl-tRNA aminoacylation [GO:0006420]	arginine-tRNA ligase activity [GO:0004814];ATP binding [GO:0005524]	-	arginyl-tRNA aminoacylation [GO:0006420];arginine-tRNA ligase activity [GO:0004814];ATP binding [GO:0005524];-
Q8WWM7	Ataxin-2-like protein	11273	ATXN2L	regulation of cytoplasmic mRNA processing body assembly [GO:0010603];stress granule assembly [GO:0034063]	cadherin binding [GO:0045296];RNA binding [GO:0003723]	cytoplasmic stress granule [GO:0010494];cytosol [GO:0005829];membrane [GO:0016020];nuclear speck [GO:0016607]	regulation of cytoplasmic mRNA processing body assembly [GO:0010603];stress granule assembly [GO:0034063];cadherin binding [GO:0045296];RNA binding [GO:0003723];cytoplasmic stress granule [GO:0010494];cytosol [GO:0005829];membrane [GO:0016020];nuclear speck [GO:0016607]
E5RJ09	Erlin-2		ERLIN2	steroid metabolic process [GO:0008202]	ubiquitin protein ligase binding [GO:0031625]	endoplasmic reticulum [GO:0005783];integral component of membrane [GO:0016021]	steroid metabolic process [GO:0008202];ubiquitin protein ligase binding [GO:0031625];endoplasmic reticulum [GO:0005783];integral component of membrane [GO:0016021]
X5D2J9	General transcription factor IIi isoform D	2969	GTF2I	transcription by RNA polymerase II [GO:0006366]	-	nucleoplasm [GO:0005654]	transcription by RNA polymerase II [GO:0006366];-;nucleoplasm [GO:0005654]
Q9H287	Serologically defined breast cancer antigen NY-BR-18			-	-	-	-
A0A3B3ITZ9	Thyroid hormone receptor-associated protein 3		THRAP3	RNA splicing [GO:0008380]	-	-	RNA splicing [GO:0008380];-;-
H0Y9Z8	Condensin complex subunit 3		NCAPG	cell division [GO:0051301];mitotic chromosome condensation [GO:0007076]	-	condensin complex [GO:0000796]	cell division [GO:0051301];mitotic chromosome condensation [GO:0007076];-;condensin complex [GO:0000796]
Q9H0A0	RNA cytidine acetyltransferase	55226	NAT10	negative regulation of telomere maintenance via telomerase [GO:0032211];positive regulation of translation [GO:0045727];rRNA acetylation involved in maturation of SSU-rRNA [GO:1904812];rRNA modification [GO:0000154];tRNA acetylation [GO:0051391]	ATP binding [GO:0005524];DNA polymerase binding [GO:0070182];mRNA N-acetyltransferase activity [GO:0106162];N-acetyltransferase activity [GO:0008080];RNA binding [GO:0003723];rRNA cytidine N-acetyltransferase activity [GO:1990883];tRNA binding [GO:0000049]	membrane [GO:0016020];midbody [GO:0030496];nuclear chromosome, telomeric region [GO:0000784];nucleolus [GO:0005730];nucleoplasm [GO:0005654];nucleus [GO:0005634];telomerase holoenzyme complex [GO:0005697]	negative regulation of telomere maintenance via telomerase [GO:0032211];positive regulation of translation [GO:0045727];rRNA acetylation involved in maturation of SSU-rRNA [GO:1904812];rRNA modification [GO:0000154];tRNA acetylation [GO:0051391];ATP binding [GO:0005524];DNA polymerase binding [GO:0070182];mRNA N-acetyltransferase activity [GO:0106162];N-acetyltransferase activity [GO:0008080];RNA…
A0A0S2Z575	Retinol dehydrogenase 11 isoform 2		RDH11	-	-	-	-
Q14166	Tubulin--tyrosine ligase-like protein 12	23170	TTLL12	histone lysine methylation [GO:0034968];innate immune response [GO:0045087];negative regulation of type I interferon-mediated signaling pathway [GO:0060339];regulation of mitotic cell cycle [GO:0007346]	ATP binding [GO:0005524];H4K20me3 modified histone binding [GO:1990889];tubulin binding [GO:0015631]	cytoplasm [GO:0005737];microtubule organizing center [GO:0005815];midbody [GO:0030496];nucleus [GO:0005634];spindle [GO:0005819]	histone lysine methylation [GO:0034968];innate immune response [GO:0045087];negative regulation of type I interferon-mediated signaling pathway [GO:0060339];regulation of mitotic cell cycle [GO:0007346];ATP binding [GO:0005524];H4K20me3 modified histone binding [GO:1990889];tubulin binding [GO:0015631];cytoplasm [GO:0005737];microtubule organizing center [GO:0005815];midbody [GO:0030496];nucleus …
X6RJP6	Transgelin-2		TAGLN2	-	-	-	-
B4DTW7	cDNA FLJ61400, highly similar to Pre-mRNA 3'-end-processing factor FIP1			pre-mRNA cleavage required for polyadenylation [GO:0098789]	-	mRNA cleavage and polyadenylation specificity factor complex [GO:0005847]	pre-mRNA cleavage required for polyadenylation [GO:0098789];-;mRNA cleavage and polyadenylation specificity factor complex [GO:0005847]
Q96J85	C-Mpl binding protein	113251	LARP4	-	RNA binding [GO:0003723]	cytosol [GO:0005829]	-;RNA binding [GO:0003723];cytosol [GO:0005829]
Q16643	Drebrin	1627	DBN1	actin filament organization [GO:0007015];cell communication by chemical coupling [GO:0010643];cell communication by electrical coupling [GO:0010644];cytoplasmic sequestering of protein [GO:0051220];maintenance of protein location in cell [GO:0032507];neural precursor cell proliferation [GO:0061351];neuron projection morphogenesis [GO:0048812];positive regulation of axon extension [GO:0045773];pos…	actin binding [GO:0003779];actin filament binding [GO:0051015];cadherin binding [GO:0045296];profilin binding [GO:0005522]	actin cytoskeleton [GO:0015629];actomyosin [GO:0042641];cortical actin cytoskeleton [GO:0030864];cortical cytoskeleton [GO:0030863];cytoplasm [GO:0005737];cytoskeleton [GO:0005856];dendrite [GO:0030425];gap junction [GO:0005921];glutamatergic synapse [GO:0098978];growth cone [GO:0030426];lamellipodium [GO:0030027];plasma membrane [GO:0005886];postsynaptic cytosol [GO:0099524];postsynaptic density…	actin filament organization [GO:0007015];cell communication by chemical coupling [GO:0010643];cell communication by electrical coupling [GO:0010644];cytoplasmic sequestering of protein [GO:0051220];maintenance of protein location in cell [GO:0032507];neural precursor cell proliferation [GO:0061351];neuron projection morphogenesis [GO:0048812];positive regulation of axon extension [GO:0045773];pos…
B4DS24	cDNA FLJ50635, highly similar to ATP-dependent RNA helicase DDX19A	55308		-	ATP binding [GO:0005524];helicase activity [GO:0004386];nucleic acid binding [GO:0003676]	-	-;ATP binding [GO:0005524];helicase activity [GO:0004386];nucleic acid binding [GO:0003676];-
B4E2T6	cDNA FLJ58231, highly similar to NMDA receptor-regulated protein 1			-	-	-	-
B4DZ22	cDNA FLJ54042, highly similar to ATP-binding cassette sub-family D member 3			long-chain fatty acid import into peroxisome [GO:0015910]	ATP binding [GO:0005524];ATPase activity [GO:0016887];ATPase-coupled transmembrane transporter activity [GO:0042626];long-chain fatty acid transporter activity [GO:0005324];protein homodimerization activity [GO:0042803]	integral component of membrane [GO:0016021];peroxisomal membrane [GO:0005778]	long-chain fatty acid import into peroxisome [GO:0015910];ATP binding [GO:0005524];ATPase activity [GO:0016887];ATPase-coupled transmembrane transporter activity [GO:0042626];long-chain fatty acid transporter activity [GO:0005324];protein homodimerization activity [GO:0042803];integral component of membrane [GO:0016021];peroxisomal membrane [GO:0005778]
Q14684	Ribosomal RNA processing protein 1 homolog B	23076	RRP1B	apoptotic process [GO:0006915];cellular response to virus [GO:0098586];mRNA processing [GO:0006397];negative regulation of GTPase activity [GO:0034260];negative regulation of phosphatase activity [GO:0010923];positive regulation by host of viral transcription [GO:0043923];positive regulation of apoptotic process [GO:0043065];positive regulation of transcription by RNA polymerase II [GO:0045944];r…	RNA binding [GO:0003723];transcription coactivator activity [GO:0003713]	cytosol [GO:0005829];euchromatin [GO:0000791];granular component [GO:0001652];heterochromatin [GO:0000792];nucleolus [GO:0005730];nucleoplasm [GO:0005654];nucleus [GO:0005634];preribosome, large subunit precursor [GO:0030687];preribosome, small subunit precursor [GO:0030688]	apoptotic process [GO:0006915];cellular response to virus [GO:0098586];mRNA processing [GO:0006397];negative regulation of GTPase activity [GO:0034260];negative regulation of phosphatase activity [GO:0010923];positive regulation by host of viral transcription [GO:0043923];positive regulation of apoptotic process [GO:0043065];positive regulation of transcription by RNA polymerase II [GO:0045944];r…
C9JYQ9	60S ribosomal protein L22-like 1	200916	RPL22L1	translation [GO:0006412]	structural constituent of ribosome [GO:0003735]	ribosome [GO:0005840]	translation [GO:0006412];structural constituent of ribosome [GO:0003735];ribosome [GO:0005840]
Q9NVF8	cDNA FLJ10762 fis, clone NT2RP4000008, moderately similar to CHLORINE CHANNEL PROTEIN P64			-	chloride channel activity [GO:0005254]	chloride channel complex [GO:0034707]	-;chloride channel activity [GO:0005254];chloride channel complex [GO:0034707]
C9JNL6	Electrogenic sodium bicarbonate cotransporter 4		SLC4A5	-	inorganic anion exchanger activity [GO:0005452]	integral component of membrane [GO:0016021]	-;inorganic anion exchanger activity [GO:0005452];integral component of membrane [GO:0016021]
Q15126	Phosphomevalonate kinase	10654	PMVK	cholesterol biosynthetic process [GO:0006695];isopentenyl diphosphate biosynthetic process, mevalonate pathway [GO:0019287];regulation of cholesterol biosynthetic process [GO:0045540];response to cholesterol [GO:0070723];sterol biosynthetic process [GO:0016126]	ATP binding [GO:0005524];phosphomevalonate kinase activity [GO:0004631]	cytosol [GO:0005829];extracellular exosome [GO:0070062];membrane [GO:0016020];peroxisome [GO:0005777]	cholesterol biosynthetic process [GO:0006695];isopentenyl diphosphate biosynthetic process, mevalonate pathway [GO:0019287];regulation of cholesterol biosynthetic process [GO:0045540];response to cholesterol [GO:0070723];sterol biosynthetic process [GO:0016126];ATP binding [GO:0005524];phosphomevalonate kinase activity [GO:0004631];cytosol [GO:0005829];extracellular exosome [GO:0070062];membrane …
A8K964	Pinin			mRNA processing [GO:0006397];RNA splicing [GO:0008380]	DNA binding [GO:0003677]	desmosome [GO:0030057];nuclear speck [GO:0016607];spliceosomal complex [GO:0005681]	mRNA processing [GO:0006397];RNA splicing [GO:0008380];DNA binding [GO:0003677];desmosome [GO:0030057];nuclear speck [GO:0016607];spliceosomal complex [GO:0005681]
Q9BXP5	Serrate RNA effector molecule homolog	51593	SRRT	mRNA splicing, via spliceosome [GO:0000398];neuronal stem cell population maintenance [GO:0097150];positive regulation of neurogenesis [GO:0050769];primary miRNA processing [GO:0031053];regulation of transcription, DNA-templated [GO:0006355];response to arsenic-containing substance [GO:0046685];snRNA transcription by RNA polymerase II [GO:0042795]	DNA binding [GO:0003677];RNA binding [GO:0003723]	cytoplasm [GO:0005737];nucleoplasm [GO:0005654];protein-containing complex [GO:0032991]	mRNA splicing, via spliceosome [GO:0000398];neuronal stem cell population maintenance [GO:0097150];positive regulation of neurogenesis [GO:0050769];primary miRNA processing [GO:0031053];regulation of transcription, DNA-templated [GO:0006355];response to arsenic-containing substance [GO:0046685];snRNA transcription by RNA polymerase II [GO:0042795];DNA binding [GO:0003677];RNA binding [GO:0003723]…
Q8TAK2	Catalase			hydrogen peroxide catabolic process [GO:0042744];positive regulation of cell division [GO:0051781];response to oxidative stress [GO:0006979]	catalase activity [GO:0004096];heme binding [GO:0020037];metal ion binding [GO:0046872]	-	hydrogen peroxide catabolic process [GO:0042744];positive regulation of cell division [GO:0051781];response to oxidative stress [GO:0006979];catalase activity [GO:0004096];heme binding [GO:0020037];metal ion binding [GO:0046872];-
Q4ZG72	RNA helicase		DDX18	-	ATP binding [GO:0005524];RNA binding [GO:0003723];RNA helicase activity [GO:0003724]	-	-;ATP binding [GO:0005524];RNA binding [GO:0003723];RNA helicase activity [GO:0003724];-
B4DUI5	Triosephosphate isomerase			gluconeogenesis [GO:0006094];glycolytic process [GO:0006096]	methylglyoxal synthase activity [GO:0008929];triose-phosphate isomerase activity [GO:0004807]	-	gluconeogenesis [GO:0006094];glycolytic process [GO:0006096];methylglyoxal synthase activity [GO:0008929];triose-phosphate isomerase activity [GO:0004807];-
Q92522	Histone H1.10	8971	H1-10	chromosome condensation [GO:0030261];negative regulation of chromatin silencing [GO:0031936];negative regulation of DNA recombination [GO:0045910];nucleosome assembly [GO:0006334];nucleosome positioning [GO:0016584];regulation of transcription, DNA-templated [GO:0006355]	cadherin binding [GO:0045296];double-stranded DNA binding [GO:0003690];nucleosomal DNA binding [GO:0031492];RNA binding [GO:0003723]	host cell nucleus [GO:0042025];nucleolus [GO:0005730];nucleoplasm [GO:0005654];nucleosome [GO:0000786];nucleus [GO:0005634]	chromosome condensation [GO:0030261];negative regulation of chromatin silencing [GO:0031936];negative regulation of DNA recombination [GO:0045910];nucleosome assembly [GO:0006334];nucleosome positioning [GO:0016584];regulation of transcription, DNA-templated [GO:0006355];cadherin binding [GO:0045296];double-stranded DNA binding [GO:0003690];nucleosomal DNA binding [GO:0031492];RNA binding [GO:000…
Q9UNM7	26S proteasome non-ATPase regulatory subunit 13			-	-	proteasome complex [GO:0000502]	-;-;proteasome complex [GO:0000502]
M0QY67	Electron transfer flavoprotein subunit beta		ETFB	-	electron transfer activity [GO:0009055]	mitochondrial matrix [GO:0005759]	-;electron transfer activity [GO:0009055];mitochondrial matrix [GO:0005759]
B2RAX6	cDNA, FLJ95176, Homo sapiens CGI-48 protein (CGI-48), mRNA			-	-	-	-
B3KW72	cDNA FLJ42396 fis, clone ASTRO2001107			-	-	-	-
B4E0S6	RNA helicase			-	ATP binding [GO:0005524];nucleic acid binding [GO:0003676];RNA helicase activity [GO:0003724]	-	-;ATP binding [GO:0005524];nucleic acid binding [GO:0003676];RNA helicase activity [GO:0003724];-
P42166	Lamina-associated polypeptide 2, isoform alpha	7112	TMPO	regulation of transcription, DNA-templated [GO:0006355]	cadherin binding [GO:0045296];DNA binding [GO:0003677];lamin binding [GO:0005521]	chromatin [GO:0000785];nuclear envelope [GO:0005635];nucleus [GO:0005634]	regulation of transcription, DNA-templated [GO:0006355];cadherin binding [GO:0045296];DNA binding [GO:0003677];lamin binding [GO:0005521];chromatin [GO:0000785];nuclear envelope [GO:0005635];nucleus [GO:0005634]
H7BYN3	Transcription factor A, mitochondrial		TFAM	-	DNA binding [GO:0003677]	mitochondrion [GO:0005739];nucleus [GO:0005634]	-;DNA binding [GO:0003677];mitochondrion [GO:0005739];nucleus [GO:0005634]
Q53H37	Calmodulin-like skin protein variant	51806		-	calcium ion binding [GO:0005509]	-	-;calcium ion binding [GO:0005509];-
Q6DCA8	BCLAF1 protein		BCLAF1	apoptotic process [GO:0006915];negative regulation of transcription, DNA-templated [GO:0045892];positive regulation of response to DNA damage stimulus [GO:2001022]	-	nucleus [GO:0005634]	apoptotic process [GO:0006915];negative regulation of transcription, DNA-templated [GO:0045892];positive regulation of response to DNA damage stimulus [GO:2001022];-;nucleus [GO:0005634]
Q96IF9	VCP protein		VCP	-	ATP binding [GO:0005524];hydrolase activity [GO:0016787]	-	-;ATP binding [GO:0005524];hydrolase activity [GO:0016787];-
B5BU08	U2 small nuclear RNA auxillary factor 1 isoform a		U2AF1	mRNA splicing, via spliceosome [GO:0000398]	metal ion binding [GO:0046872];RNA binding [GO:0003723]	U2AF complex [GO:0089701]	mRNA splicing, via spliceosome [GO:0000398];metal ion binding [GO:0046872];RNA binding [GO:0003723];U2AF complex [GO:0089701]
I3L1P8	Mitochondrial 2-oxoglutarate/malate carrier protein		SLC25A11	-	-	integral component of membrane [GO:0016021]	-;-;integral component of membrane [GO:0016021]
F8VQR7	Cysteine and glycine-rich protein 2		CSRP2	-	metal ion binding [GO:0046872]	-	-;metal ion binding [GO:0046872];-
Q6PK82	AP-3 complex subunit delta		AP3D1	intracellular protein transport [GO:0006886];vesicle-mediated transport [GO:0016192]	-	AP-3 adaptor complex [GO:0030123];lysosomal membrane [GO:0005765]	intracellular protein transport [GO:0006886];vesicle-mediated transport [GO:0016192];-;AP-3 adaptor complex [GO:0030123];lysosomal membrane [GO:0005765]
Q9BU76	Multiple myeloma tumor-associated protein 2	79169	MMTAG2	neutrophil degranulation [GO:0043312]	RNA binding [GO:0003723]	extracellular region [GO:0005576];ficolin-1-rich granule lumen [GO:1904813];secretory granule lumen [GO:0034774]	neutrophil degranulation [GO:0043312];RNA binding [GO:0003723];extracellular region [GO:0005576];ficolin-1-rich granule lumen [GO:1904813];secretory granule lumen [GO:0034774]
B4E0R6	cDNA FLJ54573, highly similar to Importin beta-3			protein import into nucleus [GO:0006606]	-	cytoplasm [GO:0005737];nucleus [GO:0005634]	protein import into nucleus [GO:0006606];-;cytoplasm [GO:0005737];nucleus [GO:0005634]
E5RIM3	Phospholipase A-2-activating protein		PLAA	proteasome-mediated ubiquitin-dependent protein catabolic process [GO:0043161]	ubiquitin binding [GO:0043130]	cytoplasm [GO:0005737]	proteasome-mediated ubiquitin-dependent protein catabolic process [GO:0043161];ubiquitin binding [GO:0043130];cytoplasm [GO:0005737]
Q0D2M5	SNW1 protein		SNW1	mRNA splicing, via spliceosome [GO:0000398]	-	spliceosomal complex [GO:0005681]	mRNA splicing, via spliceosome [GO:0000398];-;spliceosomal complex [GO:0005681]
Q9NV06	DDB1- and CUL4-associated factor 13	25879	DCAF13	maturation of SSU-rRNA from tricistronic rRNA transcript (SSU-rRNA, 5.8S rRNA, LSU-rRNA) [GO:0000462];post-translational protein modification [GO:0043687];protein ubiquitination [GO:0016567];rRNA processing [GO:0006364]	estrogen receptor binding [GO:0030331];RNA binding [GO:0003723]	cell junction [GO:0030054];centrosome [GO:0005813];Cul4-RING E3 ubiquitin ligase complex [GO:0080008];cytosol [GO:0005829];nucleolus [GO:0005730];nucleoplasm [GO:0005654];small-subunit processome [GO:0032040]	maturation of SSU-rRNA from tricistronic rRNA transcript (SSU-rRNA, 5.8S rRNA, LSU-rRNA) [GO:0000462];post-translational protein modification [GO:0043687];protein ubiquitination [GO:0016567];rRNA processing [GO:0006364];estrogen receptor binding [GO:0030331];RNA binding [GO:0003723];cell junction [GO:0030054];centrosome [GO:0005813];Cul4-RING E3 ubiquitin ligase complex [GO:0080008];cytosol [GO:0…
P07305	Histone H1.0	3005	H1-0	apoptotic DNA fragmentation [GO:0006309];chromatin silencing [GO:0006342];chromosome condensation [GO:0030261];negative regulation of chromatin silencing [GO:0031936];negative regulation of DNA recombination [GO:0045910];negative regulation of transcription by RNA polymerase II [GO:0000122];nucleosome assembly [GO:0006334];nucleosome positioning [GO:0016584];positive regulation of transcription r…	AT DNA binding [GO:0003680];chromatin DNA binding [GO:0031490];double-stranded DNA binding [GO:0003690];nucleosomal DNA binding [GO:0031492];RNA binding [GO:0003723]	actin cytoskeleton [GO:0015629];Golgi apparatus [GO:0005794];host cell nucleus [GO:0042025];nuclear body [GO:0016604];nuclear chromatin [GO:0000790];nuclear euchromatin [GO:0005719];nucleoplasm [GO:0005654];nucleosome [GO:0000786];nucleus [GO:0005634];transcription repressor complex [GO:0017053]	apoptotic DNA fragmentation [GO:0006309];chromatin silencing [GO:0006342];chromosome condensation [GO:0030261];negative regulation of chromatin silencing [GO:0031936];negative regulation of DNA recombination [GO:0045910];negative regulation of transcription by RNA polymerase II [GO:0000122];nucleosome assembly [GO:0006334];nucleosome positioning [GO:0016584];positive regulation of transcription r…
B3KQK0	cDNA FLJ90599 fis, clone PLACE1001340, highly similar to Mitochondrial proteins importreceptor			-	-	-	-
A0A024RDH5	HDCMA18P protein, isoform CRA_a		HDCMA18P	-	RNA binding [GO:0003723]	-	-;RNA binding [GO:0003723];-
A0A3B3ITG9	Double-stranded RNA-specific adenosine deaminase		ADAR	-	double-stranded RNA adenosine deaminase activity [GO:0003726];RNA binding [GO:0003723]	-	-;double-stranded RNA adenosine deaminase activity [GO:0003726];RNA binding [GO:0003723];-
C9JVB6	Mitochondrial ribonuclease P protein 1		TRMT10C	-	tRNA (guanine(9)-N(1))-methyltransferase activity [GO:0052905]	mitochondrial nucleoid [GO:0042645];mitochondrion [GO:0005739];nucleoplasm [GO:0005654]	-;tRNA (guanine(9)-N(1))-methyltransferase activity [GO:0052905];mitochondrial nucleoid [GO:0042645];mitochondrion [GO:0005739];nucleoplasm [GO:0005654]
B4DR57	cDNA FLJ60818, highly similar to Complement C3	718		complement activation [GO:0006956]	endopeptidase inhibitor activity [GO:0004866]	-	complement activation [GO:0006956];endopeptidase inhibitor activity [GO:0004866];-
H3BTA3	E3 ubiquitin-protein ligase CHIP		STUB1	-	ubiquitin-protein transferase activity [GO:0004842]	-	-;ubiquitin-protein transferase activity [GO:0004842];-
B4E0N9	Glutamate dehydrogenase			cellular amino acid metabolic process [GO:0006520]	glutamate dehydrogenase (NADP+) activity [GO:0004354];nucleotide binding [GO:0000166]	mitochondrial matrix [GO:0005759]	cellular amino acid metabolic process [GO:0006520];glutamate dehydrogenase (NADP+) activity [GO:0004354];nucleotide binding [GO:0000166];mitochondrial matrix [GO:0005759]
V9GY57	Structural maintenance of chromosomes protein 1A		SMC1A	DNA repair [GO:0006281];mitotic sister chromatid cohesion [GO:0007064]	chromatin binding [GO:0003682]	cohesin complex [GO:0008278];cytosol [GO:0005829];nucleoplasm [GO:0005654]	DNA repair [GO:0006281];mitotic sister chromatid cohesion [GO:0007064];chromatin binding [GO:0003682];cohesin complex [GO:0008278];cytosol [GO:0005829];nucleoplasm [GO:0005654]
E9PF58	Actin-related protein 2/3 complex subunit 1A		ARPC1A	Arp2/3 complex-mediated actin nucleation [GO:0034314]	actin binding [GO:0003779]	Arp2/3 protein complex [GO:0005885];nucleus [GO:0005634]	Arp2/3 complex-mediated actin nucleation [GO:0034314];actin binding [GO:0003779];Arp2/3 protein complex [GO:0005885];nucleus [GO:0005634]
Q5T749	Keratinocyte proline-rich protein	448834	KPRP	-	-	cytoplasm [GO:0005737];extracellular exosome [GO:0070062]	-;-;cytoplasm [GO:0005737];extracellular exosome [GO:0070062]
B4DED6	RNA helicase			-	ATP binding [GO:0005524];RNA binding [GO:0003723];RNA helicase activity [GO:0003724]	nucleus [GO:0005634]	-;ATP binding [GO:0005524];RNA binding [GO:0003723];RNA helicase activity [GO:0003724];nucleus [GO:0005634]
A4UCU0	RNA helicase			-	ATP binding [GO:0005524];nucleic acid binding [GO:0003676];RNA helicase activity [GO:0003724]	-	-;ATP binding [GO:0005524];nucleic acid binding [GO:0003676];RNA helicase activity [GO:0003724];-
B7Z556	Alpha-2-HS-glycoprotein			-	cysteine-type endopeptidase inhibitor activity [GO:0004869]	extracellular space [GO:0005615]	-;cysteine-type endopeptidase inhibitor activity [GO:0004869];extracellular space [GO:0005615]
A0A1W2PQV3	Glycine dehydrogenase (aminomethyl-transferring)		GLDC	glycine catabolic process [GO:0006546]	glycine dehydrogenase (decarboxylating) activity [GO:0004375]	-	glycine catabolic process [GO:0006546];glycine dehydrogenase (decarboxylating) activity [GO:0004375];-
O94906	Pre-mRNA-processing factor 6	24148	PRPF6	mRNA splicing, via spliceosome [GO:0000398];positive regulation of transcription by RNA polymerase II [GO:0045944];RNA localization [GO:0006403];RNA splicing [GO:0008380];RNA splicing, via transesterification reactions [GO:0000375];spliceosomal complex assembly [GO:0000245];spliceosomal tri-snRNP complex assembly [GO:0000244]	androgen receptor binding [GO:0050681];ribonucleoprotein complex binding [GO:0043021];RNA binding [GO:0003723];transcription coactivator activity [GO:0003713]	catalytic step 2 spliceosome [GO:0071013];membrane [GO:0016020];nuclear speck [GO:0016607];nucleoplasm [GO:0005654];nucleus [GO:0005634];spliceosomal complex [GO:0005681];U2-type precatalytic spliceosome [GO:0071005];U4/U6 x U5 tri-snRNP complex [GO:0046540];U5 snRNP [GO:0005682]	mRNA splicing, via spliceosome [GO:0000398];positive regulation of transcription by RNA polymerase II [GO:0045944];RNA localization [GO:0006403];RNA splicing [GO:0008380];RNA splicing, via transesterification reactions [GO:0000375];spliceosomal complex assembly [GO:0000245];spliceosomal tri-snRNP complex assembly [GO:0000244];androgen receptor binding [GO:0050681];ribonucleoprotein complex bindin…
A4FU77	SNRNP200 protein		SNRNP200	-	ATP binding [GO:0005524];helicase activity [GO:0004386];nucleic acid binding [GO:0003676]	-	-;ATP binding [GO:0005524];helicase activity [GO:0004386];nucleic acid binding [GO:0003676];-
D6W539	Hydroxyacyl-Coenzyme A dehydrogenase/3-ketoacyl-Coenzyme A thiolase/enoyl-Coenzyme A hydratase (Trifunctional protein), beta subunit, isoform CRA_b		HADHB	-	transferase activity, transferring acyl groups other than amino-acyl groups [GO:0016747]	-	-;transferase activity, transferring acyl groups other than amino-acyl groups [GO:0016747];-
B7ZKY9	LONRF2 protein		LONRF2	-	metal ion binding [GO:0046872]	-	-;metal ion binding [GO:0046872];-
A8K9U6	cDNA FLJ76121, highly similar to Homo sapiens zinc finger CCCH-type, antiviral 1 (ZC3HAV1), transcript variant 1, mRNA			-	metal ion binding [GO:0046872];NAD+ ADP-ribosyltransferase activity [GO:0003950]	-	-;metal ion binding [GO:0046872];NAD+ ADP-ribosyltransferase activity [GO:0003950];-
P04279	Semenogelin-1	6406	SEMG1	antibacterial humoral response [GO:0019731];antimicrobial humoral immune response mediated by antimicrobial peptide [GO:0061844];antimicrobial humoral response [GO:0019730];cellular protein metabolic process [GO:0044267];coagulation [GO:0050817];insemination [GO:0007320];killing of cells of other organism [GO:0031640];negative regulation of calcium ion import [GO:0090281];negative regulation of f…	zinc ion binding [GO:0008270]	extracellular exosome [GO:0070062];extracellular region [GO:0005576];extracellular space [GO:0005615];nucleus [GO:0005634];protein-containing complex [GO:0032991]	antibacterial humoral response [GO:0019731];antimicrobial humoral immune response mediated by antimicrobial peptide [GO:0061844];antimicrobial humoral response [GO:0019730];cellular protein metabolic process [GO:0044267];coagulation [GO:0050817];insemination [GO:0007320];killing of cells of other organism [GO:0031640];negative regulation of calcium ion import [GO:0090281];negative regulation of f…
A8K3Y5	cDNA FLJ78186			-	DNA binding [GO:0003677];metal ion binding [GO:0046872]	cytoplasm [GO:0005737];nucleus [GO:0005634]	-;DNA binding [GO:0003677];metal ion binding [GO:0046872];cytoplasm [GO:0005737];nucleus [GO:0005634]
A0A0S2Z4X1	Epididymis secretory sperm binding protein	8241	RBM10	regulation of alternative mRNA splicing, via spliceosome [GO:0000381];regulation of apoptotic process [GO:0042981];RNA splicing [GO:0008380]	metal ion binding [GO:0046872];RNA binding [GO:0003723]	nuclear speck [GO:0016607]	regulation of alternative mRNA splicing, via spliceosome [GO:0000381];regulation of apoptotic process [GO:0042981];RNA splicing [GO:0008380];metal ion binding [GO:0046872];RNA binding [GO:0003723];nuclear speck [GO:0016607]
F8WAE5	Eukaryotic translation initiation factor 2A	83939	EIF2A	-	translation initiation factor activity [GO:0003743]	-	-;translation initiation factor activity [GO:0003743];-
O75396	Vesicle-trafficking protein SEC22b	9554	SEC22B	antigen processing and presentation of exogenous peptide antigen via MHC class I, TAP-dependent [GO:0002479];COPII vesicle coating [GO:0048208];endoplasmic reticulum to Golgi vesicle-mediated transport [GO:0006888];negative regulation of autophagosome assembly [GO:1902902];positive regulation of protein catabolic process [GO:0045732];protein transport [GO:0015031];retrograde vesicle-mediated tran…	SNAP receptor activity [GO:0005484];syntaxin binding [GO:0019905]	COPI-coated vesicle [GO:0030137];endoplasmic reticulum [GO:0005783];endoplasmic reticulum membrane [GO:0005789];endoplasmic reticulum-Golgi intermediate compartment [GO:0005793];endoplasmic reticulum-Golgi intermediate compartment membrane [GO:0033116];ER to Golgi transport vesicle membrane [GO:0012507];Golgi membrane [GO:0000139];integral component of membrane [GO:0016021];melanosome [GO:0042470…	antigen processing and presentation of exogenous peptide antigen via MHC class I, TAP-dependent [GO:0002479];COPII vesicle coating [GO:0048208];endoplasmic reticulum to Golgi vesicle-mediated transport [GO:0006888];negative regulation of autophagosome assembly [GO:1902902];positive regulation of protein catabolic process [GO:0045732];protein transport [GO:0015031];retrograde vesicle-mediated tran…
A0A140T936	Valyl-tRNA synthetase		VARS1	valyl-tRNA aminoacylation [GO:0006438]	aminoacyl-tRNA editing activity [GO:0002161];ATP binding [GO:0005524];valine-tRNA ligase activity [GO:0004832]	-	valyl-tRNA aminoacylation [GO:0006438];aminoacyl-tRNA editing activity [GO:0002161];ATP binding [GO:0005524];valine-tRNA ligase activity [GO:0004832];-
B4DGX3	SAICAR synthetase			'de novo' IMP biosynthetic process [GO:0006189]	ATP binding [GO:0005524];phosphoribosylaminoimidazolesuccinocarboxamide synthase activity [GO:0004639]	-	'de novo' IMP biosynthetic process [GO:0006189];ATP binding [GO:0005524];phosphoribosylaminoimidazolesuccinocarboxamide synthase activity [GO:0004639];-
P35606	Coatomer subunit beta'	9276	COPB2	endoplasmic reticulum to Golgi vesicle-mediated transport [GO:0006888];intra-Golgi vesicle-mediated transport [GO:0006891];intracellular protein transport [GO:0006886];retrograde vesicle-mediated transport, Golgi to endoplasmic reticulum [GO:0006890];toxin transport [GO:1901998]	structural molecule activity [GO:0005198]	COPI vesicle coat [GO:0030126];cytosol [GO:0005829];endoplasmic reticulum membrane [GO:0005789];Golgi membrane [GO:0000139];transport vesicle [GO:0030133]	endoplasmic reticulum to Golgi vesicle-mediated transport [GO:0006888];intra-Golgi vesicle-mediated transport [GO:0006891];intracellular protein transport [GO:0006886];retrograde vesicle-mediated transport, Golgi to endoplasmic reticulum [GO:0006890];toxin transport [GO:1901998];structural molecule activity [GO:0005198];COPI vesicle coat [GO:0030126];cytosol [GO:0005829];endoplasmic reticulum mem…
A0A5F9ZH78	Arginase-1		ARG1	-	hydrolase activity, acting on carbon-nitrogen (but not peptide) bonds, in linear amidines [GO:0016813];metal ion binding [GO:0046872]	-	-;hydrolase activity, acting on carbon-nitrogen (but not peptide) bonds, in linear amidines [GO:0016813];metal ion binding [GO:0046872];-
O14980	Exportin-1	7514	XPO1	intracellular transport of virus [GO:0075733];mRNA transport [GO:0051028];negative regulation of transcription by RNA polymerase II [GO:0000122];nucleocytoplasmic transport [GO:0006913];protein export from nucleus [GO:0006611];protein localization to nucleus [GO:0034504];regulation of centrosome duplication [GO:0010824];regulation of mRNA stability [GO:0043488];regulation of proteasomal ubiquitin…	nuclear export signal receptor activity [GO:0005049];protein domain specific binding [GO:0019904];Ran GTPase binding [GO:0008536];RNA binding [GO:0003723]	annulate lamellae [GO:0005642];Cajal body [GO:0015030];cytoplasm [GO:0005737];cytosol [GO:0005829];host cell [GO:0043657];intracellular membrane-bounded organelle [GO:0043231];kinetochore [GO:0000776];membrane [GO:0016020];nuclear envelope [GO:0005635];nuclear membrane [GO:0031965];nucleolus [GO:0005730];nucleoplasm [GO:0005654];nucleus [GO:0005634];protein-containing complex [GO:0032991];ribonuc…	intracellular transport of virus [GO:0075733];mRNA transport [GO:0051028];negative regulation of transcription by RNA polymerase II [GO:0000122];nucleocytoplasmic transport [GO:0006913];protein export from nucleus [GO:0006611];protein localization to nucleus [GO:0034504];regulation of centrosome duplication [GO:0010824];regulation of mRNA stability [GO:0043488];regulation of proteasomal ubiquitin…
B4DXX1	tRNA (guanine(26)-N(2))-dimethyltransferase	81627		behavior [GO:0007610]	tRNA (guanine-N2-)-methyltransferase activity [GO:0004809];tRNA binding [GO:0000049]	-	behavior [GO:0007610];tRNA (guanine-N2-)-methyltransferase activity [GO:0004809];tRNA binding [GO:0000049];-
B4DNY3	Adenylyl cyclase-associated protein 1			actin cytoskeleton organization [GO:0030036];cell morphogenesis [GO:0000902]	actin binding [GO:0003779]	plasma membrane [GO:0005886]	actin cytoskeleton organization [GO:0030036];cell morphogenesis [GO:0000902];actin binding [GO:0003779];plasma membrane [GO:0005886]
Q08AR5	DNAJC2 protein		DNAJC2	-	-	nucleus [GO:0005634]	-;-;nucleus [GO:0005634]
O60832	H/ACA ribonucleoprotein complex subunit DKC1	1736	DKC1	box H/ACA snoRNA 3'-end processing [GO:0000495];enzyme-directed rRNA pseudouridine synthesis [GO:0000455];mRNA pseudouridine synthesis [GO:1990481];positive regulation of establishment of protein localization to telomere [GO:1904851];positive regulation of protein localization to Cajal body [GO:1904871];positive regulation of telomerase activity [GO:0051973];positive regulation of telomerase RNA …	box H/ACA snoRNA binding [GO:0034513];pseudouridine synthase activity [GO:0009982];RNA binding [GO:0003723];telomerase activity [GO:0003720];telomerase RNA binding [GO:0070034]	box H/ACA scaRNP complex [GO:0072589];box H/ACA snoRNP complex [GO:0031429];box H/ACA telomerase RNP complex [GO:0090661];cytoplasm [GO:0005737];fibrillar center [GO:0001650];nucleolus [GO:0005730];nucleoplasm [GO:0005654];nucleus [GO:0005634];telomerase holoenzyme complex [GO:0005697]	box H/ACA snoRNA 3'-end processing [GO:0000495];enzyme-directed rRNA pseudouridine synthesis [GO:0000455];mRNA pseudouridine synthesis [GO:1990481];positive regulation of establishment of protein localization to telomere [GO:1904851];positive regulation of protein localization to Cajal body [GO:1904871];positive regulation of telomerase activity [GO:0051973];positive regulation of telomerase RNA …
B4DW90	cDNA FLJ58737, highly similar to Splicing factor 3A subunit 3	10946		mRNA splicing, via spliceosome [GO:0000398]	RNA binding [GO:0003723];zinc ion binding [GO:0008270]	spliceosomal complex [GO:0005681]	mRNA splicing, via spliceosome [GO:0000398];RNA binding [GO:0003723];zinc ion binding [GO:0008270];spliceosomal complex [GO:0005681]
H7C2H4	Cystathionine beta-synthase		CBS	-	-	-	-
B4DDM6	cDNA FLJ57899, highly similar to Mitotic checkpoint protein BUB3			-	-	-	-
A0A024R5M9	Nuclear mitotic apparatus protein 1, isoform CRA_a	4926	NUMA1	-	-	cytosol [GO:0005829];Golgi membrane [GO:0000139];nucleoplasm [GO:0005654]	-;-;cytosol [GO:0005829];Golgi membrane [GO:0000139];nucleoplasm [GO:0005654]
Q96HX3	Dolichyl-diphosphooligosaccharide--protein glycosyltransferase subunit 1			protein glycosylation [GO:0006486]	-	integral component of membrane [GO:0016021];oligosaccharyltransferase complex [GO:0008250]	protein glycosylation [GO:0006486];-;integral component of membrane [GO:0016021];oligosaccharyltransferase complex [GO:0008250]
B3KQV6	Serine/threonine-protein phosphatase 2A 65 kDa regulatory subunit A alpha isoform		PPP2R1A	protein-containing complex assembly [GO:0065003]	protein phosphatase regulator activity [GO:0019888]	-	protein-containing complex assembly [GO:0065003];protein phosphatase regulator activity [GO:0019888];-
A8K3Y8	Mediator of ErbB2-driven cell motility 1	51072		-	-	-	-
D6RBM5	Putative ubiquitin carboxyl-terminal hydrolase 17-like protein 23		USP17L23	protein deubiquitination [GO:0016579];ubiquitin-dependent protein catabolic process [GO:0006511]	thiol-dependent ubiquitinyl hydrolase activity [GO:0036459]	endoplasmic reticulum [GO:0005783];nucleus [GO:0005634]	protein deubiquitination [GO:0016579];ubiquitin-dependent protein catabolic process [GO:0006511];thiol-dependent ubiquitinyl hydrolase activity [GO:0036459];endoplasmic reticulum [GO:0005783];nucleus [GO:0005634]
H0YA81	Luc7-like protein 3		LUC7L3	mRNA splice site selection [GO:0006376]	mRNA binding [GO:0003729]	U1 snRNP [GO:0005685]	mRNA splice site selection [GO:0006376];mRNA binding [GO:0003729];U1 snRNP [GO:0005685]
Q4ZG57	DNA helicase		MCM6	cell cycle [GO:0007049];DNA replication initiation [GO:0006270]	ATP binding [GO:0005524];DNA binding [GO:0003677];DNA helicase activity [GO:0003678]	MCM complex [GO:0042555];nucleus [GO:0005634]	cell cycle [GO:0007049];DNA replication initiation [GO:0006270];ATP binding [GO:0005524];DNA binding [GO:0003677];DNA helicase activity [GO:0003678];MCM complex [GO:0042555];nucleus [GO:0005634]
Q2TAY7	WD40 repeat-containing protein SMU1	55234	SMU1	mRNA splicing, via spliceosome [GO:0000398];regulation of alternative mRNA splicing, via spliceosome [GO:0000381];RNA splicing [GO:0008380];viral process [GO:0016032]	-	cytoplasm [GO:0005737];nuclear speck [GO:0016607];nucleus [GO:0005634];precatalytic spliceosome [GO:0071011];U2-type precatalytic spliceosome [GO:0071005]	mRNA splicing, via spliceosome [GO:0000398];regulation of alternative mRNA splicing, via spliceosome [GO:0000381];RNA splicing [GO:0008380];viral process [GO:0016032];-;cytoplasm [GO:0005737];nuclear speck [GO:0016607];nucleus [GO:0005634];precatalytic spliceosome [GO:0071011];U2-type precatalytic spliceosome [GO:0071005]
Q13283	Ras GTPase-activating protein-binding protein 1	10146	G3BP1	defense response to virus [GO:0051607];innate immune response [GO:0045087];negative regulation of canonical Wnt signaling pathway [GO:0090090];positive regulation of stress granule assembly [GO:0062029];Ras protein signal transduction [GO:0007265];stress granule assembly [GO:0034063];type I interferon production [GO:0032606];viral process [GO:0016032]	ATP binding [GO:0005524];DNA binding [GO:0003677];DNA helicase activity [GO:0003678];endonuclease activity [GO:0004519];mRNA binding [GO:0003729];RNA binding [GO:0003723];RNA helicase activity [GO:0003724]	cytoplasm [GO:0005737];cytoplasmic stress granule [GO:0010494];cytosol [GO:0005829];focal adhesion [GO:0005925];nucleus [GO:0005634];perikaryon [GO:0043204];ribonucleoprotein complex [GO:1990904]	defense response to virus [GO:0051607];innate immune response [GO:0045087];negative regulation of canonical Wnt signaling pathway [GO:0090090];positive regulation of stress granule assembly [GO:0062029];Ras protein signal transduction [GO:0007265];stress granule assembly [GO:0034063];type I interferon production [GO:0032606];viral process [GO:0016032];ATP binding [GO:0005524];DNA binding [GO:0003…
H0YE22	Eukaryotic translation initiation factor 4 gamma 2		EIF4G2	-	-	-	-
E9PRE2	-	-	-	-	-	E9PRE2	-
Q8TDD1	ATP-dependent RNA helicase DDX54	79039	DDX54	intracellular estrogen receptor signaling pathway [GO:0030520];RNA metabolic process [GO:0016070];RNA processing [GO:0006396];rRNA processing [GO:0006364]	ATP binding [GO:0005524];estrogen receptor binding [GO:0030331];RNA binding [GO:0003723];RNA helicase activity [GO:0003724];signaling receptor binding [GO:0005102];transcription corepressor activity [GO:0003714]	Golgi apparatus [GO:0005794];membrane [GO:0016020];nucleolus [GO:0005730];nucleoplasm [GO:0005654];nucleus [GO:0005634]	intracellular estrogen receptor signaling pathway [GO:0030520];RNA metabolic process [GO:0016070];RNA processing [GO:0006396];rRNA processing [GO:0006364];ATP binding [GO:0005524];estrogen receptor binding [GO:0030331];RNA binding [GO:0003723];RNA helicase activity [GO:0003724];signaling receptor binding [GO:0005102];transcription corepressor activity [GO:0003714];Golgi apparatus [GO:0005794];mem…
H0YJ17	Neuroguidin		NGDN	-	-	-	-
C9JHK9	ATP-binding cassette sub-family F member 2		ABCF2	-	ATP binding [GO:0005524];ATPase activity [GO:0016887]	-	-;ATP binding [GO:0005524];ATPase activity [GO:0016887];-
H0YL11	IDP		IDH2	glyoxylate cycle [GO:0006097];isocitrate metabolic process [GO:0006102];tricarboxylic acid cycle [GO:0006099]	isocitrate dehydrogenase (NADP+) activity [GO:0004450];magnesium ion binding [GO:0000287];NAD binding [GO:0051287]	-	glyoxylate cycle [GO:0006097];isocitrate metabolic process [GO:0006102];tricarboxylic acid cycle [GO:0006099];isocitrate dehydrogenase (NADP+) activity [GO:0004450];magnesium ion binding [GO:0000287];NAD binding [GO:0051287];-
Q7L294	SAPS3 protein		SAPS3	regulation of phosphoprotein phosphatase activity [GO:0043666]	protein phosphatase binding [GO:0019903]	-	regulation of phosphoprotein phosphatase activity [GO:0043666];protein phosphatase binding [GO:0019903];-
P54886	Delta-1-pyrroline-5-carboxylate synthase	5832	ALDH18A1	cellular amino acid biosynthetic process [GO:0008652];citrulline biosynthetic process [GO:0019240];glutamate metabolic process [GO:0006536];L-proline biosynthetic process [GO:0055129];ornithine biosynthetic process [GO:0006592];proline biosynthetic process [GO:0006561]	ATP binding [GO:0005524];glutamate 5-kinase activity [GO:0004349];glutamate-5-semialdehyde dehydrogenase activity [GO:0004350];identical protein binding [GO:0042802];RNA binding [GO:0003723]	mitochondrial inner membrane [GO:0005743];mitochondrion [GO:0005739]	cellular amino acid biosynthetic process [GO:0008652];citrulline biosynthetic process [GO:0019240];glutamate metabolic process [GO:0006536];L-proline biosynthetic process [GO:0055129];ornithine biosynthetic process [GO:0006592];proline biosynthetic process [GO:0006561];ATP binding [GO:0005524];glutamate 5-kinase activity [GO:0004349];glutamate-5-semialdehyde dehydrogenase activity [GO:0004350];id…
B4DEX8	S-adenosylmethionine synthase		MAT2A	one-carbon metabolic process [GO:0006730];S-adenosylmethionine biosynthetic process [GO:0006556]	ATP binding [GO:0005524];metal ion binding [GO:0046872];methionine adenosyltransferase activity [GO:0004478]	-	one-carbon metabolic process [GO:0006730];S-adenosylmethionine biosynthetic process [GO:0006556];ATP binding [GO:0005524];metal ion binding [GO:0046872];methionine adenosyltransferase activity [GO:0004478];-
A0A0B4J2E5	Uncharacterized protein		LOC102724159	maturation of SSU-rRNA from tricistronic rRNA transcript (SSU-rRNA, 5.8S rRNA, LSU-rRNA) [GO:0000462];ribosomal small subunit assembly [GO:0000028]	-	Pwp2p-containing subcomplex of 90S preribosome [GO:0034388];small-subunit processome [GO:0032040]	maturation of SSU-rRNA from tricistronic rRNA transcript (SSU-rRNA, 5.8S rRNA, LSU-rRNA) [GO:0000462];ribosomal small subunit assembly [GO:0000028];-;Pwp2p-containing subcomplex of 90S preribosome [GO:0034388];small-subunit processome [GO:0032040]
B4DQ50	cDNA FLJ56823, highly similar to Protein-glutamine gamma-glutamyltransferase E			peptide cross-linking [GO:0018149]	metal ion binding [GO:0046872];protein-glutamine gamma-glutamyltransferase activity [GO:0003810]	-	peptide cross-linking [GO:0018149];metal ion binding [GO:0046872];protein-glutamine gamma-glutamyltransferase activity [GO:0003810];-
B7ZAC5	Alkylglycerone-phosphate synthase			ether lipid biosynthetic process [GO:0008611]	alkylglycerone-phosphate synthase activity [GO:0008609];FAD binding [GO:0071949];oxidoreductase activity [GO:0016491]	peroxisome [GO:0005777]	ether lipid biosynthetic process [GO:0008611];alkylglycerone-phosphate synthase activity [GO:0008609];FAD binding [GO:0071949];oxidoreductase activity [GO:0016491];peroxisome [GO:0005777]
P27694	Replication protein A 70 kDa DNA-binding subunit	6117	RPA1	base-excision repair [GO:0006284];cellular response to DNA damage stimulus [GO:0006974];DNA damage response, detection of DNA damage [GO:0042769];DNA recombination [GO:0006310];DNA repair [GO:0006281];DNA replication [GO:0006260];DNA unwinding involved in DNA replication [GO:0006268];DNA-dependent DNA replication [GO:0006261];double-strand break repair via homologous recombination [GO:0000724];er…	damaged DNA binding [GO:0003684];G-rich strand telomeric DNA binding [GO:0098505];metal ion binding [GO:0046872];sequence-specific DNA binding [GO:0043565];single-stranded DNA binding [GO:0003697];single-stranded telomeric DNA binding [GO:0043047]	DNA replication factor A complex [GO:0005662];nuclear chromosome, telomeric region [GO:0000784];nucleoplasm [GO:0005654];nucleus [GO:0005634];PML body [GO:0016605];site of DNA damage [GO:0090734]	base-excision repair [GO:0006284];cellular response to DNA damage stimulus [GO:0006974];DNA damage response, detection of DNA damage [GO:0042769];DNA recombination [GO:0006310];DNA repair [GO:0006281];DNA replication [GO:0006260];DNA unwinding involved in DNA replication [GO:0006268];DNA-dependent DNA replication [GO:0006261];double-strand break repair via homologous recombination [GO:0000724];er…
Q59F96	ATP-binding cassette, sub-family F, member 1 variant			-	ATP binding [GO:0005524];ATPase activity [GO:0016887]	-	-;ATP binding [GO:0005524];ATPase activity [GO:0016887];-
B2RDK6	cDNA, FLJ96656, highly similar to Homo sapiens SPFH domain family, member 1 (SPFH1), mRNA			steroid metabolic process [GO:0008202]	ubiquitin protein ligase binding [GO:0031625]	endoplasmic reticulum [GO:0005783];integral component of membrane [GO:0016021]	steroid metabolic process [GO:0008202];ubiquitin protein ligase binding [GO:0031625];endoplasmic reticulum [GO:0005783];integral component of membrane [GO:0016021]
Q5T8R3	Monocarboxylate transporter 1		SLC16A1	-	lactate transmembrane transporter activity [GO:0015129]	integral component of plasma membrane [GO:0005887];plasma membrane [GO:0005886]	-;lactate transmembrane transporter activity [GO:0015129];integral component of plasma membrane [GO:0005887];plasma membrane [GO:0005886]
A0A3S6H960	Protein arginine N-methyltransferase 1 transcript variant 48		PRMT1	-	protein-arginine N-methyltransferase activity [GO:0016274]	-	-;protein-arginine N-methyltransferase activity [GO:0016274];-
B4DSH1	cDNA FLJ51295, highly similar to Cell division cycle 5-like protein			cell division [GO:0051301];mRNA processing [GO:0006397];RNA splicing [GO:0008380]	-	spliceosomal complex [GO:0005681]	cell division [GO:0051301];mRNA processing [GO:0006397];RNA splicing [GO:0008380];-;spliceosomal complex [GO:0005681]
B4DL14	ATP synthase subunit gamma	509		-	proton-transporting ATP synthase activity, rotational mechanism [GO:0046933]	proton-transporting ATP synthase complex, catalytic core F(1) [GO:0045261]	-;proton-transporting ATP synthase activity, rotational mechanism [GO:0046933];proton-transporting ATP synthase complex, catalytic core F(1) [GO:0045261]
Q00534	Cyclin-dependent kinase 6	1021	CDK6	astrocyte development [GO:0014002];cell cycle arrest [GO:0007050];cell dedifferentiation [GO:0043697];cell division [GO:0051301];dentate gyrus development [GO:0021542];G1/S transition of mitotic cell cycle [GO:0000082];generation of neurons [GO:0048699];gliogenesis [GO:0042063];hematopoietic stem cell differentiation [GO:0060218];lateral ventricle development [GO:0021670];negative regulation of c…	ATP binding [GO:0005524];cyclin binding [GO:0030332];cyclin-dependent protein serine/threonine kinase activity [GO:0004693];FBXO family protein binding [GO:0098770];RNA polymerase II CTD heptapeptide repeat kinase activity [GO:0008353]	centrosome [GO:0005813];cyclin D2-CDK6 complex [GO:0097132];cyclin-dependent protein kinase holoenzyme complex [GO:0000307];cytoplasm [GO:0005737];cytosol [GO:0005829];mediator complex [GO:0016592];nucleoplasm [GO:0005654];nucleus [GO:0005634];ruffle [GO:0001726]	astrocyte development [GO:0014002];cell cycle arrest [GO:0007050];cell dedifferentiation [GO:0043697];cell division [GO:0051301];dentate gyrus development [GO:0021542];G1/S transition of mitotic cell cycle [GO:0000082];generation of neurons [GO:0048699];gliogenesis [GO:0042063];hematopoietic stem cell differentiation [GO:0060218];lateral ventricle development [GO:0021670];negative regulation of c…
Q96J73	NNP3			rRNA processing [GO:0006364]	-	nucleus [GO:0005634];preribosome, small subunit precursor [GO:0030688]	rRNA processing [GO:0006364];-;nucleus [GO:0005634];preribosome, small subunit precursor [GO:0030688]
B4DY16	cDNA FLJ51385, highly similar to Ran GTPase-activating protein 1			signal transduction [GO:0007165]	GTPase activator activity [GO:0005096]	-	signal transduction [GO:0007165];GTPase activator activity [GO:0005096];-
D6W5C0	Spectrin beta chain		SPTBN1	actin filament capping [GO:0051693]	actin binding [GO:0003779];phospholipid binding [GO:0005543];structural constituent of cytoskeleton [GO:0005200]	spectrin [GO:0008091]	actin filament capping [GO:0051693];actin binding [GO:0003779];phospholipid binding [GO:0005543];structural constituent of cytoskeleton [GO:0005200];spectrin [GO:0008091]
B4DHS5	tRNA (guanine(26)-N(2))-dimethyltransferase			-	tRNA (guanine-N2-)-methyltransferase activity [GO:0004809];tRNA binding [GO:0000049]	-	-;tRNA (guanine-N2-)-methyltransferase activity [GO:0004809];tRNA binding [GO:0000049];-
Q96AG4	Leucine-rich repeat-containing protein 59	55379	LRRC59	positive regulation of Ras protein signal transduction [GO:0046579];signal transduction [GO:0007165]	cadherin binding [GO:0045296];RNA binding [GO:0003723]	endoplasmic reticulum [GO:0005783];endoplasmic reticulum membrane [GO:0005789];integral component of membrane [GO:0016021];membrane [GO:0016020];mitochondrial nucleoid [GO:0042645];nuclear envelope [GO:0005635]	positive regulation of Ras protein signal transduction [GO:0046579];signal transduction [GO:0007165];cadherin binding [GO:0045296];RNA binding [GO:0003723];endoplasmic reticulum [GO:0005783];endoplasmic reticulum membrane [GO:0005789];integral component of membrane [GO:0016021];membrane [GO:0016020];mitochondrial nucleoid [GO:0042645];nuclear envelope [GO:0005635]
P31937	3-hydroxyisobutyrate dehydrogenase, mitochondrial	11112	HIBADH	branched-chain amino acid catabolic process [GO:0009083];valine catabolic process [GO:0006574]	3-hydroxyisobutyrate dehydrogenase activity [GO:0008442];NAD binding [GO:0051287];NADP binding [GO:0050661];oxidoreductase activity, acting on the CH-OH group of donors, NAD or NADP as acceptor [GO:0016616]	mitochondrial matrix [GO:0005759];mitochondrion [GO:0005739]	branched-chain amino acid catabolic process [GO:0009083];valine catabolic process [GO:0006574];3-hydroxyisobutyrate dehydrogenase activity [GO:0008442];NAD binding [GO:0051287];NADP binding [GO:0050661];oxidoreductase activity, acting on the CH-OH group of donors, NAD or NADP as acceptor [GO:0016616];mitochondrial matrix [GO:0005759];mitochondrion [GO:0005739]
C9J1E7	AP-1 complex subunit beta-1		AP1B1	intracellular protein transport [GO:0006886];vesicle-mediated transport [GO:0016192]	clathrin binding [GO:0030276]	membrane coat [GO:0030117]	intracellular protein transport [GO:0006886];vesicle-mediated transport [GO:0016192];clathrin binding [GO:0030276];membrane coat [GO:0030117]
B4DK45	cDNA FLJ52552, highly similar to WD repeat protein 6			-	-	-	-
B3KW21	cDNA FLJ41945 fis, clone PLACE6019676, highly similar to Coatomer subunit gamma			intracellular protein transport [GO:0006886];vesicle-mediated transport [GO:0016192]	structural molecule activity [GO:0005198]	COPI vesicle coat [GO:0030126];Golgi membrane [GO:0000139]	intracellular protein transport [GO:0006886];vesicle-mediated transport [GO:0016192];structural molecule activity [GO:0005198];COPI vesicle coat [GO:0030126];Golgi membrane [GO:0000139]
B4DJT7	160 kDa neurofilament protein			neurofilament bundle assembly [GO:0033693]	structural molecule activity [GO:0005198]	axon [GO:0030424];neurofilament [GO:0005883]	neurofilament bundle assembly [GO:0033693];structural molecule activity [GO:0005198];axon [GO:0030424];neurofilament [GO:0005883]
A8MU58	Aminoacyl tRNA synthase complex-interacting multifunctional protein 2	7965	AIMP2	-	-	aminoacyl-tRNA synthetase multienzyme complex [GO:0017101];cytosol [GO:0005829];nucleus [GO:0005634]	-;-;aminoacyl-tRNA synthetase multienzyme complex [GO:0017101];cytosol [GO:0005829];nucleus [GO:0005634]
B3GQE6	RNA helicase		DDX27	-	ATP binding [GO:0005524];nucleic acid binding [GO:0003676];RNA helicase activity [GO:0003724]	-	-;ATP binding [GO:0005524];nucleic acid binding [GO:0003676];RNA helicase activity [GO:0003724];-
A8QI98	DIS3			-	ribonuclease activity [GO:0004540];RNA binding [GO:0003723]	exosome (RNase complex) [GO:0000178];nucleus [GO:0005634]	-;ribonuclease activity [GO:0004540];RNA binding [GO:0003723];exosome (RNase complex) [GO:0000178];nucleus [GO:0005634]
B4DKZ9	Threonyl-tRNA synthetase			threonyl-tRNA aminoacylation [GO:0006435]	ATP binding [GO:0005524];threonine-tRNA ligase activity [GO:0004829]	cytoplasm [GO:0005737]	threonyl-tRNA aminoacylation [GO:0006435];ATP binding [GO:0005524];threonine-tRNA ligase activity [GO:0004829];cytoplasm [GO:0005737]
A8K984	Structural maintenance of chromosomes protein	10592		cell cycle [GO:0007049];chromosome condensation [GO:0030261]	ATP binding [GO:0005524]	chromosome [GO:0005694];nucleus [GO:0005634]	cell cycle [GO:0007049];chromosome condensation [GO:0030261];ATP binding [GO:0005524];chromosome [GO:0005694];nucleus [GO:0005634]
H0Y8M7	P-type phospholipid transporter		ATP10D	phospholipid transport [GO:0015914]	ATP binding [GO:0005524];ATPase-coupled intramembrane lipid transporter activity [GO:0140326];magnesium ion binding [GO:0000287]	integral component of membrane [GO:0016021]	phospholipid transport [GO:0015914];ATP binding [GO:0005524];ATPase-coupled intramembrane lipid transporter activity [GO:0140326];magnesium ion binding [GO:0000287];integral component of membrane [GO:0016021]
P27824	Calnexin	821	CANX	aging [GO:0007568];antigen processing and presentation of exogenous peptide antigen via MHC class II [GO:0019886];antigen processing and presentation of peptide antigen via MHC class I [GO:0002474];clathrin-dependent endocytosis [GO:0072583];endoplasmic reticulum unfolded protein response [GO:0030968];interleukin-27-mediated signaling pathway [GO:0070106];interleukin-35-mediated signaling pathway…	apolipoprotein binding [GO:0034185];calcium ion binding [GO:0005509];carbohydrate binding [GO:0030246];ionotropic glutamate receptor binding [GO:0035255];RNA binding [GO:0003723];unfolded protein binding [GO:0051082]	axon [GO:0030424];dendrite cytoplasm [GO:0032839];dendritic spine [GO:0043197];endoplasmic reticulum [GO:0005783];endoplasmic reticulum lumen [GO:0005788];endoplasmic reticulum membrane [GO:0005789];endoplasmic reticulum quality control compartment [GO:0044322];extracellular exosome [GO:0070062];glutamatergic synapse [GO:0098978];integral component of lumenal side of endoplasmic reticulum membran…	aging [GO:0007568];antigen processing and presentation of exogenous peptide antigen via MHC class II [GO:0019886];antigen processing and presentation of peptide antigen via MHC class I [GO:0002474];clathrin-dependent endocytosis [GO:0072583];endoplasmic reticulum unfolded protein response [GO:0030968];interleukin-27-mediated signaling pathway [GO:0070106];interleukin-35-mediated signaling pathway…
I0B0K3	Truncated profilaggrin		FLG	-	calcium ion binding [GO:0005509];structural molecule activity [GO:0005198];transition metal ion binding [GO:0046914]	-	-;calcium ion binding [GO:0005509];structural molecule activity [GO:0005198];transition metal ion binding [GO:0046914];-
E7EN77	Condensin complex subunit 1		NCAPD2	mitotic chromosome condensation [GO:0007076]	-	cytosol [GO:0005829];nucleoplasm [GO:0005654]	mitotic chromosome condensation [GO:0007076];-;cytosol [GO:0005829];nucleoplasm [GO:0005654]
B4DTI0	cDNA FLJ52521, highly similar to Actin-like protein 3			Arp2/3 complex-mediated actin nucleation [GO:0034314]	ATP binding [GO:0005524]	Arp2/3 protein complex [GO:0005885]	Arp2/3 complex-mediated actin nucleation [GO:0034314];ATP binding [GO:0005524];Arp2/3 protein complex [GO:0005885]
B3KQG6	cDNA FLJ90427 fis, clone NT2RP3000481, highly similar to Importin-7			-	-	-	-
A0A494C001	RNA-binding protein 15		RBM15	viral process [GO:0016032]	RNA binding [GO:0003723]	-	viral process [GO:0016032];RNA binding [GO:0003723];-
O00425	Insulin-like growth factor 2 mRNA-binding protein 3	10643	IGF2BP3	anatomical structure morphogenesis [GO:0009653];mRNA transport [GO:0051028];negative regulation of translation [GO:0017148];nervous system development [GO:0007399];regulation of cytokine biosynthetic process [GO:0042035];regulation of gene expression [GO:0010468];regulation of mRNA stability [GO:0043488];regulation of RNA metabolic process [GO:0051252];translation [GO:0006412]	mRNA 3'-UTR binding [GO:0003730];mRNA 5'-UTR binding [GO:0048027];mRNA binding [GO:0003729];RNA binding [GO:0003723];translation regulator activity [GO:0045182]	cytoplasm [GO:0005737];cytosol [GO:0005829];nucleus [GO:0005634]	anatomical structure morphogenesis [GO:0009653];mRNA transport [GO:0051028];negative regulation of translation [GO:0017148];nervous system development [GO:0007399];regulation of cytokine biosynthetic process [GO:0042035];regulation of gene expression [GO:0010468];regulation of mRNA stability [GO:0043488];regulation of RNA metabolic process [GO:0051252];translation [GO:0006412];mRNA 3'-UTR binding…
A8K492	Methionine--tRNA ligase, cytoplasmic			methionyl-tRNA aminoacylation [GO:0006431]	ATP binding [GO:0005524];methionine-tRNA ligase activity [GO:0004825]	cytoplasm [GO:0005737]	methionyl-tRNA aminoacylation [GO:0006431];ATP binding [GO:0005524];methionine-tRNA ligase activity [GO:0004825];cytoplasm [GO:0005737]
E9PPJ0	Splicing factor 3B subunit 2		SF3B2	-	-	nuclear speck [GO:0016607]	-;-;nuclear speck [GO:0016607]
C9JAM8	Plastin-1		PLS1	actin filament bundle assembly [GO:0051017]	actin filament binding [GO:0051015]	-	actin filament bundle assembly [GO:0051017];actin filament binding [GO:0051015];-
P25311	Zinc-alpha-2-glycoprotein	563	AZGP1	antigen processing and presentation of endogenous peptide antigen via MHC class Ib [GO:0002476];cell adhesion [GO:0007155];detection of chemical stimulus involved in sensory perception of bitter taste [GO:0001580];negative regulation of cell population proliferation [GO:0008285];retina homeostasis [GO:0001895];transmembrane transport [GO:0055085]	protein transmembrane transporter activity [GO:0008320];ribonuclease activity [GO:0004540]	collagen-containing extracellular matrix [GO:0062023];external side of plasma membrane [GO:0009897];extracellular exosome [GO:0070062];extracellular region [GO:0005576];extracellular space [GO:0005615];nucleus [GO:0005634]	antigen processing and presentation of endogenous peptide antigen via MHC class Ib [GO:0002476];cell adhesion [GO:0007155];detection of chemical stimulus involved in sensory perception of bitter taste [GO:0001580];negative regulation of cell population proliferation [GO:0008285];retina homeostasis [GO:0001895];transmembrane transport [GO:0055085];protein transmembrane transporter activity [GO:000…
Q58EZ8	GEMIN5 protein	25929	GEMIN5	-	-	-	-
H7BXY3	RNA helicase	22907	DHX30	-	ATP binding [GO:0005524];nucleic acid binding [GO:0003676];RNA helicase activity [GO:0003724]	cytosol [GO:0005829];mitochondrion [GO:0005739]	-;ATP binding [GO:0005524];nucleic acid binding [GO:0003676];RNA helicase activity [GO:0003724];cytosol [GO:0005829];mitochondrion [GO:0005739]
B5MCF9	Pescadillo homolog		PES1	maturation of 5.8S rRNA from tricistronic rRNA transcript (SSU-rRNA, 5.8S rRNA, LSU-rRNA) [GO:0000466];maturation of LSU-rRNA from tricistronic rRNA transcript (SSU-rRNA, 5.8S rRNA, LSU-rRNA) [GO:0000463]	ribonucleoprotein complex binding [GO:0043021]	chromosome [GO:0005694];cytosol [GO:0005829];nucleolus [GO:0005730];nucleoplasm [GO:0005654];preribosome, large subunit precursor [GO:0030687]	maturation of 5.8S rRNA from tricistronic rRNA transcript (SSU-rRNA, 5.8S rRNA, LSU-rRNA) [GO:0000466];maturation of LSU-rRNA from tricistronic rRNA transcript (SSU-rRNA, 5.8S rRNA, LSU-rRNA) [GO:0000463];ribonucleoprotein complex binding [GO:0043021];chromosome [GO:0005694];cytosol [GO:0005829];nucleolus [GO:0005730];nucleoplasm [GO:0005654];preribosome, large subunit precursor [GO:0030687]
F5H303	Nucleolar complex protein 4 homolog		NOC4L	ribosome biogenesis [GO:0042254]	-	-	ribosome biogenesis [GO:0042254];-;-
Q5QJE6	Deoxynucleotidyltransferase terminal-interacting protein 2	30836	DNTTIP2	-	RNA binding [GO:0003723]	nucleolus [GO:0005730];nucleoplasm [GO:0005654]	-;RNA binding [GO:0003723];nucleolus [GO:0005730];nucleoplasm [GO:0005654]
B4DM28	Pre-mRNA-splicing factor 3			mRNA splicing, via spliceosome [GO:0000398]	-	spliceosomal complex [GO:0005681];U4/U6 x U5 tri-snRNP complex [GO:0046540];viral nucleocapsid [GO:0019013]	mRNA splicing, via spliceosome [GO:0000398];-;spliceosomal complex [GO:0005681];U4/U6 x U5 tri-snRNP complex [GO:0046540];viral nucleocapsid [GO:0019013]
Q7Z417	Nuclear fragile X mental retardation-interacting protein 2	57532	NUFIP2	-	RNA binding [GO:0003723]	cytoplasm [GO:0005737];cytoplasmic stress granule [GO:0010494];cytosol [GO:0005829];membrane [GO:0016020];nuclear body [GO:0016604];nucleoplasm [GO:0005654];nucleus [GO:0005634];polysomal ribosome [GO:0042788]	-;RNA binding [GO:0003723];cytoplasm [GO:0005737];cytoplasmic stress granule [GO:0010494];cytosol [GO:0005829];membrane [GO:0016020];nuclear body [GO:0016604];nucleoplasm [GO:0005654];nucleus [GO:0005634];polysomal ribosome [GO:0042788]
A9UFC0	Caspase 14		CASP14	cornification [GO:0070268]	cysteine-type endopeptidase activity [GO:0004197]	-	cornification [GO:0070268];cysteine-type endopeptidase activity [GO:0004197];-
H0YCP8	Poly(U)-binding-splicing factor PUF60		PUF60	-	RNA binding [GO:0003723]	-	-;RNA binding [GO:0003723];-
B4DUL5	cDNA FLJ51625, highly similar to Ubiquinol-cytochrome-c reductase complex coreprotein I, mitochondrial			-	catalytic activity [GO:0003824];metal ion binding [GO:0046872]	-	-;catalytic activity [GO:0003824];metal ion binding [GO:0046872];-
D6RD66	WD repeat-containing protein 1		WDR1	-	-	-	-
B4DYC6	cDNA FLJ60958, highly similar to Homo sapiens SGT1, suppressor of G2 allele of SKP1 (SUGT1), mRNA	10910		-	-	-	-
A0A024RBS6	Pseudouridylate synthase 1, isoform CRA_a		PUS1	tRNA pseudouridine synthesis [GO:0031119]	pseudouridine synthase activity [GO:0009982];RNA binding [GO:0003723]	-	tRNA pseudouridine synthesis [GO:0031119];pseudouridine synthase activity [GO:0009982];RNA binding [GO:0003723];-
B4DZC3	5'-3' exoribonuclease	22803		mRNA processing [GO:0006397]	5'-3' exoribonuclease activity [GO:0004534];nucleic acid binding [GO:0003676]	nucleus [GO:0005634]	mRNA processing [GO:0006397];5'-3' exoribonuclease activity [GO:0004534];nucleic acid binding [GO:0003676];nucleus [GO:0005634]
B3KQH1	cDNA FLJ90452 fis, clone NT2RP3001475, highly similar to Splicing factor 3B subunit 3			-	nucleic acid binding [GO:0003676]	nucleus [GO:0005634]	-;nucleic acid binding [GO:0003676];nucleus [GO:0005634]
A6NLN1	Polypyrimidine tract-binding protein 1		PTBP1	mRNA processing [GO:0006397];RNA splicing [GO:0008380]	RNA binding [GO:0003723]	nucleus [GO:0005634]	mRNA processing [GO:0006397];RNA splicing [GO:0008380];RNA binding [GO:0003723];nucleus [GO:0005634]
Q5T750	Skin-specific protein 32	100129271	XP32	epidermis development [GO:0008544]	-	-	epidermis development [GO:0008544];-;-
O14654	Insulin receptor substrate 4	8471	IRS4	insulin receptor signaling pathway [GO:0008286];signal transduction [GO:0007165]	insulin receptor binding [GO:0005158];phosphatidylinositol 3-kinase binding [GO:0043548]	cytosol [GO:0005829];plasma membrane [GO:0005886]	insulin receptor signaling pathway [GO:0008286];signal transduction [GO:0007165];insulin receptor binding [GO:0005158];phosphatidylinositol 3-kinase binding [GO:0043548];cytosol [GO:0005829];plasma membrane [GO:0005886]
B4DVK5	DNA helicase			cell cycle [GO:0007049];DNA replication initiation [GO:0006270]	ATP binding [GO:0005524];DNA helicase activity [GO:0003678];DNA replication origin binding [GO:0003688]	MCM complex [GO:0042555];nucleus [GO:0005634]	cell cycle [GO:0007049];DNA replication initiation [GO:0006270];ATP binding [GO:0005524];DNA helicase activity [GO:0003678];DNA replication origin binding [GO:0003688];MCM complex [GO:0042555];nucleus [GO:0005634]
A0A2R8YD90	Deoxynucleoside triphosphate triphosphohydrolase SAMHD1		SAMHD1	defense response to virus [GO:0051607];DNA repair [GO:0006281];DNA replication [GO:0006260]	catalytic activity [GO:0003824];GTP binding [GO:0005525]	chromosome [GO:0005694]	defense response to virus [GO:0051607];DNA repair [GO:0006281];DNA replication [GO:0006260];catalytic activity [GO:0003824];GTP binding [GO:0005525];chromosome [GO:0005694]
O94776	Metastasis-associated protein MTA2	9219	MTA2	ATP-dependent chromatin remodeling [GO:0043044];chromatin assembly or disassembly [GO:0006333];DNA methylation [GO:0006306];histone deacetylation [GO:0016575];negative regulation of transcription by RNA polymerase II [GO:0000122];positive regulation of transcription by RNA polymerase II [GO:0045944];regulation of fibroblast migration [GO:0010762];regulation of signal transduction by p53 class med…	chromatin binding [GO:0003682];histone deacetylase activity [GO:0004407];histone deacetylase binding [GO:0042826];RNA polymerase II repressing transcription factor binding [GO:0001103];RNA polymerase II transcription factor binding [GO:0001085];sequence-specific DNA binding [GO:0043565];transcription coactivator activity [GO:0003713];transcription corepressor activity [GO:0003714];zinc ion bindin…	histone deacetylase complex [GO:0000118];membrane [GO:0016020];nuclear chromatin [GO:0000790];nucleoplasm [GO:0005654];nucleus [GO:0005634];NuRD complex [GO:0016581];protein-containing complex [GO:0032991];transcription regulator complex [GO:0005667]	ATP-dependent chromatin remodeling [GO:0043044];chromatin assembly or disassembly [GO:0006333];DNA methylation [GO:0006306];histone deacetylation [GO:0016575];negative regulation of transcription by RNA polymerase II [GO:0000122];positive regulation of transcription by RNA polymerase II [GO:0045944];regulation of fibroblast migration [GO:0010762];regulation of signal transduction by p53 class med…
E9PLT0	Cold shock domain-containing protein E1		CSDE1	-	nucleic acid binding [GO:0003676]	cytosol [GO:0005829];Golgi apparatus [GO:0005794];plasma membrane [GO:0005886]	-;nucleic acid binding [GO:0003676];cytosol [GO:0005829];Golgi apparatus [GO:0005794];plasma membrane [GO:0005886]
Q92973	Transportin-1	3842	TNPO1	intraciliary transport involved in cilium assembly [GO:0035735];protein import into nucleus [GO:0006606];regulation of mRNA stability [GO:0043488];viral process [GO:0016032]	nuclear import signal receptor activity [GO:0061608];nuclear localization sequence binding [GO:0008139];Ran GTPase binding [GO:0008536];RNA binding [GO:0003723]	cilium [GO:0005929];cytoplasm [GO:0005737];cytosol [GO:0005829];extracellular exosome [GO:0070062];nucleus [GO:0005634]	intraciliary transport involved in cilium assembly [GO:0035735];protein import into nucleus [GO:0006606];regulation of mRNA stability [GO:0043488];viral process [GO:0016032];nuclear import signal receptor activity [GO:0061608];nuclear localization sequence binding [GO:0008139];Ran GTPase binding [GO:0008536];RNA binding [GO:0003723];cilium [GO:0005929];cytoplasm [GO:0005737];cytosol [GO:0005829];…
Q9H5W7	cDNA: FLJ22921 fis, clone KAT06711			-	-	-	-
H7C5W9	Endoplasmic reticulum class 1/2 Ca(2+) ATPase		ATP2A2	-	ATP binding [GO:0005524];calcium transmembrane transporter activity, phosphorylative mechanism [GO:0005388];metal ion binding [GO:0046872]	integral component of membrane [GO:0016021];sarcoplasmic reticulum membrane [GO:0033017]	-;ATP binding [GO:0005524];calcium transmembrane transporter activity, phosphorylative mechanism [GO:0005388];metal ion binding [GO:0046872];integral component of membrane [GO:0016021];sarcoplasmic reticulum membrane [GO:0033017]
Q96HS1	Serine/threonine-protein phosphatase PGAM5, mitochondrial	192111	PGAM5	macroautophagy [GO:0016236];necroptotic process [GO:0070266];negative regulation of cold-induced thermogenesis [GO:0120163]	GTPase activator activity [GO:0005096];phosphatase activity [GO:0016791];protein serine/threonine phosphatase activity [GO:0004722];protein-containing complex binding [GO:0044877]	integral component of membrane [GO:0016021];mitochondrial outer membrane [GO:0005741];mitochondrion [GO:0005739]	macroautophagy [GO:0016236];necroptotic process [GO:0070266];negative regulation of cold-induced thermogenesis [GO:0120163];GTPase activator activity [GO:0005096];phosphatase activity [GO:0016791];protein serine/threonine phosphatase activity [GO:0004722];protein-containing complex binding [GO:0044877];integral component of membrane [GO:0016021];mitochondrial outer membrane [GO:0005741];mitochond…
H7C4V2	U2 snRNP-associated SURP motif-containing protein		U2SURP	-	-	nucleoplasm [GO:0005654]	-;-;nucleoplasm [GO:0005654]
A0A494C1T6	Flavoprotein subunit of complex II			tricarboxylic acid cycle [GO:0006099]	oxidoreductase activity [GO:0016491]	mitochondrial inner membrane [GO:0005743]	tricarboxylic acid cycle [GO:0006099];oxidoreductase activity [GO:0016491];mitochondrial inner membrane [GO:0005743]
B4DLE6	cDNA FLJ52559, highly similar to Homo sapiens unc-45 homolog A (UNC45A), transcript variant 3, mRNA			-	-	-	-
W8D4U9	Cytochrome c oxidase subunit 2		COX2	-	copper ion binding [GO:0005507];cytochrome-c oxidase activity [GO:0004129]	integral component of membrane [GO:0016021];mitochondrial inner membrane [GO:0005743];respirasome [GO:0070469]	-;copper ion binding [GO:0005507];cytochrome-c oxidase activity [GO:0004129];integral component of membrane [GO:0016021];mitochondrial inner membrane [GO:0005743];respirasome [GO:0070469]
Q99714	3-hydroxyacyl-CoA dehydrogenase type-2	3028	HSD17B10	branched-chain amino acid catabolic process [GO:0009083];lipid metabolic process [GO:0006629];mitochondrial tRNA 3'-end processing [GO:1990180];mitochondrial tRNA 5'-end processing [GO:0097745];mitochondrial tRNA methylation [GO:0070901];mitochondrial tRNA processing [GO:0090646];mitochondrion organization [GO:0007005];protein homotetramerization [GO:0051289]	3-hydroxy-2-methylbutyryl-CoA dehydrogenase activity [GO:0047015];3-hydroxyacyl-CoA dehydrogenase activity [GO:0003857];cholate 7-alpha-dehydrogenase activity [GO:0008709];dihydrotestosterone 17-beta-dehydrogenase activity [GO:0035410];RNA binding [GO:0003723];testosterone dehydrogenase [NAD(P)] activity [GO:0030283];tRNA binding [GO:0000049]	cytoplasm [GO:0005737];mitochondrial matrix [GO:0005759];mitochondrial ribonuclease P complex [GO:0030678];mitochondrion [GO:0005739];plasma membrane [GO:0005886]	branched-chain amino acid catabolic process [GO:0009083];lipid metabolic process [GO:0006629];mitochondrial tRNA 3'-end processing [GO:1990180];mitochondrial tRNA 5'-end processing [GO:0097745];mitochondrial tRNA methylation [GO:0070901];mitochondrial tRNA processing [GO:0090646];mitochondrion organization [GO:0007005];protein homotetramerization [GO:0051289];3-hydroxy-2-methylbutyryl-CoA dehydro…
B2RNR6	Zinc finger RNA binding protein		ZFR	-	nucleic acid binding [GO:0003676];zinc ion binding [GO:0008270]	-	-;nucleic acid binding [GO:0003676];zinc ion binding [GO:0008270];-
B7Z592	Zinc finger CCCH domain-containing protein 15			-	metal ion binding [GO:0046872]	cytoplasm [GO:0005737];nucleus [GO:0005634]	-;metal ion binding [GO:0046872];cytoplasm [GO:0005737];nucleus [GO:0005634]
A0A0S2Z4A8	Phosphofructokinase muscle isoform 4		PFKM	fructose 6-phosphate metabolic process [GO:0006002]	6-phosphofructokinase activity [GO:0003872];metal ion binding [GO:0046872]	cytoplasm [GO:0005737]	fructose 6-phosphate metabolic process [GO:0006002];6-phosphofructokinase activity [GO:0003872];metal ion binding [GO:0046872];cytoplasm [GO:0005737]
Q7L014	Probable ATP-dependent RNA helicase DDX46	9879	DDX46	mRNA splicing, via spliceosome [GO:0000398]	ATP binding [GO:0005524];RNA binding [GO:0003723];RNA helicase activity [GO:0003724]	Cajal body [GO:0015030];fibrillar center [GO:0001650];membrane [GO:0016020];nuclear speck [GO:0016607];nucleoplasm [GO:0005654];nucleus [GO:0005634]	mRNA splicing, via spliceosome [GO:0000398];ATP binding [GO:0005524];RNA binding [GO:0003723];RNA helicase activity [GO:0003724];Cajal body [GO:0015030];fibrillar center [GO:0001650];membrane [GO:0016020];nuclear speck [GO:0016607];nucleoplasm [GO:0005654];nucleus [GO:0005634]
Q5D862	Filaggrin-2	388698	FLG2	cell adhesion [GO:0007155];epidermis morphogenesis [GO:0048730];establishment of skin barrier [GO:0061436];neutrophil degranulation [GO:0043312]	calcium ion binding [GO:0005509];structural molecule activity [GO:0005198];transition metal ion binding [GO:0046914]	cornified envelope [GO:0001533];cytoplasm [GO:0005737];extracellular region [GO:0005576];keratohyalin granule [GO:0036457];nucleus [GO:0005634];tertiary granule lumen [GO:1904724]	cell adhesion [GO:0007155];epidermis morphogenesis [GO:0048730];establishment of skin barrier [GO:0061436];neutrophil degranulation [GO:0043312];calcium ion binding [GO:0005509];structural molecule activity [GO:0005198];transition metal ion binding [GO:0046914];cornified envelope [GO:0001533];cytoplasm [GO:0005737];extracellular region [GO:0005576];keratohyalin granule [GO:0036457];nucleus [GO:00…
Q9Y295	Developmentally-regulated GTP-binding protein 1	4733	DRG1	cytoplasmic translation [GO:0002181];multicellular organism development [GO:0007275];positive regulation of microtubule polymerization [GO:0031116];regulation of mitotic spindle assembly [GO:1901673];transcription, DNA-templated [GO:0006351]	GTP binding [GO:0005525];GTPase activity [GO:0003924];identical protein binding [GO:0042802];microtubule binding [GO:0008017];potassium ion binding [GO:0030955];transcription factor binding [GO:0008134]	cytoplasm [GO:0005737];cytosol [GO:0005829];membrane [GO:0016020];nuclear body [GO:0016604];nucleus [GO:0005634];polysome [GO:0005844]	cytoplasmic translation [GO:0002181];multicellular organism development [GO:0007275];positive regulation of microtubule polymerization [GO:0031116];regulation of mitotic spindle assembly [GO:1901673];transcription, DNA-templated [GO:0006351];GTP binding [GO:0005525];GTPase activity [GO:0003924];identical protein binding [GO:0042802];microtubule binding [GO:0008017];potassium ion binding [GO:00309…
E7ESB6	GRB10-interacting GYF protein 2		GIGYF2	-	-	cytosol [GO:0005829]	-;-;cytosol [GO:0005829]
B4DYY5	cDNA FLJ55671, highly similar to Ubiquitin-associated protein 2-like	9898		-	-	-	-
O14992	Heat shock 70 kDa protein 4		HS24/p52	-	ATP binding [GO:0005524]	-	-;ATP binding [GO:0005524];-
Q15738	Sterol-4-alpha-carboxylate 3-dehydrogenase, decarboxylating	50814	NSDHL	cholesterol biosynthetic process [GO:0006695];cholesterol metabolic process [GO:0008203];hair follicle development [GO:0001942];labyrinthine layer blood vessel development [GO:0060716];smoothened signaling pathway [GO:0007224]	3-beta-hydroxy-delta5-steroid dehydrogenase activity [GO:0003854];4alpha-carboxy-4beta-methyl-5alpha-cholesta-8-en-3beta-ol [GO:0103066];4alpha-carboxy-5alpha-cholesta-8-en-3beta-ol [GO:0103067];C-3 sterol dehydrogenase (C-4 sterol decarboxylase) activity [GO:0000252];oxidoreductase activity [GO:0016491];oxidoreductase activity, acting on the CH-OH group of donors, NAD or NADP as acceptor [GO:001…	endoplasmic reticulum [GO:0005783];endoplasmic reticulum membrane [GO:0005789];integral component of membrane [GO:0016021];lipid droplet [GO:0005811]	cholesterol biosynthetic process [GO:0006695];cholesterol metabolic process [GO:0008203];hair follicle development [GO:0001942];labyrinthine layer blood vessel development [GO:0060716];smoothened signaling pathway [GO:0007224];3-beta-hydroxy-delta5-steroid dehydrogenase activity [GO:0003854];4alpha-carboxy-4beta-methyl-5alpha-cholesta-8-en-3beta-ol [GO:0103066];4alpha-carboxy-5alpha-cholesta-8-en…
A0A0G2JMB2	Immunoglobulin heavy constant alpha 2		IGHA2	-	-	extracellular region [GO:0005576]	-;-;extracellular region [GO:0005576]
Q9H8H0	Nucleolar protein 11	25926	NOL11	maturation of SSU-rRNA [GO:0030490];positive regulation of transcription of nucleolar large rRNA by RNA polymerase I [GO:1901838];rRNA processing [GO:0006364]	RNA binding [GO:0003723]	nucleolus [GO:0005730];nucleoplasm [GO:0005654];t-UTP complex [GO:0034455]	maturation of SSU-rRNA [GO:0030490];positive regulation of transcription of nucleolar large rRNA by RNA polymerase I [GO:1901838];rRNA processing [GO:0006364];RNA binding [GO:0003723];nucleolus [GO:0005730];nucleoplasm [GO:0005654];t-UTP complex [GO:0034455]
B0AZQ4	Structural maintenance of chromosomes protein			cell division [GO:0051301];chromosome organization [GO:0051276];meiotic cell cycle [GO:0051321]	ATP binding [GO:0005524]	chromosome, centromeric region [GO:0000775];nucleus [GO:0005634]	cell division [GO:0051301];chromosome organization [GO:0051276];meiotic cell cycle [GO:0051321];ATP binding [GO:0005524];chromosome, centromeric region [GO:0000775];nucleus [GO:0005634]
B3KQ43	RNA helicase			post-transcriptional gene silencing by RNA [GO:0035194]	5'-3' RNA helicase activity [GO:0032574];RNA binding [GO:0003723]	P-body [GO:0000932]	post-transcriptional gene silencing by RNA [GO:0035194];5'-3' RNA helicase activity [GO:0032574];RNA binding [GO:0003723];P-body [GO:0000932]
A0A024R889	Spectrin, alpha, non-erythrocytic 1 (Alpha-fodrin), isoform CRA_g		SPTAN1	actin filament capping [GO:0051693]	actin binding [GO:0003779];calcium ion binding [GO:0005509];calmodulin binding [GO:0005516]	cell cortex [GO:0005938];cytoskeleton [GO:0005856]	actin filament capping [GO:0051693];actin binding [GO:0003779];calcium ion binding [GO:0005509];calmodulin binding [GO:0005516];cell cortex [GO:0005938];cytoskeleton [GO:0005856]
B4DQZ7	cDNA FLJ50838, highly similar to Apoptotic chromatin condensation inducer in thenucleus	22985		-	nucleic acid binding [GO:0003676]	-	-;nucleic acid binding [GO:0003676];-
B4DJL0	Dolichyl-diphosphooligosaccharide--protein glycosyltransferase subunit 2			protein N-linked glycosylation [GO:0006487]	transferase activity [GO:0016740]	integral component of membrane [GO:0016021];oligosaccharyltransferase complex [GO:0008250]	protein N-linked glycosylation [GO:0006487];transferase activity [GO:0016740];integral component of membrane [GO:0016021];oligosaccharyltransferase complex [GO:0008250]
Q8N4A4	Protein-tyrosine-phosphatase			-	MAP kinase tyrosine/serine/threonine phosphatase activity [GO:0017017];protein tyrosine phosphatase activity [GO:0004725]	-	-;MAP kinase tyrosine/serine/threonine phosphatase activity [GO:0017017];protein tyrosine phosphatase activity [GO:0004725];-
B3KNC3	Nucleolar complex protein 2 homolog			-	-	nucleus [GO:0005634]	-;-;nucleus [GO:0005634]
A0A2R8YCN4	Inositol polyphosphate 5-phosphatase OCRL		OCRL	phosphatidylinositol dephosphorylation [GO:0046856]	inositol phosphate phosphatase activity [GO:0052745]	-	phosphatidylinositol dephosphorylation [GO:0046856];inositol phosphate phosphatase activity [GO:0052745];-
B4DIW2	cDNA FLJ54035, highly similar to Neutral alpha-glucosidase AB	23193		carbohydrate metabolic process [GO:0005975]	carbohydrate binding [GO:0030246];hydrolase activity, hydrolyzing O-glycosyl compounds [GO:0004553]	-	carbohydrate metabolic process [GO:0005975];carbohydrate binding [GO:0030246];hydrolase activity, hydrolyzing O-glycosyl compounds [GO:0004553];-
P01859	Immunoglobulin heavy constant gamma 2		IGHG2	B cell receptor signaling pathway [GO:0050853];complement activation [GO:0006956];complement activation, classical pathway [GO:0006958];defense response to bacterium [GO:0042742];Fc-gamma receptor signaling pathway involved in phagocytosis [GO:0038096];innate immune response [GO:0045087];phagocytosis, engulfment [GO:0006911];phagocytosis, recognition [GO:0006910];positive regulation of B cell act…	antigen binding [GO:0003823];immunoglobulin receptor binding [GO:0034987]	blood microparticle [GO:0072562];external side of plasma membrane [GO:0009897];extracellular exosome [GO:0070062];extracellular region [GO:0005576];extracellular space [GO:0005615];immunoglobulin complex, circulating [GO:0042571]	B cell receptor signaling pathway [GO:0050853];complement activation [GO:0006956];complement activation, classical pathway [GO:0006958];defense response to bacterium [GO:0042742];Fc-gamma receptor signaling pathway involved in phagocytosis [GO:0038096];innate immune response [GO:0045087];phagocytosis, engulfment [GO:0006911];phagocytosis, recognition [GO:0006910];positive regulation of B cell act…
Q6P2Q9	Pre-mRNA-processing-splicing factor 8	10594	PRPF8	cellular response to lipopolysaccharide [GO:0071222];cellular response to tumor necrosis factor [GO:0071356];mRNA processing [GO:0006397];mRNA splicing, via spliceosome [GO:0000398];RNA splicing [GO:0008380];RNA splicing, via transesterification reactions [GO:0000375];spliceosomal tri-snRNP complex assembly [GO:0000244]	isopeptidase activity [GO:0070122];K63-linked polyubiquitin modification-dependent protein binding [GO:0070530];pre-mRNA intronic binding [GO:0097157];RNA binding [GO:0003723];second spliceosomal transesterification activity [GO:0000386];U1 snRNA binding [GO:0030619];U2 snRNA binding [GO:0030620];U5 snRNA binding [GO:0030623];U6 snRNA binding [GO:0017070]	catalytic step 2 spliceosome [GO:0071013];membrane [GO:0016020];nuclear speck [GO:0016607];nucleoplasm [GO:0005654];nucleus [GO:0005634];U2-type catalytic step 1 spliceosome [GO:0071006];U2-type catalytic step 2 spliceosome [GO:0071007];U2-type precatalytic spliceosome [GO:0071005];U4/U6 x U5 tri-snRNP complex [GO:0046540];U5 snRNP [GO:0005682]	cellular response to lipopolysaccharide [GO:0071222];cellular response to tumor necrosis factor [GO:0071356];mRNA processing [GO:0006397];mRNA splicing, via spliceosome [GO:0000398];RNA splicing [GO:0008380];RNA splicing, via transesterification reactions [GO:0000375];spliceosomal tri-snRNP complex assembly [GO:0000244];isopeptidase activity [GO:0070122];K63-linked polyubiquitin modification-depe…
A0A4P8W0G4	Glucose-6-phosphate 1-dehydrogenase			glucose metabolic process [GO:0006006];pentose-phosphate shunt [GO:0006098]	glucose-6-phosphate dehydrogenase activity [GO:0004345];NADP binding [GO:0050661]	-	glucose metabolic process [GO:0006006];pentose-phosphate shunt [GO:0006098];glucose-6-phosphate dehydrogenase activity [GO:0004345];NADP binding [GO:0050661];-
O14556	Glyceraldehyde-3-phosphate dehydrogenase, testis-specific	26330	GAPDHS	canonical glycolysis [GO:0061621];flagellated sperm motility [GO:0030317];gluconeogenesis [GO:0006094];glycolytic process [GO:0006096];positive regulation of glycolytic process [GO:0045821]	glyceraldehyde-3-phosphate dehydrogenase (NAD+) (phosphorylating) activity [GO:0004365];NAD binding [GO:0051287];NADP binding [GO:0050661]	cytosol [GO:0005829];nucleus [GO:0005634]	canonical glycolysis [GO:0061621];flagellated sperm motility [GO:0030317];gluconeogenesis [GO:0006094];glycolytic process [GO:0006096];positive regulation of glycolytic process [GO:0045821];glyceraldehyde-3-phosphate dehydrogenase (NAD+) (phosphorylating) activity [GO:0004365];NAD binding [GO:0051287];NADP binding [GO:0050661];cytosol [GO:0005829];nucleus [GO:0005634]
A8K968	Band 4.1-like protein 3	23136	EPB41L3	cortical actin cytoskeleton organization [GO:0030866];regulation of cell growth [GO:0001558]	actin binding [GO:0003779];structural molecule activity [GO:0005198]	cell junction [GO:0030054];cell-cell junction [GO:0005911];cytoskeleton [GO:0005856];plasma membrane [GO:0005886]	cortical actin cytoskeleton organization [GO:0030866];regulation of cell growth [GO:0001558];actin binding [GO:0003779];structural molecule activity [GO:0005198];cell junction [GO:0030054];cell-cell junction [GO:0005911];cytoskeleton [GO:0005856];plasma membrane [GO:0005886]
Q9NW13	RNA-binding protein 28	55131	RBM28	mRNA processing [GO:0006397];RNA splicing [GO:0008380]	RNA binding [GO:0003723]	nucleolus [GO:0005730];spliceosomal complex [GO:0005681]	mRNA processing [GO:0006397];RNA splicing [GO:0008380];RNA binding [GO:0003723];nucleolus [GO:0005730];spliceosomal complex [GO:0005681]
B4DL39	DNA mismatch repair protein Msh2			mismatch repair [GO:0006298]	ATP binding [GO:0005524];mismatched DNA binding [GO:0030983]	mismatch repair complex [GO:0032300];nucleus [GO:0005634]	mismatch repair [GO:0006298];ATP binding [GO:0005524];mismatched DNA binding [GO:0030983];mismatch repair complex [GO:0032300];nucleus [GO:0005634]
B4DRA2	cDNA FLJ57828, highly similar to Treacle protein	6949		-	-	-	-
Q4KMP7	TBC1 domain family member 10B	26000	TBC1D10B	activation of GTPase activity [GO:0090630];intracellular protein transport [GO:0006886];regulation of GTPase activity [GO:0043087];retrograde transport, endosome to Golgi [GO:0042147]	GTPase activator activity [GO:0005096];Rab GTPase binding [GO:0017137]	cytosol [GO:0005829];plasma membrane [GO:0005886]	activation of GTPase activity [GO:0090630];intracellular protein transport [GO:0006886];regulation of GTPase activity [GO:0043087];retrograde transport, endosome to Golgi [GO:0042147];GTPase activator activity [GO:0005096];Rab GTPase binding [GO:0017137];cytosol [GO:0005829];plasma membrane [GO:0005886]
Q9NXJ9	cDNA FLJ20203 fis, clone COLF1334			B cell differentiation [GO:0030183];negative regulation of transcription, DNA-templated [GO:0045892]	transcription corepressor activity [GO:0003714]	nucleus [GO:0005634]	B cell differentiation [GO:0030183];negative regulation of transcription, DNA-templated [GO:0045892];transcription corepressor activity [GO:0003714];nucleus [GO:0005634]
Q5SY16	Polynucleotide 5'-hydroxyl-kinase NOL9	79707	NOL9	cleavage in ITS2 between 5.8S rRNA and LSU-rRNA of tricistronic rRNA transcript (SSU-rRNA, 5.8S rRNA, LSU-rRNA) [GO:0000448];maturation of 5.8S rRNA [GO:0000460];RNA processing [GO:0006396];rRNA processing [GO:0006364]	ATP binding [GO:0005524];polynucleotide 5'-hydroxyl-kinase activity [GO:0051731];RNA binding [GO:0003723]	intermediate filament cytoskeleton [GO:0045111];membrane [GO:0016020];nucleolus [GO:0005730];nucleoplasm [GO:0005654];nucleus [GO:0005634]	cleavage in ITS2 between 5.8S rRNA and LSU-rRNA of tricistronic rRNA transcript (SSU-rRNA, 5.8S rRNA, LSU-rRNA) [GO:0000448];maturation of 5.8S rRNA [GO:0000460];RNA processing [GO:0006396];rRNA processing [GO:0006364];ATP binding [GO:0005524];polynucleotide 5'-hydroxyl-kinase activity [GO:0051731];RNA binding [GO:0003723];intermediate filament cytoskeleton [GO:0045111];membrane [GO:0016020];nucl…
Q52LJ0	Protein FAM98B	283742	FAM98B	positive regulation of cell population proliferation [GO:0008284];positive regulation of gene expression [GO:0010628];protein methylation [GO:0006479];tRNA splicing, via endonucleolytic cleavage and ligation [GO:0006388]	identical protein binding [GO:0042802];protein methyltransferase activity [GO:0008276];RNA binding [GO:0003723]	cytoplasm [GO:0005737];intracellular membrane-bounded organelle [GO:0043231];nucleoplasm [GO:0005654];nucleus [GO:0005634];tRNA-splicing ligase complex [GO:0072669]	positive regulation of cell population proliferation [GO:0008284];positive regulation of gene expression [GO:0010628];protein methylation [GO:0006479];tRNA splicing, via endonucleolytic cleavage and ligation [GO:0006388];identical protein binding [GO:0042802];protein methyltransferase activity [GO:0008276];RNA binding [GO:0003723];cytoplasm [GO:0005737];intracellular membrane-bounded organelle [G…
A0A5H1ZRP6	Sorting nexin-27		SNX27	endosomal transport [GO:0016197];intracellular protein transport [GO:0006886];signal transduction [GO:0007165]	phosphatidylinositol-3-phosphate binding [GO:0032266]	endosome [GO:0005768];membrane [GO:0016020]	endosomal transport [GO:0016197];intracellular protein transport [GO:0006886];signal transduction [GO:0007165];phosphatidylinositol-3-phosphate binding [GO:0032266];endosome [GO:0005768];membrane [GO:0016020]
Q86YA8	YLPM1 protein		YLPM1	-	-	nucleus [GO:0005634]	-;-;nucleus [GO:0005634]
Q13595	Transformer-2 protein homolog alpha	29896	TRA2A	mRNA splicing, via spliceosome [GO:0000398];positive regulation of mRNA splicing, via spliceosome [GO:0048026]	RNA binding [GO:0003723]	intracellular membrane-bounded organelle [GO:0043231];nucleolus [GO:0005730];nucleoplasm [GO:0005654];nucleus [GO:0005634];spliceosomal complex [GO:0005681]	mRNA splicing, via spliceosome [GO:0000398];positive regulation of mRNA splicing, via spliceosome [GO:0048026];RNA binding [GO:0003723];intracellular membrane-bounded organelle [GO:0043231];nucleolus [GO:0005730];nucleoplasm [GO:0005654];nucleus [GO:0005634];spliceosomal complex [GO:0005681]
P56545	C-terminal-binding protein 2	1488	CTBP2	cellular response to leukemia inhibitory factor [GO:1990830];maintenance of presynaptic active zone structure [GO:0048790];negative regulation of cell population proliferation [GO:0008285];negative regulation of transcription by RNA polymerase II [GO:0000122];negative regulation of transcription, DNA-templated [GO:0045892];positive regulation of chromatin binding [GO:0035563];positive regulation …	chromatin binding [GO:0003682];identical protein binding [GO:0042802];NAD binding [GO:0051287];oxidoreductase activity, acting on the CH-OH group of donors, NAD or NADP as acceptor [GO:0016616];protein kinase binding [GO:0019901];protein-containing complex binding [GO:0044877];retinoic acid receptor binding [GO:0042974];RNA polymerase II transcription corepressor binding [GO:0001226];transcriptio…	GABA-ergic synapse [GO:0098982];glutamatergic synapse [GO:0098978];nucleus [GO:0005634];photoreceptor ribbon synapse [GO:0098684];presynaptic active zone cytoplasmic component [GO:0098831];presynaptic cytosol [GO:0099523];transcription repressor complex [GO:0017053]	cellular response to leukemia inhibitory factor [GO:1990830];maintenance of presynaptic active zone structure [GO:0048790];negative regulation of cell population proliferation [GO:0008285];negative regulation of transcription by RNA polymerase II [GO:0000122];negative regulation of transcription, DNA-templated [GO:0045892];positive regulation of chromatin binding [GO:0035563];positive regulation …
E2PSM9	cDNA FLJ12599 fis, clone NT2RM4001410			positive regulation of apoptotic process [GO:0043065];regulation of transcription, DNA-templated [GO:0006355];RNA splicing [GO:0008380]	-	DBIRD complex [GO:0044609]	positive regulation of apoptotic process [GO:0043065];regulation of transcription, DNA-templated [GO:0006355];RNA splicing [GO:0008380];-;DBIRD complex [GO:0044609]
A0JNT2	KRT83 protein		KRT83	-	-	keratin filament [GO:0045095]	-;-;keratin filament [GO:0045095]
B4DPY2	cDNA FLJ59286, highly similar to Pre-mRNA-processing factor 40 homolog A			mRNA cis splicing, via spliceosome [GO:0045292]	-	-	mRNA cis splicing, via spliceosome [GO:0045292];-;-
E9PCY5	DNA topoisomerase 2		TOP2B	DNA topological change [GO:0006265]	ATP binding [GO:0005524];DNA binding [GO:0003677];DNA topoisomerase type II (double strand cut, ATP-hydrolyzing) activity [GO:0003918];metal ion binding [GO:0046872]	-	DNA topological change [GO:0006265];ATP binding [GO:0005524];DNA binding [GO:0003677];DNA topoisomerase type II (double strand cut, ATP-hydrolyzing) activity [GO:0003918];metal ion binding [GO:0046872];-
Q8N1G4	Leucine-rich repeat-containing protein 47	57470	LRRC47	-	phenylalanine-tRNA ligase activity [GO:0004826];RNA binding [GO:0003723]	-	-;phenylalanine-tRNA ligase activity [GO:0004826];RNA binding [GO:0003723];-
E9PB90	Hexokinase		HK2	cellular glucose homeostasis [GO:0001678];glycolytic process [GO:0006096];hexose metabolic process [GO:0019318]	ATP binding [GO:0005524];glucose binding [GO:0005536];hexokinase activity [GO:0004396]	-	cellular glucose homeostasis [GO:0001678];glycolytic process [GO:0006096];hexose metabolic process [GO:0019318];ATP binding [GO:0005524];glucose binding [GO:0005536];hexokinase activity [GO:0004396];-
B4DRS4	cDNA FLJ60139, highly similar to Homo sapiens HIV TAT specific factor 1 (HTATSF1), mRNA			mRNA splicing, via spliceosome [GO:0000398]	RNA binding [GO:0003723]	-	mRNA splicing, via spliceosome [GO:0000398];RNA binding [GO:0003723];-
P53618	Coatomer subunit beta	1315	COPB1	endoplasmic reticulum to Golgi vesicle-mediated transport [GO:0006888];intra-Golgi vesicle-mediated transport [GO:0006891];intracellular protein transport [GO:0006886];neutrophil degranulation [GO:0043312];retrograde vesicle-mediated transport, Golgi to endoplasmic reticulum [GO:0006890];viral process [GO:0016032]	structural molecule activity [GO:0005198]	COPI vesicle coat [GO:0030126];cytosol [GO:0005829];endoplasmic reticulum membrane [GO:0005789];endoplasmic reticulum-Golgi intermediate compartment [GO:0005793];ficolin-1-rich granule membrane [GO:0101003];Golgi apparatus [GO:0005794];Golgi membrane [GO:0000139];Golgi-associated vesicle [GO:0005798];intracellular membrane-bounded organelle [GO:0043231];membrane [GO:0016020];plasma membrane [GO:0…	endoplasmic reticulum to Golgi vesicle-mediated transport [GO:0006888];intra-Golgi vesicle-mediated transport [GO:0006891];intracellular protein transport [GO:0006886];neutrophil degranulation [GO:0043312];retrograde vesicle-mediated transport, Golgi to endoplasmic reticulum [GO:0006890];viral process [GO:0016032];structural molecule activity [GO:0005198];COPI vesicle coat [GO:0030126];cytosol [G…
P61619	Protein transport protein Sec61 subunit alpha isoform 1	29927	SEC61A1	cotranslational protein targeting to membrane [GO:0006613];endoplasmic reticulum organization [GO:0007029];posttranslational protein targeting to endoplasmic reticulum membrane [GO:0006620];posttranslational protein targeting to membrane, translocation [GO:0031204];pronephric nephron development [GO:0039019];protein targeting to ER [GO:0045047];response to interferon-gamma [GO:0034341];SRP-depend…	calcium channel activity [GO:0005262];protein transmembrane transporter activity [GO:0008320];ribosome binding [GO:0043022];signal sequence binding [GO:0005048]	cytosol [GO:0005829];endoplasmic reticulum [GO:0005783];endoplasmic reticulum membrane [GO:0005789];integral component of endoplasmic reticulum membrane [GO:0030176];membrane [GO:0016020];Sec61 translocon complex [GO:0005784]	cotranslational protein targeting to membrane [GO:0006613];endoplasmic reticulum organization [GO:0007029];posttranslational protein targeting to endoplasmic reticulum membrane [GO:0006620];posttranslational protein targeting to membrane, translocation [GO:0031204];pronephric nephron development [GO:0039019];protein targeting to ER [GO:0045047];response to interferon-gamma [GO:0034341];SRP-depend…
G3V4F7	Signal recognition particle 54 kDa protein		SRP54	SRP-dependent cotranslational protein targeting to membrane [GO:0006614]	7S RNA binding [GO:0008312];GTP binding [GO:0005525];GTPase activity [GO:0003924]	cytosol [GO:0005829];signal recognition particle, endoplasmic reticulum targeting [GO:0005786]	SRP-dependent cotranslational protein targeting to membrane [GO:0006614];7S RNA binding [GO:0008312];GTP binding [GO:0005525];GTPase activity [GO:0003924];cytosol [GO:0005829];signal recognition particle, endoplasmic reticulum targeting [GO:0005786]
I6L9H2	DNA (cytosine-5)-methyltransferase	1786	DNMT1	-	chromatin binding [GO:0003682];DNA (cytosine-5-)-methyltransferase activity [GO:0003886];DNA binding [GO:0003677];zinc ion binding [GO:0008270]	nucleus [GO:0005634]	-;chromatin binding [GO:0003682];DNA (cytosine-5-)-methyltransferase activity [GO:0003886];DNA binding [GO:0003677];zinc ion binding [GO:0008270];nucleus [GO:0005634]
A0A0A0MRN4	DBIRD complex subunit ZNF326	284695	ZNF326	-	DNA binding [GO:0003677]	intracellular membrane-bounded organelle [GO:0043231];nuclear matrix [GO:0016363];nucleoplasm [GO:0005654]	-;DNA binding [GO:0003677];intracellular membrane-bounded organelle [GO:0043231];nuclear matrix [GO:0016363];nucleoplasm [GO:0005654]
Q9UNX4	WD repeat-containing protein 3	10885	WDR3	maturation of SSU-rRNA [GO:0030490];rRNA processing [GO:0006364]	RNA binding [GO:0003723];snoRNA binding [GO:0030515]	nuclear membrane [GO:0031965];nucleolus [GO:0005730];nucleoplasm [GO:0005654];Pwp2p-containing subcomplex of 90S preribosome [GO:0034388];small-subunit processome [GO:0032040]	maturation of SSU-rRNA [GO:0030490];rRNA processing [GO:0006364];RNA binding [GO:0003723];snoRNA binding [GO:0030515];nuclear membrane [GO:0031965];nucleolus [GO:0005730];nucleoplasm [GO:0005654];Pwp2p-containing subcomplex of 90S preribosome [GO:0034388];small-subunit processome [GO:0032040]
Q9Y6M1	Insulin-like growth factor 2 mRNA-binding protein 2	10644	IGF2BP2	anatomical structure morphogenesis [GO:0009653];mRNA transport [GO:0051028];negative regulation of translation [GO:0017148];nervous system development [GO:0007399];regulation of cytokine biosynthetic process [GO:0042035];regulation of gene expression [GO:0010468];regulation of mRNA stability [GO:0043488];regulation of RNA metabolic process [GO:0051252]	mRNA 3'-UTR binding [GO:0003730];mRNA 5'-UTR binding [GO:0048027];mRNA binding [GO:0003729];RNA binding [GO:0003723];translation regulator activity [GO:0045182]	cytoplasm [GO:0005737];cytoskeleton [GO:0005856];cytosol [GO:0005829];nucleus [GO:0005634]	anatomical structure morphogenesis [GO:0009653];mRNA transport [GO:0051028];negative regulation of translation [GO:0017148];nervous system development [GO:0007399];regulation of cytokine biosynthetic process [GO:0042035];regulation of gene expression [GO:0010468];regulation of mRNA stability [GO:0043488];regulation of RNA metabolic process [GO:0051252];mRNA 3'-UTR binding [GO:0003730];mRNA 5'-UTR…
Q01780	Exosome component 10	5394	EXOSC10	CUT catabolic process [GO:0071034];dosage compensation by inactivation of X chromosome [GO:0009048];exonucleolytic trimming to generate mature 3'-end of 5.8S rRNA from tricistronic rRNA transcript (SSU-rRNA, 5.8S rRNA, LSU-rRNA) [GO:0000467];histone mRNA catabolic process [GO:0071044];maturation of 5.8S rRNA [GO:0000460];negative regulation of telomere maintenance via telomerase [GO:0032211];nucl…	3'-5'-exoribonuclease activity [GO:0000175];exoribonuclease activity [GO:0004532];nucleotide binding [GO:0000166];RNA binding [GO:0003723];single-stranded RNA binding [GO:0003727];telomerase RNA binding [GO:0070034]	cytoplasm [GO:0005737];cytosol [GO:0005829];exosome (RNase complex) [GO:0000178];membrane [GO:0016020];nuclear exosome (RNase complex) [GO:0000176];nucleolus [GO:0005730];nucleoplasm [GO:0005654];nucleus [GO:0005634];transcriptionally active chromatin [GO:0035327]	CUT catabolic process [GO:0071034];dosage compensation by inactivation of X chromosome [GO:0009048];exonucleolytic trimming to generate mature 3'-end of 5.8S rRNA from tricistronic rRNA transcript (SSU-rRNA, 5.8S rRNA, LSU-rRNA) [GO:0000467];histone mRNA catabolic process [GO:0071044];maturation of 5.8S rRNA [GO:0000460];negative regulation of telomere maintenance via telomerase [GO:0032211];nucl…
P48444	Coatomer subunit delta	372	ARCN1	adult locomotory behavior [GO:0008344];cerebellar Purkinje cell layer maturation [GO:0021691];endoplasmic reticulum to Golgi vesicle-mediated transport [GO:0006888];Golgi localization [GO:0051645];intracellular protein transport [GO:0006886];pigmentation [GO:0043473];retrograde vesicle-mediated transport, Golgi to endoplasmic reticulum [GO:0006890]	RNA binding [GO:0003723]	COPI vesicle coat [GO:0030126];COPI-coated vesicle [GO:0030137];cytosol [GO:0005829];endoplasmic reticulum membrane [GO:0005789];Golgi membrane [GO:0000139];membrane [GO:0016020];transport vesicle [GO:0030133]	adult locomotory behavior [GO:0008344];cerebellar Purkinje cell layer maturation [GO:0021691];endoplasmic reticulum to Golgi vesicle-mediated transport [GO:0006888];Golgi localization [GO:0051645];intracellular protein transport [GO:0006886];pigmentation [GO:0043473];retrograde vesicle-mediated transport, Golgi to endoplasmic reticulum [GO:0006890];RNA binding [GO:0003723];COPI vesicle coat [GO:0…
B7ZLF4	KRI1 protein		KRI1	-	-	-	-
B3KUD7	DNA replication licensing factor MCM7		MCM7	cell cycle [GO:0007049];DNA replication initiation [GO:0006270]	ATP binding [GO:0005524];DNA binding [GO:0003677];DNA helicase activity [GO:0003678]	MCM complex [GO:0042555];nucleus [GO:0005634]	cell cycle [GO:0007049];DNA replication initiation [GO:0006270];ATP binding [GO:0005524];DNA binding [GO:0003677];DNA helicase activity [GO:0003678];MCM complex [GO:0042555];nucleus [GO:0005634]
B4DZI7	Exocyst complex component 2			exocytosis [GO:0006887];Golgi to plasma membrane transport [GO:0006893];protein transport [GO:0015031]	-	exocyst [GO:0000145]	exocytosis [GO:0006887];Golgi to plasma membrane transport [GO:0006893];protein transport [GO:0015031];-;exocyst [GO:0000145]
O43818	U3 small nucleolar RNA-interacting protein 2	9136	RRP9	rRNA processing [GO:0006364]	RNA binding [GO:0003723];snoRNA binding [GO:0030515];U3 snoRNA binding [GO:0034511]	box C/D snoRNP complex [GO:0031428];nucleolus [GO:0005730];nucleoplasm [GO:0005654];small-subunit processome [GO:0032040]	rRNA processing [GO:0006364];RNA binding [GO:0003723];snoRNA binding [GO:0030515];U3 snoRNA binding [GO:0034511];box C/D snoRNP complex [GO:0031428];nucleolus [GO:0005730];nucleoplasm [GO:0005654];small-subunit processome [GO:0032040]
Q6DKJ9	BOP1 protein		BOP1	rRNA processing [GO:0006364]	-	nucleolus [GO:0005730]	rRNA processing [GO:0006364];-;nucleolus [GO:0005730]
Q99496	E3 ubiquitin-protein ligase RING2	6045	RNF2	anterior/posterior axis specification [GO:0009948];gastrulation with mouth forming second [GO:0001702];gene expression [GO:0010467];germ cell development [GO:0007281];histone H2A monoubiquitination [GO:0035518];histone H2A-K119 monoubiquitination [GO:0036353];mitotic cell cycle [GO:0000278];negative regulation of DNA-binding transcription factor activity [GO:0043433];negative regulation of G0 to …	chromatin binding [GO:0003682];RING-like zinc finger domain binding [GO:0071535];ubiquitin protein ligase activity [GO:0061630];zinc ion binding [GO:0008270]	euchromatin [GO:0000791];MLL1 complex [GO:0071339];nuclear body [GO:0016604];nucleoplasm [GO:0005654];nucleus [GO:0005634];PcG protein complex [GO:0031519];PRC1 complex [GO:0035102];sex chromatin [GO:0001739];ubiquitin ligase complex [GO:0000151]	anterior/posterior axis specification [GO:0009948];gastrulation with mouth forming second [GO:0001702];gene expression [GO:0010467];germ cell development [GO:0007281];histone H2A monoubiquitination [GO:0035518];histone H2A-K119 monoubiquitination [GO:0036353];mitotic cell cycle [GO:0000278];negative regulation of DNA-binding transcription factor activity [GO:0043433];negative regulation of G0 to …
A0A024R952	Plakophilin 1 (Ectodermal dysplasia/skin fragility syndrome), isoform CRA_a	5317	PKP1	cell-cell adhesion [GO:0098609]	-	desmosome [GO:0030057];nucleoplasm [GO:0005654];plasma membrane [GO:0005886]	cell-cell adhesion [GO:0098609];-;desmosome [GO:0030057];nucleoplasm [GO:0005654];plasma membrane [GO:0005886]
Q8N9Z3	cDNA FLJ36025 fis, clone TESTI2016701, highly similar to TUMOR NECROSIS FACTOR TYPE 1 RECEPTOR ASSOCIATED PROTEIN			protein folding [GO:0006457]	ATP binding [GO:0005524];unfolded protein binding [GO:0051082]	-	protein folding [GO:0006457];ATP binding [GO:0005524];unfolded protein binding [GO:0051082];-
B7Z5S1	cDNA FLJ61699, highly similar to Homo sapiens androgen-induced proliferation inhibitor (APRIN), transcript variant 1, mRNA			cell division [GO:0051301];mitotic sister chromatid cohesion [GO:0007064]	-	nucleus [GO:0005634]	cell division [GO:0051301];mitotic sister chromatid cohesion [GO:0007064];-;nucleus [GO:0005634]
Q59H56	Pre-mRNA splicing factor 17 variant			mRNA splicing, via spliceosome [GO:0000398]	-	catalytic step 2 spliceosome [GO:0071013]	mRNA splicing, via spliceosome [GO:0000398];-;catalytic step 2 spliceosome [GO:0071013]
A0A024RB67	Exportin-T		XPOT	tRNA re-export from nucleus [GO:0071528]	Ran GTPase binding [GO:0008536];tRNA binding [GO:0000049]	cytoplasm [GO:0005737];nucleus [GO:0005634]	tRNA re-export from nucleus [GO:0071528];Ran GTPase binding [GO:0008536];tRNA binding [GO:0000049];cytoplasm [GO:0005737];nucleus [GO:0005634]
B4DGX9	cDNA FLJ60509, highly similar to Probable ubiquitin carboxyl-terminalhydrolase FAF-X			-	hydrolase activity [GO:0016787]	-	-;hydrolase activity [GO:0016787];-
Q02413	Desmoglein-1	1828	DSG1	calcium-dependent cell-cell adhesion via plasma membrane cell adhesion molecules [GO:0016339];cell-cell adhesion [GO:0098609];cell-cell junction assembly [GO:0007043];cornification [GO:0070268];homophilic cell adhesion via plasma membrane adhesion molecules [GO:0007156];keratinization [GO:0031424];maternal process involved in female pregnancy [GO:0060135];neutrophil degranulation [GO:0043312];pro…	calcium ion binding [GO:0005509];gamma-catenin binding [GO:0045295];toxic substance binding [GO:0015643]	apical plasma membrane [GO:0016324];cornified envelope [GO:0001533];cytoplasmic side of plasma membrane [GO:0009898];cytosol [GO:0005829];desmosome [GO:0030057];ficolin-1-rich granule membrane [GO:0101003];integral component of membrane [GO:0016021];lateral plasma membrane [GO:0016328];plasma membrane [GO:0005886]	calcium-dependent cell-cell adhesion via plasma membrane cell adhesion molecules [GO:0016339];cell-cell adhesion [GO:0098609];cell-cell junction assembly [GO:0007043];cornification [GO:0070268];homophilic cell adhesion via plasma membrane adhesion molecules [GO:0007156];keratinization [GO:0031424];maternal process involved in female pregnancy [GO:0060135];neutrophil degranulation [GO:0043312];pro…
D3DTY9	Tripartite motif-containing 25, isoform CRA_a		TRIM25	-	-	-	-
B4E091	cDNA FLJ55438, highly similar to Splicing factor 3 subunit 1			mRNA processing [GO:0006397];RNA splicing [GO:0008380]	RNA binding [GO:0003723]	spliceosomal complex [GO:0005681]	mRNA processing [GO:0006397];RNA splicing [GO:0008380];RNA binding [GO:0003723];spliceosomal complex [GO:0005681]
Q8N9K4	cDNA FLJ36998 fis, clone BRACE2007295, highly similar to ALPHA-ADAPTIN A			intracellular protein transport [GO:0006886];vesicle-mediated transport [GO:0016192]	-	clathrin adaptor complex [GO:0030131]	intracellular protein transport [GO:0006886];vesicle-mediated transport [GO:0016192];-;clathrin adaptor complex [GO:0030131]
B3KMK0	Nuclear pore complex protein			mRNA export from nucleus [GO:0006406];protein import into nucleus [GO:0006606]	structural constituent of nuclear pore [GO:0017056]	nuclear membrane [GO:0031965];nuclear pore outer ring [GO:0031080]	mRNA export from nucleus [GO:0006406];protein import into nucleus [GO:0006606];structural constituent of nuclear pore [GO:0017056];nuclear membrane [GO:0031965];nuclear pore outer ring [GO:0031080]
B7ZB32	Phenylalanyl-tRNA synthetase beta subunit			phenylalanyl-tRNA aminoacylation [GO:0006432]	ATP binding [GO:0005524];magnesium ion binding [GO:0000287];phenylalanine-tRNA ligase activity [GO:0004826];RNA binding [GO:0003723]	cytoplasm [GO:0005737]	phenylalanyl-tRNA aminoacylation [GO:0006432];ATP binding [GO:0005524];magnesium ion binding [GO:0000287];phenylalanine-tRNA ligase activity [GO:0004826];RNA binding [GO:0003723];cytoplasm [GO:0005737]
Q7L576	Cytoplasmic FMR1-interacting protein 1	23191	CYFIP1	axon extension [GO:0048675];axon guidance [GO:0007411];cell morphogenesis [GO:0000902];cell projection assembly [GO:0030031];cellular response to insulin stimulus [GO:0032869];cognition [GO:0050890];dendrite extension [GO:0097484];Fc-gamma receptor signaling pathway involved in phagocytosis [GO:0038096];lamellipodium assembly [GO:0030032];modification of synaptic structure [GO:0099563];negative r…	actin filament binding [GO:0051015];Rac GTPase binding [GO:0048365];RNA 7-methylguanosine cap binding [GO:0000340]	axonal growth cone [GO:0044295];central region of growth cone [GO:0090724];cytosol [GO:0005829];dendritic growth cone [GO:0044294];dendritic spine [GO:0043197];excitatory synapse [GO:0060076];extracellular exosome [GO:0070062];extracellular region [GO:0005576];filopodium tip [GO:0032433];focal adhesion [GO:0005925];lamellipodium [GO:0030027];mRNA cap binding complex [GO:0005845];neuron projection…	axon extension [GO:0048675];axon guidance [GO:0007411];cell morphogenesis [GO:0000902];cell projection assembly [GO:0030031];cellular response to insulin stimulus [GO:0032869];cognition [GO:0050890];dendrite extension [GO:0097484];Fc-gamma receptor signaling pathway involved in phagocytosis [GO:0038096];lamellipodium assembly [GO:0030032];modification of synaptic structure [GO:0099563];negative r…
A0A494C0M1	DNA mismatch repair protein		MSH6	mismatch repair [GO:0006298]	ATP binding [GO:0005524];mismatched DNA binding [GO:0030983]	chromosome [GO:0005694]	mismatch repair [GO:0006298];ATP binding [GO:0005524];mismatched DNA binding [GO:0030983];chromosome [GO:0005694]
Q6ZMY0	cDNA FLJ16598 fis, clone TESTI4006473, weakly similar to ATP-dependent RNA helicase A			-	ATP binding [GO:0005524];helicase activity [GO:0004386];RNA binding [GO:0003723]	-	-;ATP binding [GO:0005524];helicase activity [GO:0004386];RNA binding [GO:0003723];-
A0A024QZW7	Nucleoporin 153kDa, isoform CRA_a		NUP153	-	metal ion binding [GO:0046872]	-	-;metal ion binding [GO:0046872];-
Q96I24	Far upstream element-binding protein 3	8939	FUBP3	positive regulation of gene expression [GO:0010628];positive regulation of transcription by RNA polymerase II [GO:0045944];positive regulation of transcription, DNA-templated [GO:0045893];regulation of gene expression [GO:0010468];transcription, DNA-templated [GO:0006351]	DNA-binding transcription activator activity, RNA polymerase II-specific [GO:0001228];mRNA binding [GO:0003729];RNA binding [GO:0003723];RNA polymerase II cis-regulatory region sequence-specific DNA binding [GO:0000978];single-stranded DNA binding [GO:0003697]	cytoplasm [GO:0005737];membrane [GO:0016020];nucleus [GO:0005634]	positive regulation of gene expression [GO:0010628];positive regulation of transcription by RNA polymerase II [GO:0045944];positive regulation of transcription, DNA-templated [GO:0045893];regulation of gene expression [GO:0010468];transcription, DNA-templated [GO:0006351];DNA-binding transcription activator activity, RNA polymerase II-specific [GO:0001228];mRNA binding [GO:0003729];RNA binding [G…
Q8IXG0	Crn protein		crn	RNA processing [GO:0006396]	-	-	RNA processing [GO:0006396];-;-
O00505	Importin subunit alpha-4	3839	KPNA3	modulation by virus of host cellular process [GO:0019054];NLS-bearing protein import into nucleus [GO:0006607];protein-containing complex assembly [GO:0065003];viral entry into host cell [GO:0046718];viral penetration into host nucleus [GO:0075732]	nuclear import signal receptor activity [GO:0061608];nuclear localization sequence binding [GO:0008139];protein C-terminus binding [GO:0008022]	cytosol [GO:0005829];host cell nucleus [GO:0042025];nuclear pore [GO:0005643];nucleoplasm [GO:0005654];nucleus [GO:0005634]	modulation by virus of host cellular process [GO:0019054];NLS-bearing protein import into nucleus [GO:0006607];protein-containing complex assembly [GO:0065003];viral entry into host cell [GO:0046718];viral penetration into host nucleus [GO:0075732];nuclear import signal receptor activity [GO:0061608];nuclear localization sequence binding [GO:0008139];protein C-terminus binding [GO:0008022];cytoso…
O75131	Copine-3	8895	CPNE3	cellular response to calcium ion [GO:0071277];cellular response to growth factor stimulus [GO:0071363];ERBB2 signaling pathway [GO:0038128];glycerophospholipid biosynthetic process [GO:0046474];neutrophil degranulation [GO:0043312];positive regulation of cell migration [GO:0030335]	calcium-dependent phospholipid binding [GO:0005544];calcium-dependent protein binding [GO:0048306];metal ion binding [GO:0046872];protein serine/threonine kinase activity [GO:0004674];receptor tyrosine kinase binding [GO:0030971];RNA binding [GO:0003723]	azurophil granule membrane [GO:0035577];cell junction [GO:0030054];cytoplasm [GO:0005737];cytosol [GO:0005829];extracellular exosome [GO:0070062];focal adhesion [GO:0005925];mitochondrion [GO:0005739];nucleolus [GO:0005730];nucleoplasm [GO:0005654];nucleus [GO:0005634];plasma membrane [GO:0005886]	cellular response to calcium ion [GO:0071277];cellular response to growth factor stimulus [GO:0071363];ERBB2 signaling pathway [GO:0038128];glycerophospholipid biosynthetic process [GO:0046474];neutrophil degranulation [GO:0043312];positive regulation of cell migration [GO:0030335];calcium-dependent phospholipid binding [GO:0005544];calcium-dependent protein binding [GO:0048306];metal ion binding…
Q96MR6	Cilia- and flagella-associated protein 57	149465	CFAP57	-	-	-	-
I3L1L3	Myb-binding protein 1A		MYBBP1A	regulation of transcription, DNA-templated [GO:0006355]	DNA binding [GO:0003677];transcription factor binding [GO:0008134]	intracellular membrane-bounded organelle [GO:0043231];nucleolus [GO:0005730]	regulation of transcription, DNA-templated [GO:0006355];DNA binding [GO:0003677];transcription factor binding [GO:0008134];intracellular membrane-bounded organelle [GO:0043231];nucleolus [GO:0005730]
E7EPN9	Protein PRRC2C	23215	PRRC2C	-	-	cytosol [GO:0005829]	-;-;cytosol [GO:0005829]
B4DN27	cDNA FLJ57057, highly similar to Small subunit processome component 20 homolog			-	-	-	-
Q05C31	ATPase_AAA_core domain-containing protein			-	ATP binding [GO:0005524]	-	-;ATP binding [GO:0005524];-
H7C2F5	Ankyrin repeat and KH domain-containing protein 1		ANKHD1	-	-	-	-
Q14694	Ubiquitin carboxyl-terminal hydrolase 10	9100	USP10	autophagy [GO:0006914];cellular response to DNA damage stimulus [GO:0006974];cellular response to interleukin-1 [GO:0071347];DNA damage response, signal transduction by p53 class mediator [GO:0030330];negative regulation of I-kappaB kinase/NF-kappaB signaling [GO:0043124];protein deubiquitination [GO:0016579];regulation of autophagy [GO:0010506];translesion synthesis [GO:0019985];ubiquitin-depend…	cysteine-type endopeptidase activity [GO:0004197];ion channel binding [GO:0044325];p53 binding [GO:0002039];RNA binding [GO:0003723];thiol-dependent ubiquitin-specific protease activity [GO:0004843];thiol-dependent ubiquitinyl hydrolase activity [GO:0036459]	cytoplasm [GO:0005737];cytosol [GO:0005829];early endosome [GO:0005769];nucleoplasm [GO:0005654];nucleus [GO:0005634];protein-containing complex [GO:0032991]	autophagy [GO:0006914];cellular response to DNA damage stimulus [GO:0006974];cellular response to interleukin-1 [GO:0071347];DNA damage response, signal transduction by p53 class mediator [GO:0030330];negative regulation of I-kappaB kinase/NF-kappaB signaling [GO:0043124];protein deubiquitination [GO:0016579];regulation of autophagy [GO:0010506];translesion synthesis [GO:0019985];ubiquitin-depend…
Q8ND82	Zinc finger protein 280C	55609	ZNF280C	regulation of transcription, DNA-templated [GO:0006355]	DNA binding [GO:0003677];DNA-binding transcription factor activity [GO:0003700];metal ion binding [GO:0046872]	nucleus [GO:0005634]	regulation of transcription, DNA-templated [GO:0006355];DNA binding [GO:0003677];DNA-binding transcription factor activity [GO:0003700];metal ion binding [GO:0046872];nucleus [GO:0005634]
B3KMR5	cDNA FLJ12434 fis, clone NT2RM1000037, highly similar to Homo sapiens KIAA0690 protein	23223		-	-	nucleus [GO:0005634]	-;-;nucleus [GO:0005634]
A0A140T8Y5	RNA helicase		DHX16	-	ATP binding [GO:0005524];RNA helicase activity [GO:0003724]	-	-;ATP binding [GO:0005524];RNA helicase activity [GO:0003724];-
A0A494C016	Pyruvate carboxylase, mitochondrial		PC	-	ATP binding [GO:0005524];ligase activity [GO:0016874];metal ion binding [GO:0046872]	-	-;ATP binding [GO:0005524];ligase activity [GO:0016874];metal ion binding [GO:0046872];-
P11388	DNA topoisomerase 2-alpha	7153	TOP2A	apoptotic chromosome condensation [GO:0030263];cellular response to DNA damage stimulus [GO:0006974];chromosome segregation [GO:0007059];DNA ligation [GO:0006266];DNA topological change [GO:0006265];embryonic cleavage [GO:0040016];female meiotic nuclear division [GO:0007143];hematopoietic progenitor cell differentiation [GO:0002244];mitotic DNA integrity checkpoint [GO:0044774];negative regulatio…	ATP binding [GO:0005524];chromatin binding [GO:0003682];DNA binding [GO:0003677];DNA binding, bending [GO:0008301];DNA topoisomerase type II (double strand cut, ATP-hydrolyzing) activity [GO:0003918];DNA-dependent ATPase activity [GO:0008094];drug binding [GO:0008144];enzyme binding [GO:0019899];histone deacetylase binding [GO:0042826];magnesium ion binding [GO:0000287];protein C-terminus binding…	chromosome, centromeric region [GO:0000775];condensed chromosome [GO:0000793];cytoplasm [GO:0005737];DNA topoisomerase type II (double strand cut, ATP-hydrolyzing) complex [GO:0009330];nucleolus [GO:0005730];nucleoplasm [GO:0005654];nucleus [GO:0005634];protein-containing complex [GO:0032991];ribonucleoprotein complex [GO:1990904];viral integration complex [GO:0019035]	apoptotic chromosome condensation [GO:0030263];cellular response to DNA damage stimulus [GO:0006974];chromosome segregation [GO:0007059];DNA ligation [GO:0006266];DNA topological change [GO:0006265];embryonic cleavage [GO:0040016];female meiotic nuclear division [GO:0007143];hematopoietic progenitor cell differentiation [GO:0002244];mitotic DNA integrity checkpoint [GO:0044774];negative regulatio…
P52948	Nuclear pore complex protein Nup98-Nup96	4928	NUP98	intracellular transport of virus [GO:0075733];mRNA export from nucleus [GO:0006406];nuclear pore complex assembly [GO:0051292];nuclear pore organization [GO:0006999];nucleocytoplasmic transport [GO:0006913];positive regulation of mRNA splicing, via spliceosome [GO:0048026];protein import into nucleus [GO:0006606];protein sumoylation [GO:0016925];regulation of cellular response to heat [GO:1900034…	mRNA binding [GO:0003729];nuclear localization sequence binding [GO:0008139];promoter-specific chromatin binding [GO:1990841];serine-type peptidase activity [GO:0008236];structural constituent of nuclear pore [GO:0017056];transcription coactivator activity [GO:0003713];transporter activity [GO:0005215]	cytosol [GO:0005829];host cell [GO:0043657];intracellular membrane-bounded organelle [GO:0043231];nuclear body [GO:0016604];nuclear envelope [GO:0005635];nuclear inclusion body [GO:0042405];nuclear membrane [GO:0031965];nuclear periphery [GO:0034399];nuclear pore [GO:0005643];nuclear pore nuclear basket [GO:0044615];nuclear pore outer ring [GO:0031080];nucleoplasm [GO:0005654];ribonucleoprotein c…	intracellular transport of virus [GO:0075733];mRNA export from nucleus [GO:0006406];nuclear pore complex assembly [GO:0051292];nuclear pore organization [GO:0006999];nucleocytoplasmic transport [GO:0006913];positive regulation of mRNA splicing, via spliceosome [GO:0048026];protein import into nucleus [GO:0006606];protein sumoylation [GO:0016925];regulation of cellular response to heat [GO:1900034…
B4DL23	cDNA FLJ53512, highly similar to Homo sapiens centrosomal protein 170 kDa (CEP170), transcript variant alpha, mRNA			-	-	-	-
Q96MU7	YTH domain-containing protein 1	91746	YTHDC1	dosage compensation by inactivation of X chromosome [GO:0009048];mRNA export from nucleus [GO:0006406];mRNA splice site selection [GO:0006376];mRNA splicing, via spliceosome [GO:0000398];posttranscriptional regulation of gene expression [GO:0010608];regulation of alternative mRNA splicing, via spliceosome [GO:0000381];regulation of mRNA splicing, via spliceosome [GO:0048024]	mRNA binding [GO:0003729];N6-methyladenosine-containing RNA binding [GO:1990247];RNA binding [GO:0003723]	nuclear speck [GO:0016607];nucleoplasm [GO:0005654];nucleus [GO:0005634];plasma membrane [GO:0005886]	dosage compensation by inactivation of X chromosome [GO:0009048];mRNA export from nucleus [GO:0006406];mRNA splice site selection [GO:0006376];mRNA splicing, via spliceosome [GO:0000398];posttranscriptional regulation of gene expression [GO:0010608];regulation of alternative mRNA splicing, via spliceosome [GO:0000381];regulation of mRNA splicing, via spliceosome [GO:0048024];mRNA binding [GO:0003…
B4DYH4	cDNA FLJ51571, moderately similar to Mediator of DNA damage checkpoint protein 1			-	-	-	-
B4DIX5	cDNA FLJ61284, highly similar to Homo sapiens transient receptor potential cation channel, subfamily M, member 4 (TRPM4), mRNA	54795		cardiac conduction [GO:0061337];regulation of membrane potential [GO:0042391];regulation of T cell cytokine production [GO:0002724];vasoconstriction [GO:0042310]	calcium activated cation channel activity [GO:0005227]	integral component of membrane [GO:0016021]	cardiac conduction [GO:0061337];regulation of membrane potential [GO:0042391];regulation of T cell cytokine production [GO:0002724];vasoconstriction [GO:0042310];calcium activated cation channel activity [GO:0005227];integral component of membrane [GO:0016021]
O75475	PC4 and SFRS1-interacting protein	11168	PSIP1	establishment of integrated proviral latency [GO:0075713];mRNA 5'-splice site recognition [GO:0000395];nuclear transport [GO:0051169];positive regulation of transcription by RNA polymerase II [GO:0045944];response to heat [GO:0009408];response to oxidative stress [GO:0006979]	activating transcription factor binding [GO:0033613];chromatin binding [GO:0003682];RNA binding [GO:0003723];supercoiled DNA binding [GO:0097100];transcription coactivator activity [GO:0003713]	cytosol [GO:0005829];nuclear chromatin [GO:0000790];nuclear heterochromatin [GO:0005720];nuclear periphery [GO:0034399];nucleoplasm [GO:0005654];nucleus [GO:0005634];transcriptionally active chromatin [GO:0035327]	establishment of integrated proviral latency [GO:0075713];mRNA 5'-splice site recognition [GO:0000395];nuclear transport [GO:0051169];positive regulation of transcription by RNA polymerase II [GO:0045944];response to heat [GO:0009408];response to oxidative stress [GO:0006979];activating transcription factor binding [GO:0033613];chromatin binding [GO:0003682];RNA binding [GO:0003723];supercoiled D…
A0A024R2Z6	Guanine nucleotide-binding protein-like 3		GNL3	-	GTP binding [GO:0005525]	nucleus [GO:0005634]	-;GTP binding [GO:0005525];nucleus [GO:0005634]
Q8IYV2	RNA helicase		DDX20	-	ATP binding [GO:0005524];nucleic acid binding [GO:0003676];RNA helicase activity [GO:0003724]	-	-;ATP binding [GO:0005524];nucleic acid binding [GO:0003676];RNA helicase activity [GO:0003724];-
Q86UK7	E3 ubiquitin-protein ligase ZNF598	90850	ZNF598	protein monoubiquitination [GO:0006513];protein ubiquitination [GO:0016567];rescue of stalled ribosome [GO:0072344]	metal ion binding [GO:0046872];ribosome binding [GO:0043022];RNA binding [GO:0003723];ubiquitin protein ligase activity [GO:0061630]	-	protein monoubiquitination [GO:0006513];protein ubiquitination [GO:0016567];rescue of stalled ribosome [GO:0072344];metal ion binding [GO:0046872];ribosome binding [GO:0043022];RNA binding [GO:0003723];ubiquitin protein ligase activity [GO:0061630];-
P46013	Proliferation marker protein Ki-67	4288	MKI67	cell cycle [GO:0007049];cell population proliferation [GO:0008283];regulation of chromatin organization [GO:1902275];regulation of chromosome segregation [GO:0051983];regulation of mitotic nuclear division [GO:0007088]	ATP binding [GO:0005524];DNA binding [GO:0003677];protein C-terminus binding [GO:0008022];RNA binding [GO:0003723]	chromosome [GO:0005694];membrane [GO:0016020];nuclear body [GO:0016604];nucleolus [GO:0005730];nucleoplasm [GO:0005654];nucleus [GO:0005634]	cell cycle [GO:0007049];cell population proliferation [GO:0008283];regulation of chromatin organization [GO:1902275];regulation of chromosome segregation [GO:0051983];regulation of mitotic nuclear division [GO:0007088];ATP binding [GO:0005524];DNA binding [GO:0003677];protein C-terminus binding [GO:0008022];RNA binding [GO:0003723];chromosome [GO:0005694];membrane [GO:0016020];nuclear body [GO:00…
B3KRA9	Phosphotransferase			cellular glucose homeostasis [GO:0001678];glycolytic process [GO:0006096];hexose metabolic process [GO:0019318]	ATP binding [GO:0005524];glucose binding [GO:0005536];hexokinase activity [GO:0004396]	-	cellular glucose homeostasis [GO:0001678];glycolytic process [GO:0006096];hexose metabolic process [GO:0019318];ATP binding [GO:0005524];glucose binding [GO:0005536];hexokinase activity [GO:0004396];-
E9PFK5	Nucleolar protein 14		NOP14	ribosome biogenesis [GO:0042254]	-	nucleolus [GO:0005730];nucleoplasm [GO:0005654];small-subunit processome [GO:0032040]	ribosome biogenesis [GO:0042254];-;nucleolus [GO:0005730];nucleoplasm [GO:0005654];small-subunit processome [GO:0032040]
A0A024RBS1	GCN1 general control of amino-acid synthesis 1-like 1 (Yeast), isoform CRA_b		GCN1L1	positive regulation of kinase activity [GO:0033674];regulation of translation [GO:0006417]	protein kinase binding [GO:0019901];protein kinase regulator activity [GO:0019887];ribosome binding [GO:0043022]	-	positive regulation of kinase activity [GO:0033674];regulation of translation [GO:0006417];protein kinase binding [GO:0019901];protein kinase regulator activity [GO:0019887];ribosome binding [GO:0043022];-
J3KTD2	Rotatin		RTTN	cilium organization [GO:0044782]	-	centrosome [GO:0005813];ciliary basal body [GO:0036064]	cilium organization [GO:0044782];-;centrosome [GO:0005813];ciliary basal body [GO:0036064]
B2RD24	Formyltetrahydrofolate synthetase	25902		tetrahydrofolate interconversion [GO:0035999]	ATP binding [GO:0005524];formate-tetrahydrofolate ligase activity [GO:0004329];methylenetetrahydrofolate dehydrogenase (NADP+) activity [GO:0004488]	-	tetrahydrofolate interconversion [GO:0035999];ATP binding [GO:0005524];formate-tetrahydrofolate ligase activity [GO:0004329];methylenetetrahydrofolate dehydrogenase (NADP+) activity [GO:0004488];-
Q14690	Protein RRP5 homolog	22984	PDCD11	mRNA processing [GO:0006397];rRNA processing [GO:0006364]	RNA binding [GO:0003723];transcription factor binding [GO:0008134]	cytosol [GO:0005829];nucleolus [GO:0005730];nucleoplasm [GO:0005654];nucleus [GO:0005634];small-subunit processome [GO:0032040]	mRNA processing [GO:0006397];rRNA processing [GO:0006364];RNA binding [GO:0003723];transcription factor binding [GO:0008134];cytosol [GO:0005829];nucleolus [GO:0005730];nucleoplasm [GO:0005654];nucleus [GO:0005634];small-subunit processome [GO:0032040]
B4E2C3	cDNA FLJ59291, highly similar to Slp homolog lacking C2 domains b	23086		-	-	-	-
P49792	E3 SUMO-protein ligase RanBP2	5903	RANBP2	centrosome localization [GO:0051642];intracellular transport of virus [GO:0075733];mRNA export from nucleus [GO:0006406];NLS-bearing protein import into nucleus [GO:0006607];positive regulation of glucokinase activity [GO:0033133];positive regulation of GTPase activity [GO:0043547];protein folding [GO:0006457];protein peptidyl-prolyl isomerization [GO:0000413];protein sumoylation [GO:0016925];reg…	metal ion binding [GO:0046872];protein-containing complex binding [GO:0044877];Ran GTPase binding [GO:0008536];RNA binding [GO:0003723];SUMO transferase activity [GO:0019789]	annulate lamellae [GO:0005642];cytoplasm [GO:0005737];cytoplasmic periphery of the nuclear pore complex [GO:1990723];cytosol [GO:0005829];host cell [GO:0043657];intracellular membrane-bounded organelle [GO:0043231];membrane [GO:0016020];mitochondrion [GO:0005739];nuclear envelope [GO:0005635];nuclear inclusion body [GO:0042405];nuclear membrane [GO:0031965];nuclear pore [GO:0005643];nuclear pore …	centrosome localization [GO:0051642];intracellular transport of virus [GO:0075733];mRNA export from nucleus [GO:0006406];NLS-bearing protein import into nucleus [GO:0006607];positive regulation of glucokinase activity [GO:0033133];positive regulation of GTPase activity [GO:0043547];protein folding [GO:0006457];protein peptidyl-prolyl isomerization [GO:0000413];protein sumoylation [GO:0016925];reg…
K4DI93	Cullin 4B, isoform CRA_e	8450	CUL4B	protein ubiquitination [GO:0016567];ubiquitin-dependent protein catabolic process [GO:0006511]	ubiquitin protein ligase binding [GO:0031625]	cullin-RING ubiquitin ligase complex [GO:0031461];cytosol [GO:0005829];nucleoplasm [GO:0005654]	protein ubiquitination [GO:0016567];ubiquitin-dependent protein catabolic process [GO:0006511];ubiquitin protein ligase binding [GO:0031625];cullin-RING ubiquitin ligase complex [GO:0031461];cytosol [GO:0005829];nucleoplasm [GO:0005654]
A0A024R3R6	Nucleoporin 133kDa, isoform CRA_a		NUP133	-	structural constituent of nuclear pore [GO:0017056]	nuclear pore [GO:0005643]	-;structural constituent of nuclear pore [GO:0017056];nuclear pore [GO:0005643]
Q9UQ35	Serine/arginine repetitive matrix protein 2	23524	SRRM2	mRNA splicing, via spliceosome [GO:0000398]	C2H2 zinc finger domain binding [GO:0070742];mRNA binding [GO:0003729];protein N-terminus binding [GO:0047485];RNA binding [GO:0003723]	Cajal body [GO:0015030];catalytic step 2 spliceosome [GO:0071013];nuclear speck [GO:0016607];nucleoplasm [GO:0005654];nucleus [GO:0005634];U2-type catalytic step 2 spliceosome [GO:0071007];U2-type precatalytic spliceosome [GO:0071005]	mRNA splicing, via spliceosome [GO:0000398];C2H2 zinc finger domain binding [GO:0070742];mRNA binding [GO:0003729];protein N-terminus binding [GO:0047485];RNA binding [GO:0003723];Cajal body [GO:0015030];catalytic step 2 spliceosome [GO:0071013];nuclear speck [GO:0016607];nucleoplasm [GO:0005654];nucleus [GO:0005634];U2-type catalytic step 2 spliceosome [GO:0071007];U2-type precatalytic spliceoso…
E9PF10	Nuclear pore complex protein Nup155	9631	NUP155	-	structural constituent of nuclear pore [GO:0017056]	nuclear membrane [GO:0031965];nuclear pore [GO:0005643]	-;structural constituent of nuclear pore [GO:0017056];nuclear membrane [GO:0031965];nuclear pore [GO:0005643]
B4DHJ9	cDNA FLJ61262, highly similar to Ubiquitin-protein ligase E3C			-	ligase activity [GO:0016874];ubiquitin-protein transferase activity [GO:0004842]	-	-;ligase activity [GO:0016874];ubiquitin-protein transferase activity [GO:0004842];-
B4DQ46	cDNA FLJ58155, highly similar to Cohesin subunit SA-2			-	-	-	-
A8K5Q1	RNA methyltransferase			methylation [GO:0032259]	methyltransferase activity [GO:0008168]	-	methylation [GO:0032259];methyltransferase activity [GO:0008168];-
O15397	Importin-8	10526	IPO8	protein import into nucleus [GO:0006606];regulation of gene silencing by miRNA [GO:0060964];signal transduction [GO:0007165]	Ran GTPase binding [GO:0008536]	cytosol [GO:0005829];nuclear envelope [GO:0005635];nucleoplasm [GO:0005654]	protein import into nucleus [GO:0006606];regulation of gene silencing by miRNA [GO:0060964];signal transduction [GO:0007165];Ran GTPase binding [GO:0008536];cytosol [GO:0005829];nuclear envelope [GO:0005635];nucleoplasm [GO:0005654]
A0A024R3R7	HEAT repeat-containing protein 1		HEATR1	rRNA processing [GO:0006364]	-	nucleolus [GO:0005730]	rRNA processing [GO:0006364];-;nucleolus [GO:0005730]
A0A0A0MTB8	WD repeat-containing protein 36		WDR36	rRNA processing [GO:0006364]	-	nucleolus [GO:0005730];small-subunit processome [GO:0032040]	rRNA processing [GO:0006364];-;nucleolus [GO:0005730];small-subunit processome [GO:0032040]
E9PR16	Nuclear pore complex protein Nup160		NUP160	-	-	nucleus [GO:0005634]	-;-;nucleus [GO:0005634]
P49756	RNA-binding protein 25	58517	RBM25	mRNA processing [GO:0006397];regulation of alternative mRNA splicing, via spliceosome [GO:0000381];regulation of apoptotic process [GO:0042981];RNA splicing [GO:0008380]	mRNA binding [GO:0003729];RNA binding [GO:0003723]	cytoplasm [GO:0005737];nuclear speck [GO:0016607]	mRNA processing [GO:0006397];regulation of alternative mRNA splicing, via spliceosome [GO:0000381];regulation of apoptotic process [GO:0042981];RNA splicing [GO:0008380];mRNA binding [GO:0003729];RNA binding [GO:0003723];cytoplasm [GO:0005737];nuclear speck [GO:0016607]
B4E3M6	cDNA FLJ55446, highly similar to Superkiller viralicidic activity 2-like 2			RNA catabolic process [GO:0006401]	ATP binding [GO:0005524];RNA binding [GO:0003723];RNA helicase activity [GO:0003724]	-	RNA catabolic process [GO:0006401];ATP binding [GO:0005524];RNA binding [GO:0003723];RNA helicase activity [GO:0003724];-
B3KVJ5	Structural maintenance of chromosomes protein 4			cell cycle [GO:0007049];chromosome organization [GO:0051276]	ATP binding [GO:0005524]	chromosome [GO:0005694];nucleus [GO:0005634]	cell cycle [GO:0007049];chromosome organization [GO:0051276];ATP binding [GO:0005524];chromosome [GO:0005694];nucleus [GO:0005634]
A0A024R7L5	UPF1	5976	UPF1	nuclear-transcribed mRNA catabolic process, nonsense-mediated decay [GO:0000184]	ATP binding [GO:0005524];DNA binding [GO:0003677];helicase activity [GO:0004386];zinc ion binding [GO:0008270]	cytoplasm [GO:0005737];nucleoplasm [GO:0005654]	nuclear-transcribed mRNA catabolic process, nonsense-mediated decay [GO:0000184];ATP binding [GO:0005524];DNA binding [GO:0003677];helicase activity [GO:0004386];zinc ion binding [GO:0008270];cytoplasm [GO:0005737];nucleoplasm [GO:0005654]
Q92621	Nuclear pore complex protein Nup205	23165	NUP205	intracellular transport of virus [GO:0075733];mRNA export from nucleus [GO:0006406];nuclear pore complex assembly [GO:0051292];nuclear pore organization [GO:0006999];nucleocytoplasmic transport [GO:0006913];protein sumoylation [GO:0016925];regulation of cellular response to heat [GO:1900034];regulation of gene silencing by miRNA [GO:0060964];regulation of glycolytic process [GO:0006110];tRNA expo…	structural constituent of nuclear pore [GO:0017056]	host cell [GO:0043657];membrane [GO:0016020];nuclear envelope [GO:0005635];nuclear membrane [GO:0031965];nuclear periphery [GO:0034399];nuclear pore [GO:0005643];nuclear pore inner ring [GO:0044611]	intracellular transport of virus [GO:0075733];mRNA export from nucleus [GO:0006406];nuclear pore complex assembly [GO:0051292];nuclear pore organization [GO:0006999];nucleocytoplasmic transport [GO:0006913];protein sumoylation [GO:0016925];regulation of cellular response to heat [GO:1900034];regulation of gene silencing by miRNA [GO:0060964];regulation of glycolytic process [GO:0006110];tRNA expo…
Q14692	Ribosome biogenesis protein BMS1 homolog	9790	BMS1	endonucleolytic cleavage of tricistronic rRNA transcript (SSU-rRNA, 5.8S rRNA, LSU-rRNA) [GO:0000479];maturation of SSU-rRNA from tricistronic rRNA transcript (SSU-rRNA, 5.8S rRNA, LSU-rRNA) [GO:0000462];rRNA processing [GO:0006364]	ATP binding [GO:0005524];GTP binding [GO:0005525];GTPase activity [GO:0003924];RNA binding [GO:0003723];U3 snoRNA binding [GO:0034511]	90S preribosome [GO:0030686];nucleolus [GO:0005730];nucleoplasm [GO:0005654]	endonucleolytic cleavage of tricistronic rRNA transcript (SSU-rRNA, 5.8S rRNA, LSU-rRNA) [GO:0000479];maturation of SSU-rRNA from tricistronic rRNA transcript (SSU-rRNA, 5.8S rRNA, LSU-rRNA) [GO:0000462];rRNA processing [GO:0006364];ATP binding [GO:0005524];GTP binding [GO:0005525];GTPase activity [GO:0003924];RNA binding [GO:0003723];U3 snoRNA binding [GO:0034511];90S preribosome [GO:0030686];nu…
Q53SY7	Aspartate carbamoyltransferase		CAD	'de novo' pyrimidine nucleobase biosynthetic process [GO:0006207];'de novo' UMP biosynthetic process [GO:0044205];glutamine metabolic process [GO:0006541]	amino acid binding [GO:0016597];aspartate carbamoyltransferase activity [GO:0004070];ATP binding [GO:0005524];carbamoyl-phosphate synthase (glutamine-hydrolyzing) activity [GO:0004088];dihydroorotase activity [GO:0004151];metal ion binding [GO:0046872]	-	'de novo' pyrimidine nucleobase biosynthetic process [GO:0006207];'de novo' UMP biosynthetic process [GO:0044205];glutamine metabolic process [GO:0006541];amino acid binding [GO:0016597];aspartate carbamoyltransferase activity [GO:0004070];ATP binding [GO:0005524];carbamoyl-phosphate synthase (glutamine-hydrolyzing) activity [GO:0004088];dihydroorotase activity [GO:0004151];metal ion binding [GO:…
B4DLY2	cDNA FLJ56600, highly similar to Large proline-rich protein BAT2			-	-	-	-
Q9UIG0	Tyrosine-protein kinase BAZ1B	9031	BAZ1B	cellular response to DNA damage stimulus [GO:0006974];chromatin assembly or disassembly [GO:0006333];chromatin remodeling [GO:0006338];histone phosphorylation [GO:0016572];positive regulation of gene expression, epigenetic [GO:0045815];regulation of transcription by RNA polymerase II [GO:0006357]	ATP binding [GO:0005524];histone binding [GO:0042393];histone kinase activity [GO:0035173];non-membrane spanning protein tyrosine kinase activity [GO:0004715];protein tyrosine kinase activity [GO:0004713];zinc ion binding [GO:0008270]	condensed chromosome [GO:0000793];nuclear body [GO:0016604];nucleoplasm [GO:0005654];pericentric heterochromatin [GO:0005721]	cellular response to DNA damage stimulus [GO:0006974];chromatin assembly or disassembly [GO:0006333];chromatin remodeling [GO:0006338];histone phosphorylation [GO:0016572];positive regulation of gene expression, epigenetic [GO:0045815];regulation of transcription by RNA polymerase II [GO:0006357];ATP binding [GO:0005524];histone binding [GO:0042393];histone kinase activity [GO:0035173];non-membra…
P12270	Nucleoprotein TPR	7175	TPR	cell division [GO:0051301];cellular response to heat [GO:0034605];cellular response to interferon-alpha [GO:0035457];intracellular transport of virus [GO:0075733];mitotic spindle assembly checkpoint [GO:0007094];mRNA export from nucleus [GO:0006406];mRNA export from nucleus in response to heat stress [GO:0031990];negative regulation of RNA export from nucleus [GO:0046832];negative regulation of t…	chromatin binding [GO:0003682];dynein complex binding [GO:0070840];heat shock protein binding [GO:0031072];mitogen-activated protein kinase binding [GO:0051019];mRNA binding [GO:0003729];protein homodimerization activity [GO:0042803];RNA binding [GO:0003723];structural constituent of nuclear pore [GO:0017056];tubulin binding [GO:0015631]	cytoplasm [GO:0005737];cytoplasmic dynein complex [GO:0005868];extrinsic component of membrane [GO:0019898];host cell [GO:0043657];kinetochore [GO:0000776];mitotic spindle [GO:0072686];nuclear envelope [GO:0005635];nuclear inclusion body [GO:0042405];nuclear membrane [GO:0031965];nuclear periphery [GO:0034399];nuclear pore [GO:0005643];nuclear pore nuclear basket [GO:0044615];nucleoplasm [GO:0005…	cell division [GO:0051301];cellular response to heat [GO:0034605];cellular response to interferon-alpha [GO:0035457];intracellular transport of virus [GO:0075733];mitotic spindle assembly checkpoint [GO:0007094];mRNA export from nucleus [GO:0006406];mRNA export from nucleus in response to heat stress [GO:0031990];negative regulation of RNA export from nucleus [GO:0046832];negative regulation of t…
A5YKK6	CCR4-NOT transcription complex subunit 1	23019	CNOT1	DNA damage response, signal transduction by p53 class mediator resulting in cell cycle arrest [GO:0006977];gene silencing by miRNA [GO:0035195];multicellular organism development [GO:0007275];negative regulation of intracellular estrogen receptor signaling pathway [GO:0033147];negative regulation of retinoic acid receptor signaling pathway [GO:0048387];negative regulation of transcription by RNA …	armadillo repeat domain binding [GO:0070016];estrogen receptor binding [GO:0030331];molecular adaptor activity [GO:0060090];protein domain specific binding [GO:0019904];retinoic acid receptor binding [GO:0042974];RNA binding [GO:0003723]	CCR4-NOT complex [GO:0030014];CCR4-NOT core complex [GO:0030015];cytosol [GO:0005829];extracellular space [GO:0005615];membrane [GO:0016020];nucleus [GO:0005634];P-body [GO:0000932];peroxisomal membrane [GO:0005778]	DNA damage response, signal transduction by p53 class mediator resulting in cell cycle arrest [GO:0006977];gene silencing by miRNA [GO:0035195];multicellular organism development [GO:0007275];negative regulation of intracellular estrogen receptor signaling pathway [GO:0033147];negative regulation of retinoic acid receptor signaling pathway [GO:0048387];negative regulation of transcription by RNA …
