# Supplementary material for: Suppression of ACE2 SUMOylation protects against SARS-CoV-2 infection through TOLLIP-mediated selective autophagy
Source: Nat Commun. 2022 Sep 3;13:5204. doi: 10.1038/s41467-022-32957-y (PMC9440653; doi:10.1038/s41467-022-32957-y)
Supplement: Supplementary file 5 — Supplementary Data 2 [file 41467_2022_32957_MOESM5_ESM.xlsx]

## Sheet: Supplementary Data 2
Supplementary Data 2
Normalized gene counts in 2-D08 treated Calu-3 cells
	Mock			Mock SARS-CoV-2 24 hr			2-D08			2-D08 SARS-CoV-2 24 hr
Gene name	#1	#2	#3	#1	#2	#3	#1	#2	#3	#1	#2	#3
DDX11L1	0.537542	0.636964	0.614428	0	0	0	0.576757	1.22189	0.60885	1.24731	0	0
WASH7P	215.554	202.555	227.953	291.358	308.893	192.16	226.089	222.385	222.839	345.505	302.265	282.146
MIR6859-1	7.52559	6.36964	9.21642	10.0468	11.9829	5.24072	10.9584	12.2189	12.7858	11.2258	20.4233	7.80127
RP11-34P13.3	0	0.636964	0	0	0	3.49381	0	0	0	0	0	0
MIR1302-2	0	0	0	0	0	0	0	0	0	0	0	0
FAM138A	0	0	0	0	0	0	0	0	0	0	0	0
OR4G4P	0	0	0	0	0	0	0	0	0	0	0	0
OR4G11P	0	0	0	0	0	0	0	0	0	0	0	0
OR4F5	0	0	0	1.67447	0	0	0	0	0	0	0	0
RP11-34P13.7	9.13821	7.64357	7.37313	11.7213	9.32003	10.4814	12.6886	13.4408	14.0035	11.2258	9.53089	13.0021
RP11-34P13.8	1.07508	1.91089	0.614428	3.34895	3.9943	3.49381	2.88378	1.83284	3.6531	4.98924	0	1.30021
CICP27	10.2133	13.3762	16.5896	25.1171	18.6401	12.2284	14.4189	17.7175	18.8743	23.6989	17.7002	20.8034
RP11-34P13.15	66.6552	81.5314	83.5622	117.213	103.852	97.8268	87.0902	89.8092	99.2425	122.236	111.648	91.0148
RP11-34P13.16	115.572	105.736	111.826	170.796	170.423	165.956	132.654	119.135	118.117	145.935	125.263	152.125
RP11-34P13.14	6.98804	5.73267	7.98756	20.0937	14.6458	5.24072	3.46054	10.997	6.0885	13.7204	9.53089	13.0021
RP11-34P13.13	70.9555	57.3267	63.9005	95.445	111.84	104.814	66.9038	74.5355	64.5381	87.3116	88.5011	91.0148
RNU6-1100P	0.537542	0.636964	0	0	2.66287	1.74691	0.576757	0	0	0	0	0
RP11-34P13.9	2.15017	0	2.45771	3.34895	3.9943	0	0.576757	1.22189	0.60885	6.23654	1.36156	2.60042
FO538757.3	0	0	0	0	0	0	0.576757	0	0	0	0	0
FO538757.2	144.061	164.337	174.498	192.564	240.989	176.438	176.488	164.956	170.478	255.698	240.995	239.239
MIR6859-2	3.22525	7.0066	4.91542	3.34895	5.32573	3.49381	2.30703	7.94231	1.2177	3.74193	8.16934	2.60042
FO538757.1	0	0	0	0	0	0	0	0	0	0	0	0
AP006222.2	30.6399	26.1155	25.806	33.4895	41.2744	22.7098	32.8751	28.1035	32.269	31.1827	44.9313	26.0042
RPL23AP21	11.2884	8.91749	9.21642	10.0468	6.65717	6.98763	10.9584	8.55325	10.9593	8.73116	20.4233	6.50106
RPL23AP24	2.15017	4.45875	3.07214	1.67447	3.9943	1.74691	4.0373	4.27663	4.26195	6.23654	4.08467	2.60042
RP5-857K21.15	0	0	0	0	0	0	0	0	0	2.49462	0	1.30021
RP4-669L17.2	0	0	0	0	0	0	0	0	0	1.24731	0	0
RP4-669L17.10	72.5682	70.066	82.9478	103.817	119.829	104.814	66.327	72.7027	88.8921	96.0428	121.178	105.317
WBP1LP7	0	0.636964	0	0	0	1.74691	0	0	0.60885	0	0	0
OR4F29	0	0	0.614428	0	1.33143	0	0	0	0	0	0	0
SEPT14P13	0	0	0.614428	3.34895	1.33143	1.74691	0.576757	0.610947	0.60885	0	1.36156	1.30021
CICP7	4.30034	5.73267	4.91542	1.67447	9.32003	5.24072	5.19081	5.49852	5.47965	2.49462	5.44622	5.20084
RP4-669L17.8	67.1927	57.9637	70.0448	100.468	82.5489	68.1294	78.4389	61.7056	73.6708	91.0535	89.8627	93.6152
U6	1.61263	0.636964	1.22886	0	3.9943	3.49381	1.73027	0.610947	0.60885	0	8.16934	9.10148
RP5-857K21.4	6.98804	6.36964	4.91542	13.3958	13.3143	8.73454	4.61405	7.94231	3.6531	6.23654	6.80778	7.80127
RP5-857K21.2	0	0	0	0	0	0	0.576757	0	0	0	0	0
MTND1P23	237.594	308.291	253.144	411.921	428.722	286.493	220.321	199.169	202.138	339.268	427.529	325.053
MTND2P28	6621.44	5828.86	5373.17	9511.01	10607.5	8061.98	5940.59	6063.65	5205.06	8313.31	12534.5	8963.66
AC114498.1	828.89	1033.79	938.846	2076.35	1749.5	1778.35	919.927	810.115	1001.56	1863.48	1409.21	1492.64
MTCO1P12	22461.7	27395.8	24143.9	39040.4	38461.1	25936.3	20515.2	19735.4	21258	36603.5	41916.9	33483
MIR6723	4.30034	1.91089	0.614428	5.02342	5.32573	1.74691	2.30703	1.22189	4.26195	0	2.72311	0
MTCO2P12	246.194	259.244	201.532	318.15	308.893	216.616	186.292	179.007	235.016	386.666	529.645	321.152
MTATP8P1	8.06313	1.91089	1.22886	10.0468	0	5.24072	2.30703	3.66568	2.4354	1.24731	5.44622	5.20084
MTATP6P1	23614.2	18664.3	18550.8	27687.4	25974.9	23331.7	20125.3	21284.8	17418	28125.6	41434.9	31482
MTCO3P12	476.8	498.743	452.833	587.74	592.488	419.258	408.92	428.885	484.645	769.59	947.643	601.998
WBP1LP6	0	0	0	1.67447	5.32573	1.74691	0	0	0.60885	1.24731	1.36156	0
OR4F16	0.537542	0	0	0	0	0	0	0.610947	0.60885	0	0	0
CICP3	5.37542	5.09571	5.52985	8.37237	6.65717	0	3.46054	7.94231	7.91505	9.97847	5.44622	7.80127
RP11-206L10.2	239.206	234.403	241.47	375.082	366.144	316.19	268.769	286.534	255.108	349.246	367.62	343.256
RNU6-1199P	0	0	0	0	0	0	0	0	0	0	0	0
RP11-206L10.4	0.537542	0	0	0	0	0	0	0	0.60885	0	0	0
RP11-206L10.9	47.8412	34.396	28.8781	41.8618	27.9601	27.9505	35.7589	42.7663	35.9221	41.1612	53.1007	42.907
RP11-206L10.8	0.537542	1.27393	0.614428	5.02342	2.66287	5.24072	0.576757	0	1.2177	1.24731	0	1.30021
FAM87B	1.07508	1.27393	3.07214	0	0	1.74691	0.576757	1.83284	1.2177	2.49462	5.44622	2.60042
LINC01128	86.5442	94.9076	82.9478	75.3513	78.5546	83.8515	94.0113	96.5296	101.678	116	103.478	98.8161
LINC00115	6.4505	7.64357	10.4453	8.37237	6.65717	3.49381	8.07459	6.72041	7.3062	9.97847	6.80778	3.90063
FAM41C	1.07508	0	1.22886	0	0	0	0.576757	0	1.2177	0	0	0
TUBB8P11	0	0	0.614428	0	2.66287	3.49381	0	0.610947	0	0	0	1.30021
FAM166AP3	0	0	0	0	0	0	0	0	0.60885	0	0	0
RP11-54O7.16	0	0	0	0	0	0	0	0	0	0	0	0
RP11-54O7.1	0.537542	0.636964	0	0	2.66287	0	0.576757	0	0	1.24731	0	1.30021
RP11-54O7.2	0	0	0	0	0	0	0	0	0	0	0	0
RP11-54O7.3	0.537542	2.54786	0	0	0	0	0	0.610947	1.82655	1.24731	2.72311	1.30021
SAMD11	146.211	159.878	173.883	122.237	122.492	118.79	170.143	175.953	157.692	169.634	163.387	130.021
NOC2L	489.701	504.475	544.998	437.038	375.464	372.091	449.87	479.593	476.121	538.837	531.007	461.575
KLHL17	127.397	140.132	157.294	132.283	107.846	103.068	149.38	153.959	161.345	174.623	159.302	158.626
AL645608.1	0	0	0	0	0	0	0	0	0	0	0	0
PLEKHN1	51.0665	64.3333	48.5398	95.445	98.5261	75.117	45.5638	48.8757	54.1876	67.3547	74.8856	75.4123
PERM1	34.4027	32.4852	25.806	56.9321	37.2801	55.901	28.8378	21.9941	25.5717	37.4193	36.762	20.8034
RP11-54O7.17	13.9761	5.73267	15.3607	90.4216	58.5831	62.8887	12.1119	9.1642	6.0885	33.6773	68.0778	45.5074
HES4	136.536	133.125	135.174	378.431	278.27	251.555	118.235	100.806	120.552	219.526	204.233	191.131
ISG15	448.31	507.66	581.249	2940.38	2295.39	2015.93	108.43	124.633	136.991	1308.43	909.519	859.44
RP11-54O7.10	0.537542	0	0	3.34895	2.66287	5.24072	0.576757	0	0	0	0	0
RP11-54O7.11	1.07508	0.636964	1.22886	15.0703	7.9886	17.4691	1.15351	0	0	4.98924	4.08467	7.80127
AGRN	8050.76	8174.16	9457.27	10418.6	10051	7758.01	7203.11	7036.88	7680.64	9485.78	8207.46	7517.82
RP11-54O7.14	84.9316	129.304	105.682	108.841	73.2288	43.6727	74.9784	58.6509	79.7593	107.269	93.9474	63.7104
RP11-465B22.3	176.851	164.337	180.027	328.197	394.104	330.165	182.255	157.013	179.002	384.171	374.428	373.161
RP11-54O7.18	42.4658	36.3069	44.8532	95.445	82.5489	62.8887	39.7962	40.9334	34.0956	116	115.732	87.1142
RNF223	77.9436	66.8812	80.4901	118.888	77.2231	96.0799	71.5178	69.037	59.6673	138.451	118.455	106.617
C1orf159	298.336	318.482	335.478	304.754	302.235	211.376	310.872	337.853	300.163	299.354	382.597	323.753
LINC01342	4.83788	3.82178	4.301	1.67447	5.32573	0	1.73027	3.05473	5.47965	4.98924	8.16934	5.20084
MIR200B	3.76279	6.36964	4.91542	1.67447	6.65717	8.73454	2.30703	1.83284	4.26195	4.98924	9.53089	3.90063
MIR200A	1.61263	7.0066	1.84328	1.67447	6.65717	8.73454	2.88378	0.610947	2.4354	6.23654	0	2.60042
MIR429	9.13821	7.0066	9.83085	15.0703	9.32003	12.2284	9.22811	5.49852	7.91505	12.4731	14.9771	13.0021
RP11-465B22.8	43.5409	56.6898	54.6841	85.3982	66.5717	41.9258	51.9081	51.9305	37.7487	74.8385	61.27	68.9112
TTLL10-AS1	0	1.91089	1.22886	5.02342	1.33143	3.49381	1.15351	1.22189	2.4354	1.24731	1.36156	1.30021
TTLL10	9.13821	4.45875	6.75871	13.3958	14.6458	8.73454	6.34432	8.55325	4.8708	12.4731	13.6156	9.10148
TNFRSF18	0.537542	0	2.45771	0	0	1.74691	1.15351	1.22189	1.82655	1.24731	1.36156	3.90063
TNFRSF4	0.537542	1.91089	0	0	1.33143	0	0.576757	1.22189	1.2177	1.24731	2.72311	1.30021
SDF4	1507.27	1547.82	1670.01	1421.63	1247.55	1053.39	1488.61	1468.72	1514.21	1493.03	1354.75	1304.11
B3GALT6	220.392	238.224	253.144	251.171	227.675	255.048	228.396	233.382	260.588	273.161	247.803	218.435
FAM132A	4.83788	4.45875	5.52985	10.0468	11.9829	0	3.46054	6.72041	3.6531	9.97847	6.80778	13.0021
RP5-902P8.12	2.68771	0.636964	2.45771	5.02342	3.9943	3.49381	2.30703	4.27663	3.6531	3.74193	6.80778	2.60042
UBE2J2	263.396	296.825	313.358	329.871	287.59	373.838	263.578	273.704	284.333	346.752	319.966	313.351
RP5-902P8.10	2.68771	0.636964	4.301	0	5.32573	0	3.46054	3.66568	2.4354	1.24731	6.80778	2.60042
SCNN1D	6.98804	9.55446	16.5896	13.3958	13.3143	12.2284	18.4562	12.2189	15.8301	16.215	14.9771	14.3023
ACAP3	199.428	221.663	247.614	246.148	175.749	165.956	219.744	218.719	241.105	253.204	231.465	184.63
MIR6726	0	0	0	0	0	0	0	0	0	0	0	0
PUSL1	122.56	145.228	174.498	112.19	115.835	59.3948	136.691	153.348	155.257	137.204	147.048	131.321
CPSF3L	490.776	510.845	568.346	577.693	505.945	438.474	532.923	532.745	574.754	598.708	597.723	566.892
MIR6727	0	0	0	0	0	0	0	0	0	0	0	0
RP5-890O3.9	32.7901	34.396	31.9502	28.4661	38.6116	31.4443	27.6843	20.7722	24.9628	26.1935	34.0389	32.5053
CPTP	306.399	295.551	329.948	269.59	287.59	193.907	299.337	305.473	291.639	335.526	283.204	262.643
TAS1R3	4.30034	3.18482	5.52985	6.69789	9.32003	6.98763	5.76757	4.27663	6.69735	7.48385	10.8924	9.10148
DVL1	598.284	700.66	705.978	614.532	493.962	450.702	636.739	651.269	686.174	783.31	582.746	570.793
MIR6808	0	0	0	0	0	0	0	0	0	0	0	0
MXRA8	12.901	17.835	20.8905	15.0703	10.6515	12.2284	10.9584	14.0518	15.2212	8.73116	17.7002	5.20084
AURKAIP1	346.715	412.753	437.473	296.382	283.595	298.721	399.692	375.732	432.892	392.902	343.112	269.144
NDUFB4P8	0	1.27393	0	3.34895	0	3.49381	0	0.610947	0	0	1.36156	1.30021
CCNL2	936.936	939.522	935.774	939.38	925.346	1007.97	881.284	869.377	895.009	930.492	931.304	888.044
RP4-758J18.2	99.4452	140.132	126.572	100.468	90.5375	90.8392	94.5881	110.581	118.726	98.5374	111.648	97.5158
MRPL20	236.518	222.3	250.687	185.867	157.109	185.172	197.251	233.382	238.06	194.58	175.641	205.433
RN7SL657P	0.537542	0.636964	1.22886	0	1.33143	1.74691	0.576757	0	3.6531	0	1.36156	2.60042
RP4-758J18.13	9.13821	14.6502	16.5896	20.0937	21.3029	17.4691	12.1119	12.8299	13.3947	12.4731	21.7849	20.8034
ANKRD65	1.07508	1.27393	0.614428	0	1.33143	0	1.15351	1.83284	1.2177	2.49462	1.36156	3.90063
RP4-758J18.7	0	0	0.614428	0	0	0	1.15351	0	0	0	0	0
TMEM88B	0	0	0.614428	0	0	0	0	0	0.60885	1.24731	0	0
RP4-758J18.10	1.61263	0	2.45771	0	1.33143	0	2.30703	0.610947	1.2177	0	0	3.90063
VWA1	526.254	579.637	625.488	351.639	354.161	321.431	539.267	540.688	572.928	587.482	422.082	462.875
ATAD3C	22.5768	20.3828	23.3483	21.7682	21.3029	19.216	23.647	21.9941	20.092	33.6773	23.1465	24.704
ATAD3B	268.771	324.215	358.826	415.269	330.195	321.431	335.096	351.905	366.528	435.311	403.021	374.461
ATAD3A	274.684	266.251	334.863	262.892	266.287	272.518	295.299	310.361	344	326.795	277.757	319.852
TMEM240	8.06313	8.91749	12.2886	11.7213	6.65717	3.49381	9.22811	10.997	7.91505	14.9677	10.8924	2.60042
SSU72	632.687	615.944	588.007	581.042	584.499	455.943	609.055	592.618	626.507	550.063	601.808	544.789
RP5-832C2.5	1.07508	1.91089	3.07214	1.67447	2.66287	1.74691	0	1.83284	1.82655	2.49462	1.36156	1.30021
AL645728.1	0	0	0	0	0	0	0	0	0	0	0	0
RP11-345P4.11	0	0	0	0	0	0	0	0	0	0	0	0
Metazoa_SRP	128.473	138.221	294.311	259.543	260.961	632.38	269.922	412.389	1096.54	298.107	765.194	745.021
C1orf233	29.5648	24.2046	36.8657	18.4192	23.9658	15.7222	29.9913	35.4349	43.8372	33.6773	36.762	28.6046
RP11-345P4.9	5.91296	4.45875	9.83085	8.37237	11.9829	12.2284	13.2654	9.1642	7.91505	9.97847	9.53089	11.7019
MIB2	129.01	156.056	159.137	159.075	158.441	87.3454	147.073	146.016	167.434	209.548	193.341	158.626
MMP23B	1.07508	1.27393	0.614428	0	0	1.74691	0.576757	0	0.60885	1.24731	1.36156	1.30021
CDK11B	277.372	268.162	288.781	391.827	396.767	361.61	279.15	292.032	291.03	397.892	349.92	364.059
RP11-345P4.10	13.9761	21.6568	22.7338	10.0468	7.9886	15.7222	13.8422	13.4408	20.7009	14.9677	12.254	10.4017
SLC35E2B	810.076	817.225	818.418	629.602	645.745	613.164	814.957	773.458	854.216	612.429	695.755	652.706
RP11-345P4.7	10.2133	10.1914	7.98756	18.4192	13.3143	12.2284	8.07459	6.72041	9.13275	24.9462	14.9771	9.10148
RP11-345P4.6	3.22525	3.82178	0.614428	6.69789	3.9943	5.24072	3.46054	3.05473	6.0885	0	1.36156	2.60042
MMP23A	0.537542	1.91089	0	1.67447	0	0	0	0.610947	0	0	2.72311	0
CDK11A	192.978	180.261	205.833	328.197	364.813	274.264	196.097	199.78	209.444	344.257	339.027	300.349
RP1-283E3.8	112.346	112.106	130.873	137.307	137.138	132.765	110.737	107.527	140.644	169.634	144.325	143.023
RP1-283E3.4	67.1927	70.703	54.0697	68.6534	54.5888	57.6479	65.1735	66.5932	68.8	64.8601	49.016	40.3065
SLC35E2	70.9555	75.7987	92.1642	80.3747	62.5774	66.3825	62.8665	67.8151	78.5416	73.5912	54.4622	66.3108
NADK	470.349	557.98	541.925	731.745	659.059	728.46	576.18	536.411	661.82	730.923	641.293	707.315
GNB1	2632.88	2600.72	2591.66	2173.47	2247.46	2272.73	2591.37	2580.64	2650.32	2316.25	2294.22	2300.07
RP1-140A9.1	4.30034	5.73267	3.07214	0	2.66287	6.98763	2.88378	2.44379	3.6531	1.24731	2.72311	0
CALML6	0	5.73267	0	1.67447	1.33143	0	1.73027	1.83284	2.4354	1.24731	1.36156	1.30021
TMEM52	8.06313	8.28053	10.4453	5.02342	5.32573	5.24072	8.07459	14.0518	9.13275	14.9677	17.7002	6.50106
CFAP74	1.07508	0	0	0	0	0	0	0	1.2177	0	0	0
RP11-547D24.1	0	0	0	0	0	0	0	0	0	0	0	0
GABRD	0.537542	0.636964	0	3.34895	0	0	0.576757	0	0.60885	2.49462	0	0
RP11-547D24.3	0	0	0	0	0	0	0.576757	0	0.60885	0	0	0
PRKCZ	101.595	107.647	129.03	97.1195	97.1946	83.8515	108.43	119.746	101.678	128.473	110.286	91.0148
RP5-892K4.1	8.06313	8.28053	9.83085	6.69789	6.65717	5.24072	8.07459	7.94231	9.7416	12.4731	4.08467	11.7019
RP11-181G12.2	11.2884	21.6568	14.7463	23.4426	22.6344	15.7222	23.647	20.1612	24.354	23.6989	23.1465	22.1036
FAAP20	210.179	237.588	258.674	197.588	173.086	132.765	218.014	205.889	222.23	236.989	236.911	200.233
RP11-181G12.4	0	0	0	0	0	0	0	0	0	0	0	1.30021
AL590822.1	0	0	0	0	0	0	0	0	0	0	0	0
SKI	559.044	493.647	568.346	691.558	637.757	644.609	535.23	527.858	560.751	642.364	631.762	635.803
MORN1	47.3037	47.1353	50.9975	53.5832	37.2801	26.2036	36.9124	50.7086	49.9257	51.1397	69.4394	39.0063
RP4-713A8.1	1.07508	0.636964	0	1.67447	0	0	0	0.610947	0	2.49462	0	1.30021
RP4-740C4.5	41.3907	43.9505	46.6965	25.1171	30.623	24.4567	42.1032	34.213	33.4867	36.172	23.1465	33.8055
RP4-740C4.7	2.15017	1.91089	0.614428	0	1.33143	3.49381	0	0	2.4354	1.24731	0	1.30021
RER1	703.642	731.235	760.662	616.206	567.191	504.856	669.614	655.546	728.793	705.977	588.192	631.903
PEX10	366.066	398.102	414.739	343.267	319.544	255.048	375.469	363.513	411.583	395.397	360.812	315.951
PLCH2	11.2884	9.55446	9.21642	15.0703	11.9829	6.98763	13.8422	11.608	11.5681	11.2258	20.4233	15.6025
RP3-395M20.2	0.537542	0	0	0	0	0	0	0	0	0	0	0
RP3-395M20.3	0	0	0	0	0	0	0	0	0	0	0	0
PANK4	108.046	112.106	131.488	115.539	103.852	85.5985	124.003	135.63	131.512	124.731	114.371	102.717
HES5	0	0	0	0	0	0	0	0	0	0	0	0
RP3-395M20.12	4.83788	10.8284	9.83085	18.4192	5.32573	8.73454	5.76757	3.05473	8.5239	8.73116	6.80778	3.90063
RP3-395M20.8	17.7389	12.7393	19.0473	31.815	23.9658	19.216	2.30703	10.3861	9.13275	22.4516	17.7002	20.8034
TNFRSF14	82.7815	96.1815	107.525	185.867	174.418	160.715	57.0989	59.2618	60.885	98.5374	96.6705	102.717
RP3-395M20.7	1.07508	0	1.84328	0	3.9943	0	0.576757	0.610947	0.60885	1.24731	0	0
RP3-395M20.9	0.537542	0.636964	0.614428	1.67447	0	1.74691	0.576757	1.83284	0.60885	0	0	0
FAM213B	720.306	727.413	726.868	542.529	583.168	440.221	520.234	494.256	517.522	500.171	475.183	448.573
MMEL1	42.4658	42.0396	44.2388	36.8384	22.6344	13.9753	21.34	26.2707	28.0071	32.43	20.4233	19.5032
RP13-436F16.1	0	0	0	1.67447	0	0	0	0	0.60885	0	0	0
TTC34	2.68771	1.91089	3.07214	11.7213	5.32573	3.49381	4.0373	1.22189	1.82655	12.4731	12.254	3.90063
RP11-740P5.2	0	0	0	0	0	0	0	0	0	0	0	0
RP11-740P5.3	0	0	0	0	0	0	0	0	0	0	0	0
ACTRT2	0	0	0	0	0	0	0	0	0	0	0	0
LINC00982	0	0	0	0	0	0	0	0	0	0	0	0
PRDM16	0	0	0.614428	1.67447	0	0	0	1.22189	0	1.24731	1.36156	0
RP1-163G9.2	0	0	0	0	0	0	0	0	0	0	0	0
RP11-193J6.1	0	0	0	0	0	0	0	0	0	0	0	0
RP11-22L13.1	0	0	0	0	0	0	0	0	0	0	0	0
ARHGEF16	216.629	257.97	279.565	242.799	194.389	155.475	234.163	230.327	241.105	258.193	219.211	205.433
RP11-168F9.2	4.30034	3.82178	3.07214	0	1.33143	5.24072	2.88378	1.22189	5.47965	2.49462	4.08467	2.60042
MEGF6	338.114	384.089	431.328	246.148	199.715	192.16	346.054	364.735	407.321	326.795	279.119	282.146
MIR551A	0	0	0	1.67447	0	0	0	0	0	1.24731	0	1.30021
RP11-46F15.2	0.537542	1.91089	0	1.67447	0	0	1.73027	0	1.82655	0	1.36156	1.30021
TPRG1L	400.469	412.116	412.281	296.382	311.555	307.456	422.186	396.504	402.45	344.257	302.265	315.951
WRAP73	89.7695	96.8185	116.741	105.492	85.2117	82.1046	113.621	115.469	112.028	129.72	93.9474	94.9154
TP73	7.52559	4.45875	4.91542	5.02342	6.65717	3.49381	3.46054	8.55325	9.13275	8.73116	4.08467	5.20084
RP5-1092A11.5	0	0	0	0	0	0	0	0	0	0	0	0
RP5-1092A11.2	0	0	0	0	0	0	0	0	0	0	0	0
TP73-AS1	199.428	222.937	239.627	222.705	175.749	186.919	242.815	207.722	238.669	269.419	221.934	196.332
CCDC27	0	0	0	0	0	0	0	0	1.2177	0	0	0
SMIM1	2.68771	5.73267	1.84328	1.67447	2.66287	6.98763	4.0373	4.88757	1.2177	0	2.72311	0
LRRC47	392.406	392.37	390.776	316.476	307.561	326.672	415.265	398.337	435.937	422.838	370.343	336.755
RN7SL574P	0.537542	0	1.84328	3.34895	2.66287	1.74691	0.576757	1.83284	0	0	2.72311	1.30021
RP1-286D6.5	10.7508	8.28053	14.1318	13.3958	7.9886	10.4814	10.9584	15.8846	12.7858	13.7204	12.254	11.7019
CEP104	255.87	245.231	231.639	256.194	226.344	251.555	256.657	270.649	269.112	241.978	262.78	240.539
DFFB	70.418	64.3333	70.0448	46.8853	59.9145	73.3701	65.7503	69.037	76.1062	71.0966	72.1625	84.5137
C1orf174	170.401	178.35	185.557	157.401	150.452	213.123	153.994	175.342	169.869	164.645	179.725	153.425
LINC01134	3.22525	1.27393	0.614428	5.02342	3.9943	0	2.88378	3.05473	6.69735	3.74193	2.72311	1.30021
LINC01346	0	0	0	0	0	0	0	0	0	0	0	0
RP13-614K11.2	0	0	0	0	0	0	0	0	0	0	0	0
EEF1DP6	0	0.636964	0	1.67447	0	0	0	0	0	0	0	0
RP5-1166F10.1	0	0	0	0	0	0	0	0	0	0	0	0
RP1-37J18.1	0	0	0	0	0	0	0	0	0	0	0	0
RP1-37J18.2	0	0	0	0	0	0	0	0	0	0	0	0
AJAP1	0	0	0	0	0	0	0	0	0	0	0	0
AL137795.1	0	0	0	0	0	0	0	0	0	0	0	0
RP11-542C10.1	0	0	0	0	0	0	0	0	0	0	0	0
RP1-58B11.1	0	0	0	0	0	0	0	0	0	0	0	0
MIR4417	0	0	0	0	0	0	0	0	0	0	0	0
RP11-154H17.1	0	0	0	0	0	0	0	0	0	0	0	0
AL356693.1	0	0	0	0	0	0	0	0	0	0	0	0
MIR4689	0.537542	0	0	0	0	0	0	0	0	0	0	0
NPHP4	110.734	90.4489	108.754	117.213	111.84	82.1046	107.853	102.639	94.3717	114.752	117.094	100.116
AL356261.1	0	0	0	0	0	0	0	0	0.60885	0	0	1.30021
KCNAB2	21.5017	27.3894	22.7338	16.7447	21.3029	13.9753	28.8378	20.1612	35.3133	31.1827	24.508	33.8055
CHD5	1.61263	4.45875	3.68657	6.69789	10.6515	1.74691	4.61405	3.05473	5.47965	2.49462	4.08467	1.30021
RPL22	972.413	1039.53	1020.56	740.117	716.311	836.769	1000.1	1024.56	1024.09	773.331	870.034	769.725
RP1-120G22.11	2.15017	0.636964	1.84328	1.67447	5.32573	1.74691	0.576757	3.66568	1.2177	2.49462	0	1.30021
RNF207	533.242	487.277	515.505	676.487	702.997	632.38	509.276	512.584	482.209	646.106	722.986	607.199
ICMT	1381.48	1391.77	1386.76	1140.32	1142.37	1088.32	1494.95	1440.61	1424.71	1288.47	1270.33	1321.01
LINC00337	1.61263	1.91089	0.614428	0	1.33143	1.74691	1.15351	0.610947	1.82655	0	2.72311	1.30021
HES3	0	0	0	0	0	0	0	0	0	0	0	0
GPR153	50.5289	50.9571	62.6716	45.2108	47.9316	26.2036	56.5221	56.2071	59.0584	54.8816	46.2929	42.907
ACOT7	254.795	271.347	277.107	277.963	255.635	172.944	257.233	231.549	269.112	270.666	245.08	248.34
RP1-202O8.3	1.61263	3.18482	1.84328	3.34895	1.33143	3.49381	0.576757	0.610947	4.26195	2.49462	4.08467	0
HES2	0.537542	1.27393	0	1.67447	0	5.24072	0.576757	0.610947	1.82655	3.74193	2.72311	1.30021
ESPN	4.30034	3.18482	2.45771	13.3958	13.3143	33.1912	4.61405	6.10947	6.69735	32.43	20.4233	16.9027
MIR4252	0	0	0	0	0	0	0	0.610947	0	0	0	0
RP1-202O8.2	0	0	0	3.34895	0	1.74691	0	0	0	1.24731	4.08467	0
TNFRSF25	25.802	28.0264	20.2761	68.6534	75.8917	55.901	24.2238	25.6598	23.7451	43.6558	58.5469	42.907
PLEKHG5	46.2286	52.231	54.6841	175.82	143.795	94.333	59.4059	50.7086	58.4496	125.978	114.371	87.1142
NOL9	185.989	193.637	188.015	291.358	296.91	269.024	242.238	230.938	231.972	291.87	283.204	289.947
RNU6-731P	0	0	0	0	0	0	0	0	0	0	0	0
RP11-58A11.2	2.15017	2.54786	1.22886	3.34895	7.9886	5.24072	1.73027	1.83284	1.2177	3.74193	2.72311	3.90063
TAS1R1	0.537542	0	0.614428	1.67447	0	0	0.576757	0.610947	0	0	0	1.30021
ZBTB48	97.2951	107.01	128.415	217.682	215.692	176.438	95.1648	114.858	113.855	229.505	191.979	183.33
KLHL21	299.411	337.591	361.284	383.454	426.059	359.863	366.817	396.504	401.841	520.128	439.783	392.664
PHF13	210.179	210.835	215.664	304.754	234.332	234.086	236.47	217.497	239.278	273.161	238.272	270.444
THAP3	298.336	368.165	382.789	277.963	286.258	269.024	354.705	350.072	351.915	357.978	309.073	296.448
DNAJC11	514.965	599.383	623.644	493.97	496.625	461.183	566.375	569.402	590.584	552.558	529.645	456.374
RP11-242F24.1	0	0	0	0	0	0	0	0	0	0	0	0
RP11-312B8.1	2.15017	0.636964	1.84328	0	0	0	0.576757	2.44379	0.60885	0	1.36156	2.60042
CAMTA1	123.635	120.386	130.259	132.283	127.818	169.45	140.152	137.463	118.117	120.989	136.156	120.92
RP11-312B8.2	0	0	0	0	0	0	0	0	0	0	1.36156	0
RP11-334N17.1	0	0	0	0	0	0	0	0	0	0	0	0
RNU1-8P	0	0	0	0	0	0	0	0	0	0	0	0
Z98052.1	0	0	0	0	0	0	0	0	0	0	0	0
CAMTA1-IT1	0	0.636964	0	0	0	0	0.576757	0	0	0	0	0
RP3-453P22.2	0	0	0	0	0	0	0	0	0	0	0	0
RP4-549F15.1	0	0	0	0	0	1.74691	0	0.610947	0	0	0	0
RP11-338N10.1	0.537542	0	0	0	0	0	0	0	0	0	0	0
RP11-338N10.2	0	0	0.614428	0	0	0	0	0	0	0	1.36156	0
RP11-338N10.3	0	1.27393	0	0	0	0	1.15351	0	0	2.49462	0	0
VAMP3	772.985	764.994	690.617	694.907	764.243	786.108	710.564	733.747	711.746	619.912	722.986	717.717
RP3-467L1.6	5.91296	5.73267	4.91542	6.69789	7.9886	10.4814	4.61405	4.88757	3.04425	3.74193	6.80778	3.90063
PER3	79.0187	75.7987	76.1891	137.307	139.8	118.79	74.9784	90.4201	73.062	109.763	117.094	140.423
RP3-467L1.4	4.30034	2.54786	3.68657	3.34895	7.9886	3.49381	3.46054	3.66568	1.82655	2.49462	4.08467	3.90063
UTS2	15.5887	13.3762	13.5174	28.4661	14.6458	17.4691	6.92108	18.3284	11.5681	13.7204	13.6156	19.5032
TNFRSF9	10.7508	10.8284	10.4453	299.731	288.921	305.709	8.07459	7.94231	3.04425	142.193	142.963	139.123
RP5-892F13.2	0	0	0	0	0	0	0	0	0	0	0	0
PARK7	245.657	316.571	303.527	180.843	153.115	176.438	290.109	257.819	298.945	198.322	164.748	182.03
Y_RNA	217.167	186.63	181.871	376.757	384.784	504.856	203.595	223.606	182.655	250.709	313.158	318.552
ERRFI1	943.386	933.789	949.905	2049.56	2033.1	2337.36	1182.35	1127.81	1122.11	1622.75	1369.73	1518.65
RP11-431K24.1	0	1.91089	0.614428	1.67447	0	0	3.46054	1.22189	0.60885	1.24731	2.72311	2.60042
CTA-215D11.4	0	0	0	0	0	0	0	0	0	0	0	0
RP11-431K24.2	0	0	0	0	0	0	0	0	0	0	0	0
RP11-431K24.3	0	0	0	0	0	0	0.576757	0	0.60885	0	0	0
RNU1-7P	0	0	0	0	0	0	0	0	0	0	0	0
RP11-431K24.4	0	0	0	0	0	0	0	0	0	0	0	0
RNU6-991P	0	0	0	0	0	0	0	0	0	0	0	0
SLC45A1	10.7508	7.0066	9.21642	5.02342	5.32573	3.49381	10.3816	4.88757	9.7416	7.48385	4.08467	3.90063
RERE	643.438	635.69	686.316	996.312	1021.21	789.602	622.32	666.543	587.54	856.901	973.513	802.23
RP5-1115A15.1	0	0.636964	0	0	0	0	1.15351	2.44379	1.2177	0	1.36156	0
SNORA77	0	0	0	0	0	0	0.576757	0	0	0	0	0
RP5-1115A15.2	0	0	0	0	0	0	0	0	0	0	1.36156	0
AL096855.1	0	0	0	0	0	0	0	0	0	0	0	0
RPL7P11	1.07508	0	0	0	0	1.74691	0	0	0.60885	0	0	0
RPL7P7	0	0	0	0	1.33143	0	0	0	0	0	0	0
RP4-633I8.3	0	0	0	0	0	0	0	0	0	0	1.36156	0
RP4-633I8.4	0	0.636964	0	1.67447	0	0	0.576757	0.610947	0	0	0	0
RPL23AP19	0	0	0	0	0	0	0	0	0	0	0	0
ENO1	4019.74	5308.46	5159.97	2861.68	2648.22	2209.84	4105.93	3851.41	4617.52	3484.98	2784.38	2704.44
MIR6728	1.07508	0	0.614428	1.67447	2.66287	0	0.576757	0.610947	1.2177	1.24731	0	2.60042
ENO1-IT1	4.83788	3.18482	6.75871	10.0468	10.6515	13.9753	2.30703	4.27663	3.04425	0	2.72311	2.60042
ENO1-AS1	2.68771	0.636964	2.45771	0	3.9943	1.74691	1.73027	0.610947	0	2.49462	0	2.60042
RNU6-304P	0	0.636964	0	0	0	1.74691	0	0	0	0	0	0
HMGN2P17	1.61263	1.91089	1.22886	1.67447	0	0	1.15351	0.610947	1.2177	0	0	1.30021
RP3-477M7.5	5.37542	7.64357	6.14428	1.67447	3.9943	1.74691	5.76757	2.44379	3.6531	2.49462	2.72311	0
RP3-477M7.6	0	0	0	0	0	0	0	0	0	0	0	0
CA6	0.537542	0	0	0	1.33143	0	0.576757	0	0	0	0	0
RN7SL451P	0	0	0	0	0	0	0	0	0	0	0	0
SLC2A7	0	0	0	0	0	0	0	0	0	0	0	0
SLC2A5	2.68771	1.91089	1.84328	0	0	1.74691	1.15351	1.22189	1.82655	2.49462	0	1.30021
SCARNA16	1.07508	1.27393	2.45771	0	0	0	1.73027	0.610947	1.2177	1.24731	1.36156	0
AL158048.1	0	0	0	0	0	0	0	0	0	0	0	0
GPR157	71.4931	98.7294	78.0323	58.6066	85.2117	68.1294	76.7086	86.7544	89.5009	67.3547	74.8856	94.9154
MIR34AHG	37.6279	38.8548	30.107	16.7447	30.623	26.2036	25.3773	26.8817	27.3982	34.9246	28.5927	27.3044
MIR34A	0	0	0	0	0	0	0	0	0	0	0	0
RP3-510D11.2	2.68771	0.636964	2.45771	0	2.66287	5.24072	0.576757	0.610947	1.2177	3.74193	1.36156	0
RP3-510D11.4	0	0	0	0	0	0	0	0	0	0	0	0
H6PD	545.605	487.914	560.358	432.014	462.007	373.838	543.881	535.8	551.009	496.429	446.59	444.672
SPSB1	68.8054	63.0594	68.2015	264.567	221.018	178.185	76.7086	76.9793	85.8478	165.892	179.725	167.727
RNA5SP40	0	0	0	0	0	0	0	0	0	0	0	0
RP13-392I16.1	0	0	0	0	0	0	0	0	0	0	0	0
SLC25A33	51.604	57.9637	59.5995	70.3279	71.8974	85.5985	64.02	54.9852	63.9292	68.602	61.27	83.2135
RP13-15M17.1	3.22525	2.54786	4.301	8.37237	5.32573	5.24072	3.46054	3.05473	2.4354	6.23654	8.16934	5.20084
TMEM201	274.684	292.366	332.405	279.637	308.893	241.073	317.793	277.981	267.285	377.935	347.197	305.55
PIK3CD	36.0153	29.3003	30.107	35.1639	42.6059	33.1912	34.6054	30.5473	28.0071	26.1935	49.016	41.6068
PIK3CD-AS1	0	0	0	0	0	0	0	0	0	0	0	0
RP11-558F24.2	0	0	0	0	0	0	0	0	0	0	0	0
PIK3CD-AS2	8.06313	11.4653	7.98756	11.7213	9.32003	5.24072	6.92108	4.88757	9.13275	6.23654	8.16934	19.5032
CLSTN1	2035.13	2144.66	2381.52	1984.25	1889.3	1607.15	2094.78	2024.68	2143.76	2056.81	1821.76	1841.1
MZT1P1	3.76279	12.1023	13.5174	3.34895	7.9886	6.98763	12.1119	11.608	11.5681	3.74193	2.72311	11.7019
AL357140.1	0	0	0	0	0	0	0.576757	0	0	0	0	0
CTNNBIP1	119.334	124.208	115.512	85.3982	66.5717	94.333	102.663	115.469	120.552	97.2901	103.478	91.0148
RP11-84A14.5	1.07508	1.91089	0	1.67447	0	3.49381	0	0.610947	0.60885	0	0	0
LZIC	158.575	140.769	124.729	123.911	106.515	136.259	134.961	123.411	112.637	88.5589	98.032	128.721
RP11-84A14.4	1.07508	3.82178	3.68657	0	5.32573	5.24072	1.73027	4.27663	5.47965	3.74193	2.72311	7.80127
NMNAT1	64.505	73.8878	63.9005	53.5832	67.9031	66.3825	65.7503	62.9275	71.2354	58.6235	61.27	59.8097
RN7SKP269	1.61263	1.27393	1.22886	5.02342	2.66287	6.98763	0.576757	1.22189	1.82655	0	2.72311	6.50106
MIR5697	0	0	0	0	0	0	0	0	0	0	1.36156	1.30021
RP11-807G9.2	3.76279	5.09571	2.45771	5.02342	1.33143	3.49381	2.30703	5.49852	3.04425	2.49462	9.53089	3.90063
RBP7	2.68771	3.18482	1.22886	0	2.66287	0	6.34432	3.66568	5.47965	4.98924	2.72311	1.30021
UBE4B	444.01	396.192	435.629	421.967	424.727	403.536	452.177	441.714	448.114	467.741	423.444	458.975
RP11-496H15.2	0	0	0	0	0	0	0	0	0	0	0	0
PGAM1P11	1.07508	0	0	0	0	0	0.576757	0	0	0	0	0
RNU6-828P	0	0	0	0	0	1.74691	0	0.610947	0	0	0	0
KIF1B	432.721	442.053	400.607	416.944	467.333	461.183	429.107	471.651	454.811	462.752	447.952	510.983
MIR1273D	0	0	0	0	0	0	0	0	0	0	0	0
RNU6-37P	0	0.636964	0	5.02342	0	0	0	0	0	0	1.36156	1.30021
RN7SL731P	5.37542	4.45875	4.301	3.34895	6.65717	0	3.46054	6.72041	4.8708	7.48385	5.44622	6.50106
PGD	611.185	771.363	744.072	485.597	536.568	426.245	910.122	809.504	965.636	855.654	664.439	717.717
RP4-736L20.3	4.83788	8.28053	7.37313	1.67447	6.65717	5.24072	4.0373	7.94231	6.0885	0	5.44622	2.60042
APITD1-CORT	56.4419	50.9571	46.6965	31.815	29.2915	41.9258	74.4016	61.7056	65.7558	57.3762	49.016	48.1078
APITD1	70.418	68.1551	58.9851	31.815	30.623	47.1665	79.5924	78.8121	75.4974	62.3654	55.8238	59.8097
CORT	8.60067	5.73267	9.21642	6.69789	5.32573	10.4814	11.5351	7.94231	9.13275	14.9677	8.16934	9.10148
DFFA	725.144	684.736	695.532	621.23	691.014	660.331	806.883	792.398	830.471	722.192	729.794	798.33
RP5-1113E3.3	4.30034	4.45875	6.14428	5.02342	9.32003	3.49381	10.9584	7.33136	7.3062	2.49462	5.44622	9.10148
PEX14	154.275	163.063	173.269	170.796	178.412	104.814	180.525	161.901	190.57	187.096	174.279	145.624
RN7SL614P	0	0	0	0	3.9943	0	0	0	1.2177	0	0	0
CASZ1	194.053	196.185	218.122	371.733	359.487	291.734	186.292	214.442	186.917	316.816	296.819	273.044
RP4-734G22.3	112.884	88.538	122.886	205.96	206.372	115.296	92.8578	103.25	91.9363	172.129	151.133	136.522
HSPE1P24	0	0	0	0	0	0	0	0	0	0	0	0
C1orf127	0	0	0	0	0	0	0	0	0	0	1.36156	0
CFL1P6	0	0.636964	0.614428	0	0	0	0.576757	0	0	0	0	0
AL713997.1	0	0	0	0	0	0	0	0	0	0	0	0
TARDBP	1260.54	1117.23	1083.85	1162.08	1260.87	1186.15	1118.33	1212.12	1098.37	982.879	1098.78	1050.57
RP4-635E18.9	124.71	155.419	150.535	142.33	130.48	118.79	135.538	138.685	141.253	133.462	113.009	132.622
MASP2	26.8771	22.9307	23.9627	35.1639	27.9601	29.6974	19.6097	27.4926	25.5717	26.1935	23.1465	26.0042
RP4-635E18.8	24.7269	29.3003	18.4328	26.7916	37.2801	40.1789	19.6097	21.9941	24.354	17.4623	32.6773	37.7061
SRM	365.528	398.739	398.764	366.71	322.207	241.073	365.087	354.96	373.834	447.784	428.89	343.256
EXOSC10	329.513	333.132	344.694	386.803	388.779	352.875	353.552	358.626	328.779	324.3	345.835	349.757
RP4-635E18.7	14.5136	14.6502	21.505	28.4661	23.9658	26.2036	14.9957	18.9393	15.8301	23.6989	9.53089	18.203
RP4-635E18.6	23.6518	24.8416	25.806	16.7447	14.6458	17.4691	23.647	20.7722	24.9628	28.6881	21.7849	15.6025
MTOR	656.876	702.571	750.831	768.583	798.86	665.572	696.145	670.208	698.351	861.89	827.826	721.617
MTOR-AS1	0	1.91089	0	0	0	1.74691	0.576757	0	0	1.24731	2.72311	0
RNU6-537P	0.537542	0	0	0	0	0	0	0	0	0	0	0
ANGPTL7	0.537542	0	0	0	0	0	0	0.610947	2.4354	0	5.44622	0
RNU6-291P	0	0	0	0	0	0	0	0	0	0	0	0
RPL39P6	0	0	0	0	0	0	0	0	0	0	0	0
UBIAD1	241.894	231.855	235.326	281.312	256.967	183.425	253.773	242.546	257.544	281.892	262.78	244.44
UBE2V2P3	25.802	17.198	11.6741	16.7447	19.9715	47.1665	22.4935	23.8269	9.7416	18.7096	13.6156	27.3044
RP11-149P14.1	0	0	0	0	0	0	0	0	0	0	0	0
PTCHD2	4.83788	5.09571	4.301	3.34895	3.9943	0	8.07459	4.88757	3.04425	3.74193	2.72311	6.50106
RP1-69M21.2	0	0	0	3.34895	0	1.74691	0	0	0	2.49462	1.36156	2.60042
FBXO2	15.0512	15.2871	17.8184	5.02342	9.32003	6.98763	14.9957	8.55325	18.8743	9.97847	6.80778	9.10148
FBXO44	64.505	75.1617	74.9602	66.9789	59.9145	47.1665	77.2854	78.8121	78.5416	87.3116	70.8009	68.9112
FBXO6	13.4385	14.0132	17.8184	63.63	73.2288	40.1789	15.5724	14.6627	10.9593	36.172	23.1465	36.4059
MAD2L2	45.1535	76.4357	75.5746	46.8853	49.263	48.9134	61.1362	56.2071	76.1062	63.6127	59.9085	52.0084
DRAXIN	0	0	0	1.67447	1.33143	0	0.576757	0	0	0	0	0
AGTRAP	188.677	231.218	248.229	207.635	183.738	171.197	215.13	201.001	241.105	203.311	198.787	172.928
C1orf167	9.67575	15.2871	14.7463	30.1405	17.3086	15.7222	13.2654	9.1642	10.9593	23.6989	16.3387	14.3023
RP11-56N19.5	0.537542	0	0	0	0	0	0	0	0	0	0	0
MTHFR	172.551	185.356	193.545	237.775	199.715	209.629	151.11	130.132	152.212	220.774	212.403	213.235
CLCN6	277.372	268.799	293.082	338.244	259.629	262.036	252.619	260.874	249.628	255.698	300.904	293.848
NPPA-AS1	12.901	15.9241	17.8184	1.67447	11.9829	10.4814	8.07459	12.2189	7.3062	8.73116	16.3387	14.3023
NPPA-AS1_1	0	0	0	0	0	0	0	0	0	0	0	0
NPPA-AS1_2	0	0	0	0	0	0	0	0	0	0	0	0
NPPA	2.68771	5.73267	4.301	6.69789	3.9943	0	2.88378	1.22189	3.6531	8.73116	4.08467	5.20084
NPPA-AS1_3	0	0	0	0	0	0	0	0	0	0	0	0
NPPB	0.537542	0.636964	0	0	2.66287	0	0	0	0	1.24731	1.36156	0
RP5-934G17.6	249.419	277.716	333.02	318.15	367.476	232.339	287.225	292.643	279.462	334.279	250.526	293.848
RNU5E-1	0.537542	0	0	0	2.66287	0	0	0	0	0	0	0
RNU5E-4P	0	0	0	0	1.33143	0	0.576757	0	0	0	0	0
KIAA2013	556.356	605.116	659.281	443.736	450.024	410.523	576.18	563.293	622.245	603.697	469.737	494.08
PLOD1	962.2	990.479	1075.86	718.349	746.934	592.202	974.142	958.575	1019.21	855.654	739.325	751.522
MFN2	1033.16	1168.19	1140.99	997.986	995.912	770.386	1082	1110.09	1092.28	1090.15	1049.76	927.051
RP5-1077B9.5	0	0	0	0	0	1.74691	0	0	0	0	0	0
MIIP	107.508	117.838	113.055	164.098	111.84	87.3454	117.082	103.861	126.032	173.376	145.686	144.323
MIR6729	0	0	0.614428	0	0	0	0	0.610947	0	0	0	0
RN7SL649P	0	0	0	0	0	0	0	0	0	0	0	0
TNFRSF8	0	0	0	3.34895	0	1.74691	0	0	0	0	1.36156	0
RNU6-777P	0	0	0	0	1.33143	0	0	0	0	0	0	0
RPL23AP89	0	0	0	0	0	0	0	0	0	0	0	0
MIR7846	0	0	0	0	0	0	0	0	0	0	0	0
TNFRSF1B	22.0392	26.1155	26.4204	77.0258	73.2288	48.9134	20.1865	16.4956	27.3982	68.602	70.8009	66.3108
MIR4632	0	0	0	0	0	0	0	0	0	1.24731	0	0
RP5-1118D24.2	0	0	0	0	0	0	0	0	0	0	0	0
SNORA70	15.0512	15.2871	15.9751	20.0937	21.3029	20.9629	15.5724	17.1065	15.2212	21.2042	16.3387	14.3023
VPS13D	480.562	436.32	488.47	642.998	692.345	658.584	481.592	485.092	479.774	653.59	638.57	689.112
AC243836.1	1.07508	0	0.614428	1.67447	1.33143	0	0	0	0	1.24731	0	1.30021
SNORA59A	4.30034	3.82178	3.68657	5.02342	3.9943	6.98763	2.30703	6.10947	3.6531	2.49462	4.08467	1.30021
RP5-888M10.2	0	0	0.614428	0	0	0	0	0	0	0	1.36156	0
DHRS3	738.045	787.287	815.346	864.028	877.415	833.275	679.996	654.935	689.218	985.374	769.279	859.44
RNU6ATAC18P	5.91296	2.54786	1.84328	11.7213	9.32003	5.24072	1.73027	3.05473	5.47965	12.4731	10.8924	5.20084
MIR6730	0	0.636964	3.07214	0	3.9943	0	1.73027	2.44379	1.2177	1.24731	1.36156	0
RP11-474O21.5	7.52559	7.0066	7.98756	11.7213	7.9886	5.24072	9.22811	4.88757	3.04425	9.97847	9.53089	2.60042
AADACL4	0	0	0	0	0	0	0	0	0	0	0	0
RP11-474O21.2	0	0	0	0	0	0	0	0	0	0	0	0
AADACL3	0	0	0	0	0	0	0	0	0	0	0	0
C1orf158	0.537542	0	0	0	0	0	0	0	0	0	0	0
PRAMEF12	0	0	0	0	0	0	0	0	0	0	0	0
PRAMEF1	0	0	0	1.67447	0	0	0	0	0	0	0	1.30021
RP5-845O24.8	0	0	0	0	0	0	0	0	0	0	0	0
PRAMEF11	0	0	0	0	0	0	0	0	0	0	0	0
PRAMEF30P	0	0	0	0	0	0	0	0	0	0	0	0
HNRNPCL1	1.61263	0.636964	0.614428	0	0	1.74691	0.576757	0	0.60885	0	1.36156	2.60042
PRAMEF2	0	0	0	0	0	0	0	0	0	0	0	1.30021
PRAMEF4	0	0	0	0	0	0	0	0	0	0	0	0
PRAMEF10	0	0	0	0	0	0	0	0	0	0	0	0
PRAMEF7	0	0	0	0	0	0	0	0	0	0	0	0
RNU6-1072P	0	0	0	0	0	0	0	0	0	0	0	0
PRAMEF29P	0	0	0	0	0	0	0	0	0	0	0	0
PRAMEF6	0	0	0	0	0	0	0	0	0	0	0	0
PRAMEF28	0	0	0	0	0	0	0	0	0	0	0	0
PRAMEF27	0	0	0	0	0	0	0	0	0	0	0	0
PRAMEF26	0	0	0	0	0	0	0	0	0	0	0	0
PRAMEF25	0	0	0	0	0	0	0	0	0	0	0	0
HNRNPCL3	0	0	0	0	0	0	0	0	0	0	0	0
PRAMEF34P	0	0	0	0	0	0	0	0	0	0	0	1.30021
PRAMEF35P	0	0	0	0	0	0	0	0	0	0	0	0
HNRNPCL2	0.537542	0.636964	0	0	0	0	0	0	0.60885	0	1.36156	1.30021
PRAMEF36P	0	0	0	0	0	0	0	0	0	0	0	0
RP13-221M14.2	0	0	0	0	0	0	0	0	0	0	0	0
HNRNPCL4	0	0	0	0	0	0	0	0	0	1.24731	0	0
PRAMEF9	0	0	0	0	0	0	0	0	0	0	0	0
PRAMEF13	0	0	0	0	0	0	0	0	0	0	0	0
PRAMEF18	0	0	0	0	0	0	0	0	0	0	0	0
PRAMEF31P	0	0	0	0	0	0	0	0	0	0	0	0
PRAMEF5	0	0	0	0	0	0	0	0	0	0	0	0
PRAMEF32P	0	0	0	0	0	0	0	0	0	0	0	0
RNU6-771P	0	0	0	0	0	0	0	0	0	0	0	0
PRAMEF8	0	0	0	0	0	0	0	0	0	0	0	0
PRAMEF15	0	0	0	0	0	0	0	0	0	0	0	0
PRAMEF33P	0	0	0	0	0	0	0	0	0	0	0	0
RP11-219C24.10	0	0	0	0	0	0	0	0	0	0	0	0
PRAMEF14	0	0	0	1.67447	0	0	0	0	0	0	0	0
PRAMEF19	0	0	0	0	0	0	0	0	0	0	0	0
PRAMEF17	0	0	0	0	0	0	0	0	0	0	0	0
PRAMEF20	0	0	0	1.67447	0	0	0	0	0	1.24731	0	0
LRRC38	0	0	0	0	0	0	0	0	0	0	0	0
RP4-597A16.2	0	0	0	0	0	0	0	0	0	0	0	0
BRWD1P1	5.37542	5.73267	4.301	11.7213	5.32573	6.98763	7.49784	3.66568	8.5239	3.74193	5.44622	6.50106
PDPN	0	0	0	0	0	0	0	0	0	0	0	0
RNA5SP41	0	0	0	0	0	0	0	0	0	0	0	0
AL359771.1	0	0	0	0	0	0	0	0	0	0	0	0
CTA-520D8.2	0	0	0	0	0	0	0	0	0	0	0	0
SCARNA11	0	1.27393	0	0	0	0	1.15351	0	0	1.24731	0	1.30021
PRDM2	422.508	371.35	395.077	622.904	633.762	644.609	395.655	427.052	403.668	579.999	596.362	601.998
RNU6-1265P	0	0	0	0	0	0	0	0	0	0	0	0
RP11-344F13.1	0	0	0	0	0	0	0	0	0	0	0	0
RP4-704D23.1	0	0	0	0	0	0	0	0	0	0	0	0
KAZN	182.764	215.931	219.965	190.89	162.435	141.499	149.38	148.46	181.437	167.139	159.302	150.825
AL034395.1	0	0	0	0	0	0	0	0	0	0	0	0
TBCAP2	0.537542	0	0	1.67447	0	0	0.576757	0	0	0	0	0
TMEM51-AS1	299.948	293.003	299.841	256.194	229.007	195.654	216.284	180.229	217.968	214.537	212.403	193.731
TMEM51	709.018	731.871	715.194	1143.67	1035.86	854.238	528.886	560.238	554.053	885.589	885.011	810.032
C1orf195	0	0	0	6.69789	2.66287	1.74691	0.576757	0	2.4354	0	2.72311	0
RP1-21O18.3	12.3635	17.198	17.204	13.3958	5.32573	12.2284	9.22811	14.0518	14.6124	9.97847	14.9771	7.80127
RP5-903E17.2	12.3635	5.73267	9.83085	5.02342	14.6458	3.49381	6.34432	6.10947	1.82655	8.73116	8.16934	9.10148
FHAD1	6.4505	4.45875	6.75871	3.34895	3.9943	6.98763	5.76757	4.27663	3.6531	6.23654	6.80778	6.50106
RP3-467K16.2	1.07508	0.636964	1.22886	0	0	1.74691	0.576757	1.22189	1.2177	1.24731	2.72311	0
RP3-467K16.7	0.537542	0	0	0	0	1.74691	0	0	0	0	0	2.60042
RP3-467K16.4	0	0.636964	1.84328	5.02342	1.33143	0	0	2.44379	0.60885	3.74193	0	0
EFHD2	897.695	885.38	922.871	825.516	677.7	571.239	825.915	837.608	856.652	795.783	746.133	734.619
CTRC	0	0	0	0	1.33143	0	0	0	0.60885	0	2.72311	0
CELA2A	0	0	0	1.67447	0	0	0	0	0	1.24731	1.36156	0
CELA2B	0.537542	0	1.22886	1.67447	0	0	1.73027	1.22189	2.4354	4.98924	2.72311	0
CASP9	106.433	91.7228	84.1766	93.7705	102.52	82.1046	89.3973	106.916	94.9806	97.2901	104.84	107.918
DNAJC16	252.107	210.198	228.567	306.429	319.544	359.863	238.2	257.819	225.274	289.376	276.396	288.647
SCARNA21	1.61263	0.636964	0.614428	1.67447	0	5.24072	0	1.83284	0.60885	2.49462	2.72311	1.30021
RP4-680D5.8	0.537542	0.636964	0	0	1.33143	0	0	0	0	1.24731	1.36156	0
AGMAT	42.4658	42.6766	47.9254	36.8384	29.2915	31.4443	53.6384	36.6568	51.1434	37.4193	31.3158	33.8055
RP4-680D5.2	3.76279	1.91089	2.45771	1.67447	1.33143	1.74691	1.73027	3.05473	0.60885	2.49462	2.72311	1.30021
CHCHD2P6	1896.45	2158.67	2297.96	1123.57	942.655	931.102	1995.58	2080.27	2226.56	1530.45	1196.81	1253.4
RNU7-179P	0	0	0	0	0	0	0	0	0	0	0	0
RP4-680D5.4	0	0	0	0	0	0	0	0	0	0	0	0
DDI2	667.089	605.116	601.525	788.677	802.854	751.17	673.652	695.868	664.864	705.977	716.178	787.928
RSC1A1	187.065	170.069	153.607	242.799	275.607	211.376	183.409	190.615	175.349	214.537	216.487	237.939
RP4-680D5.9	0	0	0.614428	0	0	0	0	0	0.60885	0	0	0
PLEKHM2	337.039	339.502	410.438	527.459	496.625	415.764	365.664	335.41	375.66	533.848	437.059	396.564
AL121992.1	0	0	0	0	0	0	0	0	0	0	0	0
RP11-288I21.1	10.7508	7.64357	7.37313	23.4426	18.6401	13.9753	8.07459	9.77515	15.8301	11.2258	20.4233	14.3023
SLC25A34	6.4505	6.36964	4.301	6.69789	14.6458	5.24072	2.88378	4.88757	4.26195	4.98924	5.44622	1.30021
RP11-169K16.4	0	0	0	0	0	0	0	0.610947	0	0	0	0
TMEM82	0	0	0	1.67447	0	0	0	0	0	0	0	0
FBLIM1	97.2951	122.297	125.958	92.0961	77.2231	68.1294	112.468	113.636	106.549	125.978	104.84	94.9154
RPL12P14	2.68771	3.18482	1.22886	1.67447	6.65717	3.49381	2.88378	4.88757	1.82655	1.24731	4.08467	1.30021
UQCRHL	1607.25	1720.44	1778.77	1113.53	1110.42	855.985	1448.24	1535.92	1562.92	1274.75	1172.3	1099.98
RP11-169K16.8	1189.58	1583.49	1530.54	1069.99	1057.16	955.558	1377.87	1374.02	1578.75	1527.95	1150.51	1129.88
FLJ37453	15.5887	15.9241	19.0473	13.3958	6.65717	12.2284	13.8422	16.4956	16.4389	12.4731	14.9771	13.0021
SPEN	1424.49	1365.01	1418.1	3575	3685.41	3156.66	1354.22	1462.61	1342.51	3050.92	3123.41	3177.72
RP1-134O19.3	1.07508	0	0	0	0	0	0	0.610947	0	0	0	0
ZBTB17	88.6944	97.4555	117.356	242.799	242.321	206.135	88.2438	119.135	90.1098	243.225	215.126	201.533
RP11-5P18.1	15.0512	19.7459	12.2886	16.7447	19.9715	8.73454	21.9168	20.1612	21.3097	23.6989	13.6156	20.8034
RP11-5P18.3	0	0	0	0	0	0	0	0	0	0	0	0
RP11-5P18.11	0	0	0	0	0	0	0	0	0	0	0	0
TBC1D3P6	0	0	0	0	0	0	0	0	0	0	0	0
C1orf64	0	0	0	0	0	1.74691	0	0	0	0	0	0
RP11-5P18.5	0	0	0	0	0	0	0	0	0	0	0	0
HSPB7	0	0	0.614428	0	0	0	0	0.610947	0.60885	0	4.08467	0
CLCNKA	0	0	0	0	1.33143	1.74691	0	0.610947	0	1.24731	0	1.30021
RP11-5P18.10	1.07508	0.636964	0	0	0	0	0	0.610947	1.82655	0	0	1.30021
CLCNKB	1.07508	1.27393	0.614428	0	1.33143	0	1.15351	0	1.2177	0	4.08467	1.30021
FAM131C	12.901	12.1023	15.3607	6.69789	5.32573	6.98763	15.5724	15.2737	16.4389	9.97847	20.4233	11.7019
EPHA2	3253.74	3358.71	3860.45	5100.45	5152.65	4147.16	2912.04	2830.52	2988.24	3837.97	3431.12	3249.23
RP11-276H7.2	6.4505	7.64357	5.52985	18.4192	14.6458	20.9629	6.92108	9.77515	8.5239	13.7204	20.4233	14.3023
RP11-276H7.3	4.30034	7.64357	7.98756	20.0937	14.6458	8.73454	8.07459	6.10947	6.0885	13.7204	13.6156	13.0021
ARHGEF19-AS1	2.15017	1.91089	1.22886	0	2.66287	1.74691	0	0.610947	1.2177	0	0	0
ARHGEF19	86.0067	131.215	120.428	68.6534	98.5261	54.1541	111.314	98.9734	114.464	120.989	121.178	72.8118
ANO7P1	12.3635	7.0066	17.8184	46.8853	39.943	26.2036	8.07459	10.997	13.3947	23.6989	25.8696	20.8034
RSG1	30.6399	25.4786	29.4925	21.7682	19.9715	12.2284	26.5308	20.7722	34.7044	29.9354	17.7002	24.704
MT1XP1	20.4266	12.1023	12.903	30.1405	31.9544	19.216	10.3816	17.1065	11.5681	16.215	25.8696	29.9049
FBXO42	217.704	204.465	218.122	328.197	348.836	269.024	200.135	216.275	213.706	274.408	358.089	284.746
SZRD1	1873.87	1929.36	1940.36	1416.6	1376.7	1222.84	1801.21	1814.51	1822.9	1582.83	1627.06	1374.32
RP11-430L17.1	14.5136	16.5611	17.204	8.37237	13.3143	12.2284	13.8422	14.0518	18.8743	9.97847	16.3387	24.704
SPATA21	338.651	352.241	325.647	232.752	270.281	186.919	299.337	282.868	300.772	241.978	291.373	205.433
AL358794.1	0	0	0	0	0	0	0	0	0	0	0	0
NECAP2	280.597	298.736	302.913	386.803	360.818	400.042	275.69	273.093	284.333	315.569	334.943	287.347
RP4-798A10.2	9.67575	18.472	15.9751	13.3958	30.623	19.216	11.5351	13.4408	17.6566	13.7204	19.0618	16.9027
CROCCP3	31.1774	31.8482	29.4925	45.2108	35.9487	57.6479	32.8751	38.4896	34.7044	29.9354	38.1236	37.7061
RNU1-1	0.537542	0.636964	3.07214	1.67447	0	15.7222	0.576757	6.72041	18.8743	1.24731	6.80778	18.203
RP4-798A10.7	3.76279	0.636964	1.84328	3.34895	13.3143	1.74691	5.76757	4.27663	1.2177	0	5.44622	1.30021
RP4-798A10.4	0	0	0	0	0	0	0.576757	0	0	1.24731	0	0
RP5-875O13.1	0	0	0	1.67447	0	0	0.576757	0.610947	0.60885	0	0	0
RNU1-6P	0	0	0	0	0	0	0	0	0	0	0	0
FAM231C	0	0	0	0	0	0	0	0	0	0	0	0
RP5-875O13.6	0	0	0	0	0	0	0	0	0	0	0	0
AL355149.1	0	0	0	0	0	0	0	0	0	0	0	0
NBPF1	194.053	198.096	223.037	159.075	177.081	200.894	227.819	214.442	221.013	233.247	217.849	250.941
RP5-1182A14.5	0	0	0	0	0	0	0.576757	0	0	0	0	1.30021
CROCCP2	80.6313	84.0792	101.381	110.515	97.1946	80.3577	98.0486	105.083	88.2832	124.731	80.3318	93.6152
MST1P2	5.91296	7.0066	3.07214	3.34895	5.32573	3.49381	6.92108	5.49852	9.7416	7.48385	4.08467	5.20084
RP1-163M9.8	0.537542	0.636964	0	0	1.33143	0	0.576757	0.610947	0	2.49462	0	1.30021
RNU1-3	1.07508	0.636964	3.68657	0	0	6.98763	1.15351	6.10947	20.7009	2.49462	8.16934	14.3023
FAM231A	0	0	0	0	0	0	0	0	0	0	0	0
RP5-875O13.7	0	0.636964	0.614428	0	0	0	0.576757	0.610947	0	0	1.36156	0
AL021920.1	0	0	0	0	0	0	0	0	0	0	0	0
EIF1AXP1	564.957	486.64	508.746	478.899	412.744	564.251	478.708	508.919	505.954	382.924	424.805	491.48
ESPNP	0.537542	1.27393	0	0	1.33143	0	0	0	0	0	0	0
RP1-163M9.7	0	0	0	0	0	0	0	0	0	0	0	0
RP5-1182A14.7	1.07508	0.636964	0	1.67447	1.33143	0	0.576757	0.610947	0	0	0	0
CROCC	51.0665	68.7921	74.3458	77.0258	70.566	55.901	64.5967	58.0399	72.4531	96.0428	81.6934	67.611
CROCCP4	0	0	0.614428	0	0	1.74691	0	0.610947	0.60885	0	0	0
RNU1-4	0.537542	0	5.52985	5.02342	0	26.2036	2.30703	7.94231	27.3982	0	6.80778	26.0042
MST1L	2.15017	1.91089	2.45771	1.67447	3.9943	5.24072	2.30703	3.66568	1.82655	6.23654	4.08467	3.90063
RP11-108M9.1	0	0	0	0	0	0	0	0	0	0	0	0
RP11-108M9.2	0	0	0	0	0	0	0	0	0	0	0	0
MIR3675	0	0	0	0	0	0	0	0	0	0	0	0
RP11-108M9.3	0	0.636964	1.22886	0	0	0	0.576757	1.83284	0.60885	2.49462	0	0
RNU1-5P	0	0	0	0	0	0	0	0	0	0	0	0
RP11-108M9.4	0	0.636964	0	0	0	0	0.576757	0.610947	0	0	0	0
RP11-108M9.5	1.07508	0.636964	0.614428	0	0	0	0	0.610947	1.2177	2.49462	0	0
RNU1-2	0.537542	1.27393	6.14428	0	1.33143	17.4691	2.88378	6.10947	27.3982	4.98924	17.7002	18.203
RP11-108M9.6	0	0	0	0	1.33143	0	0	0.610947	0.60885	0	1.36156	0
MFAP2	0.537542	3.18482	2.45771	8.37237	0	0	0.576757	1.83284	3.6531	4.98924	1.36156	0
RP1-37C10.3	5.37542	8.28053	7.37313	5.02342	2.66287	6.98763	6.34432	9.77515	8.5239	6.23654	9.53089	3.90063
ATP13A2	394.018	377.72	434.401	286.335	351.498	221.857	360.473	376.954	432.283	304.343	292.735	292.548
SDHB	168.788	156.693	157.294	113.864	109.178	108.308	136.691	150.293	172.913	120.989	127.986	123.52
PADI2	204.266	198.733	226.724	118.888	143.795	120.537	244.545	218.108	256.935	163.397	147.048	152.125
RP11-380J14.1	0	0	0	0	0	0	0.576757	0	0	0	0	0
RP11-380J14.4	0	0	0	0	0	0	0	0	0	0	0	0
PADI1	73.1057	64.9703	71.2736	33.4895	47.9316	54.1541	62.8665	73.3136	79.1505	59.8708	63.9931	55.9091
PADI3	15.0512	13.3762	18.4328	0	3.9943	1.74691	11.5351	8.55325	12.177	8.73116	8.16934	7.80127
MIR3972	0	0	0	0	0	0	0.576757	0	0	0	0	0
PADI4	0	0	0	0	0	1.74691	0	0	0	0	0	0
AC004824.2	0	0	0	0	0	0	0	0	0	0	0	0
PADI6	0	0	0	0	0	1.74691	0	0	0	0	0	0
RP1-20B21.4	10.2133	17.835	17.8184	10.0468	7.9886	20.9629	11.5351	9.1642	15.2212	9.97847	10.8924	6.50106
RCC2	1277.2	1333.17	1359.11	1259.2	1159.68	1329.4	1244.06	1291.54	1281.63	1166.23	1013	1093.48
AC004824.1	0	0	0	0	0	0	0	0	0	0	0	0
ARHGEF10L	141.911	149.05	170.811	165.773	147.789	122.284	143.036	139.907	150.386	192.086	191.979	141.723
RP11-473A10.2	0	0	0	0	0	0	0	0	0	0	0	0
AL136529.1	0	0	0	0	0	0	0	0	0	0	0	0
ACTL8	0	2.54786	0	0	1.33143	5.24072	1.15351	1.22189	1.2177	0	0	1.30021
RP11-174G17.2	0	0	0	0	0	0	0	0	0	0	0	0
IGSF21	0	0	0	0	0	0	0	0	0	0	0	0
RP11-174G17.3	0	0	0	0	0	0	0	0	0	0	0	0
RP11-174G17	0	0	0	0	0	0	0	0	0	0	0	0
RP11-422P22.1	0	0	0	0	0	0	0	0	0	0	0	0
KLHDC7A	263.933	308.927	344.08	150.703	170.423	127.524	241.084	224.828	266.676	159.656	133.432	157.326
DYNLL1P3	139.761	167.521	170.811	110.515	99.8575	89.0923	144.766	186.339	147.342	153.419	136.156	114.419
RP1-8B22.2	0	0	0	0	0	0	0	0	0	0	0	0
PAX7	0	0	0	0	0	0	0	0	0	0	0	0
TAS1R2	0	0.636964	0	0	0	0	0	0	0	0	1.36156	0
RP13-279N23.2	79.5562	101.277	81.7189	58.6066	61.2459	48.9134	92.8578	89.1982	93.7629	63.6127	85.778	66.3108
ALDH4A1	224.693	245.868	264.204	133.958	138.469	148.487	225.512	218.719	254.499	185.849	179.725	141.723
MIR4695	0	0	0	0	0	0	0	0	0	0	0	0
MIR1290	0	0	0	0	0	0	0	0.610947	0	0	0	0
IFFO2	152.124	174.528	160.98	249.497	226.344	192.16	215.707	201.001	189.352	229.505	247.803	202.833
RP5-1126H10.2	108.046	109.558	124.114	242.799	243.652	157.222	103.816	103.861	127.858	225.763	224.657	189.831
UBR4	2620.52	2477.79	2819	5117.19	5691.88	4351.55	2838.22	2903.83	2851.24	4531.47	4581.64	4367.41
RP1-43E13.2	39.2406	37.5809	39.3234	20.0937	30.623	26.2036	47.8708	42.7663	37.1398	32.43	36.762	31.2051
EMC1	972.413	977.103	968.953	778.63	809.511	772.133	1004.71	983.624	1036.87	864.385	846.888	812.632
MRTO4	265.546	284.723	270.963	205.96	203.709	225.351	250.312	238.88	258.152	234.494	253.249	250.941
AKR7L	2.68771	3.18482	1.84328	6.69789	3.9943	0	2.30703	3.66568	1.2177	0	1.36156	5.20084
AKR7A3	2.68771	2.54786	1.22886	5.02342	1.33143	3.49381	4.0373	1.83284	4.26195	1.24731	0	3.90063
RP4-657E11.10	7.52559	5.09571	5.52985	1.67447	2.66287	8.73454	5.76757	13.4408	6.69735	1.24731	6.80778	3.90063
AKR7A2	136.536	166.248	161.595	130.609	81.2174	85.5985	153.994	154.57	166.825	139.699	96.6705	110.518
RNU6-1099P	0.537542	0	1.22886	0	3.9943	0	0.576757	0.610947	1.2177	1.24731	1.36156	1.30021
PQLC2	91.3821	85.3532	104.453	73.6768	58.5831	69.8763	79.5924	80.645	91.3275	102.279	91.2243	80.6131
CAPZB	1183.67	1103.22	1065.42	810.445	789.54	676.053	1000.1	1025.17	1011.3	833.202	904.073	752.822
RN7SL277P	0.537542	0	0	0	0	0	0	0	0.60885	1.24731	0	0
RNU4-28P	0	0	0	0	0	0	0	0	0	0	0	0
RP5-1056L3.1	0	0	0	1.67447	3.9943	0	0	0	0.60885	1.24731	0	0
MINOS1	74.1808	120.386	95.8507	75.3513	70.566	82.1046	86.5135	73.9245	108.375	87.3116	83.0549	80.6131
MINOS1-NBL1	786.961	864.36	944.376	634.626	520.59	417.511	795.347	722.75	784.199	755.869	637.208	639.704
RP5-1056L3.3	4341.19	4426.9	4903.13	3695.56	3417.79	2798.55	4416.23	4331.61	4467.74	4287	3538.68	3657.49
NBL1	1120.77	1198.77	1336.38	887.471	769.568	616.658	1144.29	1057.55	1129.42	1077.67	875.481	921.85
HTR6	0.537542	0	0.614428	0	1.33143	0	0	0	0.60885	1.24731	0	0
TMCO4	52.6791	50.9571	63.9005	87.0726	71.8974	54.1541	64.5967	49.4867	53.5788	68.602	61.27	55.9091
RNF186	0.537542	1.27393	0	0	0	0	0	1.22189	0	0	0	0
RP11-91K11.2	0	0	0	0	0	0	0	0	0	0	0	0
OTUD3	148.899	169.432	172.654	244.473	182.406	282.999	174.18	187.561	190.57	214.537	201.51	226.237
PLA2G2E	0	0	0	0	0	0	0	0	0	0	0	0
RN7SL304P	0	0	0	0	0	0	0	0	0	0	0	0
PLA2G2A	0	0	0	0	0	0	0.576757	0	0	0	0	0
PLA2G5	0	0	0	0	0	0	0	0	0	0	0	0
PLA2G2D	0.537542	0	0	0	0	1.74691	0	0	0.60885	0	0	0
PLA2G2F	0	0	0	0	0	0	0	0	0	0	0	0
RP3-340N1.2	4.30034	7.64357	3.68657	5.02342	3.9943	1.74691	3.46054	1.83284	1.82655	0	5.44622	6.50106
PLA2G2C	0	0	0	0	0	0	0	0	0	0	1.36156	0
UBXN10-AS1	0	0	0	0	1.33143	0	0.576757	0	0	0	0	0
UBXN10	5.91296	3.82178	5.52985	1.67447	1.33143	3.49381	1.15351	3.05473	5.47965	4.98924	4.08467	3.90063
RP3-340N1.6	0	0	0	0	0	0	0	0	0	0	0	0
VWA5B1	0	0	0	0	1.33143	0	0	0	0	0	0	0
RP4-745E8.2	0	0	0	0	0	0	0	0	0	0	0	0
LINC01141	0	0.636964	0	0	0	0	0	0	0	0	0	0
RP4-749H3.2	0	0	0	0	0	0	0	0	0	0	0	0
CAMK2N1	655.264	598.746	562.201	385.129	346.173	529.313	662.117	642.716	596.673	518.88	607.254	598.097
MUL1	244.044	247.142	264.818	301.405	331.527	269.024	258.387	254.765	278.244	376.687	299.542	312.051
RPS4XP4	0.537542	0	0	0	0	0	0	0	0	0	0	0
FAM43B	0	0	0	0	0	0	0	0	0	0	0	0
CDA	13.9761	18.472	19.6617	15.0703	11.9829	12.2284	13.8422	19.5503	23.1363	17.4623	17.7002	19.5032
PINK1	212.867	215.931	228.567	130.609	147.789	132.765	253.773	212.609	228.928	203.311	149.771	166.427
MIR6084	0	0	0	0	0	0	0	0	0	0	0	0
PINK1-AS	395.093	373.261	391.391	244.473	263.624	286.493	395.078	368.401	401.232	320.558	315.881	278.245
DDOST	1628.75	1904.52	1909.03	1133.62	1115.74	1104.05	1655.87	1597.01	1814.98	1354.58	1179.11	1271.61
KIF17	0	0	1.22886	0	2.66287	0	1.15351	0	0	2.49462	0	0
RP5-930J4.5	0	0	0	0	0	0	0	0	0	0	0	0
SH2D5	30.1023	35.67	33.1791	45.2108	41.2744	43.6727	44.987	36.6568	46.2726	46.1504	44.9313	59.8097
RP5-930J4.2	0	0	0.614428	0	0	0	0	0	0	1.24731	0	0
HP1BP3	1647.57	1528.71	1365.26	1297.72	1214.27	1650.83	1542.82	1604.35	1460.02	1146.28	1262.16	1376.92
EIF4G3	510.665	486.64	449.147	649.696	588.493	599.189	505.816	546.186	482.209	588.73	639.931	618.901
RNU7-200P	0	0	0	0	0	0	0	0	0	0	0	0
MIR1256	0	0	0	0	0	0	0	0	0	0	0	0
RPS15AP6	0	0	0	0	0	0	0	0	0	0	0	0
RP11-487E1.2	0	0	0	0	0	0	0	0	0	0	0	0
HSPE1P27	0	0	1.22886	1.67447	0	0	0	0	0	0	0	0
ECE1	2407.65	2433.84	2688.12	3519.74	3514.98	2784.57	2687.69	2626.46	2699.03	3466.27	3225.53	3140.01
RP3-329E20.2	0	0.636964	0	1.67447	2.66287	3.49381	0	0	0.60885	1.24731	2.72311	3.90063
RP5-1071N3.1	2.15017	1.27393	1.22886	5.02342	13.3143	15.7222	1.15351	2.44379	4.8708	13.7204	12.254	6.50106
PPP1R11P1	140.298	124.208	129.644	88.7471	111.84	106.561	110.161	127.688	128.467	102.279	118.455	78.0127
RP11-293F5.8	0	0	0	0	0	0	0	0	0	0	0	0
RP11-293F5.1	0.537542	0	0	0	0	0	0	0.610947	0	0	0	0
NBPF2P	5.37542	10.8284	4.301	8.37237	1.33143	6.98763	10.9584	6.72041	10.3504	7.48385	1.36156	7.80127
HS6ST1P1	48.9163	48.4093	57.1418	40.1874	34.6173	29.6974	51.3313	44.5991	63.9292	74.8385	57.1854	42.907
CROCCP5	0	0	0	0	0	0	0	0	0.60885	0	0	0
NBPF3	34.9402	25.4786	24.5771	11.7213	33.2858	20.9629	42.68	28.1035	28.6159	42.4085	43.5698	32.5053
PFN1P10	0.537542	0.636964	0	0	0	0	0	0.610947	1.2177	0	0	0
ALPL	2.68771	0.636964	1.84328	5.02342	1.33143	1.74691	1.15351	1.22189	1.82655	1.24731	5.44622	0
RP11-63N8.3	0	0	0	0	0	0	0	0	0.60885	0	1.36156	0
AL359815.1	0	0	0	0	0	0	0	0	0	0	0	0
RAP1GAP	188.677	196.822	230.41	128.934	122.492	85.5985	302.797	278.592	321.473	298.107	231.465	200.233
USP48	410.144	351.604	349.609	354.988	380.79	375.585	410.074	420.331	379.314	331.784	409.828	447.273
U7	0	1.27393	0	0	1.33143	1.74691	0	0.610947	1.2177	0	0	1.30021
RP11-132G19.3	0	0	0	0	0	1.74691	0	0	0	0	1.36156	0
LDLRAD2	1071.86	1026.15	1166.18	900.867	805.517	730.207	1117.18	1077.1	1114.2	1191.18	1106.95	992.061
HSPG2	8006.15	7909.82	9492.91	6994.28	7675.71	5410.17	8533.11	8531.26	8803.97	8616.41	8063.13	7376.1
RP11-26H16.1	1.07508	1.91089	0.614428	0	0	0	0	0.610947	0.60885	0	4.08467	1.30021
CELA3B	0	0	0.614428	1.67447	2.66287	0	0	1.22189	0.60885	2.49462	1.36156	1.30021
RN7SL386P	0	0	0	0	0	0	0	0.610947	0.60885	0	0	0
RNU6-1022P	0	0	0	0	0	0	0	0	0	0	0	0
CELA3A	0.537542	0.636964	0	0	1.33143	0	0.576757	1.83284	1.2177	2.49462	0	2.60042
RN7SL186P	0	0	0	0	0	0	0	0	0	0	0	0
RNU6-776P	0	0	0	0	0	0	0	0	0	0	0	0
RP1-224A6.3	0.537542	1.27393	1.84328	0	1.33143	3.49381	1.15351	1.22189	1.82655	1.24731	0	0
LINC00339	74.1808	78.3466	70.0448	82.0492	58.5831	83.8515	85.9367	86.1435	88.2832	87.3116	81.6934	74.112
CDC42	2058.25	1863.12	1721.63	1475.21	1288.83	1678.78	1810.44	1837.73	1663.99	1237.33	1463.67	1542.05
CDC42-IT1	1.61263	0	0	0	1.33143	3.49381	3.46054	1.22189	1.2177	3.74193	8.16934	0
RP1-224A6.8	2.15017	0.636964	0.614428	0	1.33143	0	0.576757	2.44379	1.2177	1.24731	1.36156	3.90063
RP1-224A6.9	0.537542	0	0.614428	0	2.66287	0	0.576757	0	0.60885	2.49462	0	1.30021
WNT4	17.2013	24.8416	36.2512	33.4895	25.2972	20.9629	28.8378	19.5503	29.2248	47.3977	25.8696	24.704
MIR4418	0	0	0	0	0	0	0	0	0	0	0	0
RP11-415K20.1	0	0.636964	0.614428	0	0	1.74691	0	0	0	0	1.36156	0
RP11-415K20.2	0	0	0	0	0	0	0	0	0	0	0	0
ZBTB40	378.967	359.248	406.137	398.525	435.379	407.029	366.24	388.562	417.671	518.88	487.437	465.476
ZBTB40-IT1	5.37542	3.18482	3.68657	3.34895	5.32573	3.49381	2.88378	3.05473	1.2177	3.74193	2.72311	3.90063
EPHA8	0.537542	0.636964	1.22886	0	0	0	1.15351	0.610947	0	0	1.36156	0
AL158086.1	0	0	0	0	0	0	0	0	0	0	0	0
C1QA	0	0	0	0	0	0	0	0	0	0	0	0
C1QC	0	0	0	0	0	0	0	0	0	0	0	0
C1QB	0	0	0	0	0	0	0	0	0	0	0	0
EPHB2	484.325	513.393	538.853	530.808	489.967	407.029	416.418	430.717	443.852	481.461	481.991	456.374
MIR4684	0	0	0	0	0	0	0	0	0	0	0	0
AL611946.1	0	0	0	0	0	0	0	0	0	0	0	0
RP11-69E9.1	0	0	0	0	0	0	0	0	0	1.24731	0	0
MIR4253	0	0	0	0	0	0	0	0	0	0	0	0
LACTBL1	0	0	0	0	0	0	0	0	0	0	0	0
C1orf234	0	0	0	1.67447	0	0	1.15351	0	0	0	0	1.30021
KDM1A	646.125	568.809	619.958	552.576	544.556	520.578	587.138	617.056	590.584	540.085	567.769	566.892
RP1-184J9.2	5.91296	1.91089	0.614428	5.02342	5.32573	1.74691	4.0373	2.44379	1.82655	3.74193	2.72311	5.20084
MIR3115	0	0.636964	0	0	0	0	0	0	0	1.24731	0	0
MIR4419A	0	0	0	0	0	0	0	0	0	0	0	0
LUZP1	424.658	440.142	419.654	579.368	569.853	569.492	390.464	401.392	407.929	437.805	514.668	486.279
RP5-979D14.1	0	0	0	0	0	0	0	0	0	0	1.36156	0
RNU6-514P	0	0.636964	0	0	0	0	0	0	0	0	0	0
RNU6-135P	0	0	0	0	0	1.74691	0	0	0	0	0	0
HTR1D	10.7508	7.64357	12.903	10.0468	9.32003	8.73454	17.3027	13.4408	14.6124	16.215	9.53089	20.8034
RP5-1057J7.1	0	0	0	0	1.33143	0	0	0	0	0	0	0
LINC01355	58.0545	52.231	46.0821	70.3279	53.2573	54.1541	46.1405	57.429	49.3168	47.3977	47.6545	54.6089
HNRNPR	890.169	927.419	861.428	726.722	720.305	842.009	1010.48	995.232	961.983	764.6	921.773	842.537
ZNF436	107.508	128.03	109.983	309.778	362.15	375.585	107.277	98.3624	109.593	320.558	347.197	340.655
ZNF436-AS1	11.2884	10.1914	11.6741	23.4426	7.9886	8.73454	9.80486	10.3861	9.7416	13.7204	13.6156	5.20084
RP5-1057J7.7	0	0	0	0	0	0	0	0	0	0	0	0
TCEA3	12.3635	9.55446	4.301	3.34895	5.32573	8.73454	4.61405	9.77515	14.0035	7.48385	9.53089	11.7019
RP4-654C18.1	41.3907	41.4027	49.1542	23.4426	34.6173	19.216	34.6054	36.0459	45.0549	27.4408	31.3158	31.2051
ASAP3	11.8259	21.6568	12.903	20.0937	13.3143	10.4814	20.1865	18.3284	17.6566	14.9677	14.9771	14.3023
E2F2	119.334	138.858	145.619	105.492	118.498	103.068	131.501	120.356	136.382	154.666	104.84	105.317
RP1-150O5.3	2.15017	2.54786	1.84328	1.67447	0	0	0.576757	1.83284	0.60885	1.24731	2.72311	1.30021
ID3	126.86	142.68	138.246	354.988	302.235	239.326	49.6011	62.9275	64.5381	129.72	100.755	63.7104
MDS2	0	0	0	0	0	0	0	0	0	0	0	0
RP11-223J15.2	0	0	0	0	0	0	0	0	0	0	0	0
RPL11	691.279	1120.42	1020.56	880.773	639.088	726.713	825.339	761.24	971.116	1113.85	829.188	849.038
TCEB3	586.996	525.495	550.527	765.234	773.563	705.751	576.757	575.512	596.673	683.525	672.609	748.922
TCEB3-AS1	61.2798	56.0528	70.0448	66.9789	74.5603	57.6479	61.713	61.7056	54.7965	78.5805	58.5469	74.112
PITHD1	212.867	226.759	210.134	174.145	207.704	188.666	206.479	222.996	222.839	236.989	191.979	213.235
LYPLA2	381.117	430.588	410.438	321.499	252.972	291.734	364.51	312.805	314.775	329.29	309.073	260.042
GALE	443.472	488.551	505.06	324.848	292.915	296.974	429.684	398.948	434.11	416.601	318.604	299.049
HMGCL	131.698	127.393	157.908	102.143	93.2003	82.1046	140.152	128.299	142.471	79.8278	100.755	113.118
FUCA1	321.45	329.31	314.587	226.054	201.046	204.388	325.867	303.03	307.469	231.999	251.888	234.038
CNR2	0.537542	0	0	0	0	0	0	0	0	0	0	0
BTBD6P1	31.1774	32.4852	46.0821	23.4426	23.9658	26.2036	35.7589	36.0459	42.6195	32.43	24.508	42.907
RP11-4M23.3	0	0	0	0	0	0	0	0	0	0	0	0
MIR378F	0	0	0	0	0	0	0	0	0	0	0	0
RP11-4M23.4	0	0	0	0	0	0	0.576757	0	0	0	0	0
PNRC2	461.211	439.505	368.042	703.279	616.454	850.744	381.236	391.617	365.919	406.623	488.799	516.184
SRSF10	857.379	773.911	705.363	952.776	797.529	1264.76	824.185	794.231	762.28	777.073	750.217	973.858
RP11-4M23.7	0.537542	0.636964	1.22886	0	0	0	0.576757	0	0.60885	0	0	2.60042
RP11-293P20.2	0	0	0	0	0	0	0	0	0	0	0	0
MYOM3	0	0	0.614428	0	1.33143	0	0	0	0	0	0	0
RP11-293P20.4	0	0	0	0	0	0	0	0	0	0	0	0
IL22RA1	27.9522	26.7525	35.6368	128.934	134.475	90.8392	18.4562	22.605	23.7451	71.0966	55.8238	58.5095
IFNLR1	79.0187	60.5116	63.9005	107.166	103.852	94.333	63.4432	73.3136	65.1469	93.5482	85.778	78.0127
RP11-10N16.2	0	0	0	0	0	0	0	0	0	0	0	0
AL590683.1	0	0	0	0	0	0	0	0	0	0	0	0
AL590683.2	0	0	0	0	0	0	0	0	0	0	0	0
RP11-10N16.3	0	0.636964	1.22886	1.67447	2.66287	0	0	0	0.60885	0	0	1.30021
GRHL3	19.3515	17.198	17.8184	45.2108	50.5945	47.1665	13.2654	13.4408	10.3504	19.9569	54.4622	39.0063
STPG1	142.449	119.112	137.632	118.888	106.515	106.561	159.762	144.794	138.209	142.193	118.455	131.321
NIPAL3	473.037	501.928	489.085	231.077	266.287	255.048	516.774	507.697	519.349	339.268	344.474	351.057
RCAN3	324.138	277.079	264.818	284.661	246.315	293.48	295.299	270.649	263.023	229.505	209.68	243.14
RP4-594I10.3	39.7781	32.4852	25.806	23.4426	30.623	29.6974	34.6054	32.9911	27.3982	22.4516	24.508	28.6046
NCMAP	1234.73	1233.8	1164.34	1014.73	1097.1	1004.47	1011.05	975.071	1014.95	783.31	861.865	924.45
RP11-496D1.2	2.15017	0	0.614428	1.67447	0	0	1.15351	0.610947	1.2177	4.98924	1.36156	5.20084
SRRM1	696.654	621.677	636.547	900.867	889.397	945.077	596.943	596.895	593.629	800.772	957.174	886.744
CLIC4	709.018	628.046	592.923	570.996	504.613	766.892	848.986	815.003	791.505	432.816	476.545	543.488
RNU6-1208P	0	0	0	0	0	0	0	0	0	0	1.36156	0
RUNX3	1.61263	0.636964	1.22886	3.34895	9.32003	10.4814	2.30703	0.610947	1.2177	9.97847	13.6156	5.20084
MIR6731	0	0	0	0	0	0	0	0	0	0	0	0
RP11-84D1.1	0	0	0	0	0	0	0	0	0	0	0	0
RP11-84D1.2	0	0	0	0	0	0	0	0	0	0	0	0
MIR4425	0	0	0	0	0	0	0	0	0	0	0	0
RP4-799D16.1	0	0	0	0	0	0	0	0	0	0	0	0
RP4-781L3.1	1.07508	1.27393	0.614428	0	9.32003	8.73454	0.576757	0.610947	0	2.49462	2.72311	1.30021
RP4-706G24.1	0	0	0	0	1.33143	0	0	0	0	0	0	0
SYF2	77.9436	75.7987	59.5995	70.3279	81.2174	104.814	60.5594	73.9245	73.062	44.9031	51.7391	54.6089
RSRP1	154.275	145.228	132.716	217.682	198.384	267.277	140.729	152.126	152.212	158.408	149.771	197.632
RP3-465N24.6	1.61263	0.636964	1.22886	0	1.33143	1.74691	0.576757	0.610947	1.2177	0	1.36156	0
RP3-465N24.5	6.98804	5.09571	1.84328	8.37237	6.65717	8.73454	3.46054	4.88757	6.69735	4.98924	10.8924	6.50106
RHD	9.67575	7.64357	9.83085	15.0703	19.9715	13.9753	8.65135	5.49852	9.13275	8.73116	6.80778	10.4017
SDHDP6	44.616	47.1353	61.4428	16.7447	38.6116	36.6851	48.4476	45.821	55.4053	43.6558	29.9542	37.7061
RP11-335G20.7	3.76279	3.18482	2.45771	1.67447	2.66287	6.98763	2.30703	1.83284	1.82655	3.74193	1.36156	2.60042
TMEM50A	580.008	554.796	548.684	554.251	585.831	669.065	520.811	516.861	486.471	409.117	464.291	458.975
RHCE	2.68771	1.27393	1.84328	5.02342	3.9943	1.74691	4.0373	1.22189	2.4354	1.24731	1.36156	5.20084
RP3-469D22.1	162.875	164.337	187.4	100.468	121.16	97.8268	176.488	154.57	178.393	129.72	77.6087	102.717
TMEM57	242.431	215.294	208.291	179.169	185.069	193.907	223.205	224.217	210.662	207.053	224.657	211.934
LDLRAP1	151.049	137.584	148.692	135.632	143.795	103.068	174.18	157.013	164.389	169.634	189.256	166.427
RP11-70P17.1	0.537542	0.636964	0	0	0	0	0.576757	1.22189	0.60885	0	0	0
MAN1C1	1.61263	1.27393	0.614428	0	1.33143	1.74691	0.576757	1.22189	1.2177	2.49462	0	0
RP1-187B23.1	0	0	0	0	0	0	0	0	0	0	0	0
SEPN1	809.001	793.657	905.667	765.234	772.231	599.189	811.497	793.009	784.808	821.977	728.432	737.22
RP1-317E23.6	22.5768	26.7525	27.0348	16.7447	30.623	15.7222	28.2611	23.216	18.8743	28.6881	23.1465	20.8034
RP1-317E23.3	5.37542	8.28053	9.21642	6.69789	6.65717	3.49381	6.34432	3.66568	6.69735	1.24731	4.08467	6.50106
MTFR1L	213.942	193	184.328	138.981	174.418	134.512	200.711	184.506	164.389	198.322	163.387	188.531
RP1-317E23.7	11.8259	10.8284	9.21642	3.34895	9.32003	1.74691	17.8795	7.33136	12.7858	6.23654	5.44622	3.90063
AUNIP	109.659	115.29	108.139	105.492	114.503	120.537	128.04	124.022	114.464	114.752	107.563	114.419
RP1-125I3.2	58.0545	70.703	72.5025	53.5832	34.6173	47.1665	52.4849	68.426	56.0142	71.0966	53.1007	55.9091
PAQR7	222.005	253.512	259.289	214.333	189.064	143.246	228.972	226.661	224.666	245.72	212.403	214.535
STMN1	1728.2	1757.38	1570.48	897.518	880.077	1004.47	1639.14	1604.35	1608.58	921.761	1000.74	1063.57
SNRPFP2	0	0	0.614428	0	0	0	0	0	0.60885	1.24731	2.72311	0
RP1-125I3.4	0	0	0.614428	0	0	0	0.576757	1.22189	0.60885	0	1.36156	0
MIR3917	0.537542	0	0	0	0	0	0	0	0	0	1.36156	0
AL033528.1	0	0	0	0	0	0	0	0	0	0	0	0
PAFAH2	138.148	135.673	151.764	120.562	95.8632	83.8515	144.766	138.074	130.903	107.269	108.924	114.419
RNU6-110P	0	0	0.614428	0	0	0	0	0	0	0	0	0
SCARNA17	0	0	0	1.67447	0	0	0	0	1.2177	0	0	0
SCARNA18	1.07508	0	0.614428	5.02342	3.9943	1.74691	0.576757	0.610947	0	0	1.36156	2.60042
EXTL1	1.07508	0.636964	1.22886	6.69789	2.66287	1.74691	2.30703	3.66568	1.82655	3.74193	8.16934	2.60042
SLC30A2	1.07508	1.91089	0	1.67447	2.66287	1.74691	0.576757	1.83284	0.60885	7.48385	5.44622	5.20084
TRIM63	0	0	0	0	0	0	0	0	0	0	0	1.30021
AL391650.1	0	0	0	0	0	0	0	0	0	0	0	0
PDIK1L	80.6313	81.5314	94.0075	85.3982	82.5489	122.284	85.36	72.7027	91.3275	87.3116	95.3089	104.017
FAM110D	0	1.27393	0	0	1.33143	0	0	0.610947	0	2.49462	0	1.30021
RP11-96L14.8	0	0	0	0	0	0	0	0	0	0	0	0
RP11-96L14.7	107.508	91.7228	108.754	128.934	123.823	101.321	114.775	113.025	113.855	127.225	103.478	107.918
ZNF593	73.1057	59.8746	70.0448	72.0024	95.8632	69.8763	76.7086	73.3136	81.5859	89.8062	61.27	59.8097
CNKSR1	122.022	149.687	157.908	272.939	259.629	199.147	141.305	132.575	139.427	217.032	277.757	205.433
CATSPER4	0	0.636964	0	0	0	0	0	0	0	0	0	0
RP11-231P20.2	1.07508	0	0.614428	1.67447	0	0	0	0	0.60885	0	0	1.30021
RP11-231P20.6	0	0.636964	0	0	0	0	0.576757	0	1.2177	0	0	1.30021
CEP85	346.715	347.782	362.512	351.639	338.184	352.875	364.51	368.401	414.627	465.246	388.043	406.966
RP11-231P20.5	1.07508	0.636964	0.614428	0	0	1.74691	0.576757	0	2.4354	0	0	1.30021
SH3BGRL3	1194.96	1316.6	1312.42	984.591	1023.87	789.602	1281.55	1226.78	1281.63	1324.64	1334.32	1037.57
UBXN11	152.124	182.172	162.823	118.888	161.103	118.79	135.538	129.521	180.828	227.01	170.195	144.323
CD52	0	0	0	0	2.66287	1.74691	0.576757	0.610947	0	2.49462	0	1.30021
AIM1L	200.503	188.541	197.846	252.846	260.961	209.629	234.74	207.111	222.23	442.795	341.751	325.053
RP11-569G9.7	2.15017	0	3.07214	5.02342	3.9943	0	0.576757	0	0.60885	1.24731	12.254	7.80127
ZNF683	0	0	0	0	0	0	0	0	0	0	0	0
LIN28A	0	0	0	1.67447	0	0	0	0	0.60885	1.24731	0	1.30021
DHDDS	289.198	257.333	288.167	301.405	300.904	267.277	270.499	274.315	284.942	288.128	296.819	293.848
RP3-476K8.4	0	1.27393	0	1.67447	2.66287	1.74691	0.576757	1.83284	0.60885	1.24731	1.36156	1.30021
RP3-476K8.3	1.61263	0.636964	1.22886	1.67447	3.9943	5.24072	1.73027	0.610947	0	0	0	0
HMGN2	1044.98	1051.63	1064.8	825.516	714.98	997.484	994.905	983.013	936.411	755.869	717.54	739.82
DPPA2P2	0	0	0	0	0	0	0	0	0	0	0	0
RPS6KA1	263.396	274.531	295.54	296.382	270.281	253.302	313.756	314.027	315.384	349.246	321.327	318.552
MIR1976	0	0	0	0	0	0	0	0	0	0	0	0
RN7SL679P	0	0	0	0	0	0	0	0	0	0	0	0
RNU7-29P	0	0	0	0	0	0	0	0	0	0	0	0
RP11-492M19.3	0	0	0	0	0	0	0	0	0	0	0	0
snoU13	5.37542	3.18482	3.68657	6.69789	21.3029	17.4691	2.30703	3.05473	2.4354	3.74193	1.36156	5.20084
RP4-785J1.1	0	0	0	0	0	0	0	0	0	0	0	0
RP5-968P14.2	6.4505	4.45875	5.52985	20.0937	11.9829	15.7222	7.49784	7.94231	7.91505	4.98924	4.08467	13.0021
ARID1A	991.765	1017.87	1067.26	2168.44	2338	1743.41	955.686	990.345	972.333	1853.5	1876.22	1731.88
PIGV	140.836	131.215	136.403	133.958	127.818	110.055	136.691	143.572	122.379	123.484	87.1396	122.22
RN7SL165P	0	0	0	0	1.33143	0	0	0	0	0	1.36156	0
ZDHHC18	376.279	373.898	407.98	373.408	304.898	288.24	454.484	425.219	452.376	445.289	434.336	410.867
SFN	1087.98	1139.53	1183.39	1036.5	998.575	731.954	1156.4	1141.25	1197.61	1168.73	1142.35	998.562
GPN2	205.341	221.026	215.664	282.986	244.984	186.919	241.084	235.825	253.89	270.666	279.119	279.545
RP1-50O24.6	0	0	0.614428	0	0	0	0	0	0.60885	0	1.36156	0
GPATCH3	66.6552	65.6073	71.8881	98.794	113.172	87.3454	57.6757	75.1464	68.1912	113.505	104.84	76.7125
NUDC	408.532	471.353	469.423	378.431	332.858	338.9	392.771	437.438	498.039	467.741	386.682	367.96
NR0B2	0	0	0	1.67447	0	0	1.15351	1.83284	0	2.49462	5.44622	0
KDF1	216.629	204.465	227.953	227.728	236.995	172.944	209.363	208.333	217.359	300.601	258.696	222.336
RPL12P13	0.537542	0	0	0	0	0	0	0	0	1.24731	1.36156	0
RP11-344H11.5	0.537542	0	0	1.67447	0	0	0.576757	0	0.60885	0	0	1.30021
OSTCP2	90.307	74.5248	67.5871	68.6534	61.2459	78.6108	83.053	89.1982	66.3646	46.1504	54.4622	53.3087
TRNP1	3078.5	2607.73	2584.28	1863.69	1648.31	1694.5	2792.66	2745.59	2515.77	1783.65	2005.57	2012.73
FAM46B	12.3635	18.472	13.5174	30.1405	29.2915	27.9505	17.3027	17.1065	19.4832	31.1827	35.4005	23.4038
AL137860.1	0.537542	0	0	3.34895	1.33143	1.74691	1.73027	0	1.2177	0	1.36156	0
SLC9A1	391.33	408.931	427.642	512.389	565.859	391.307	368.547	374.51	393.317	481.461	520.114	468.076
RP11-40H20.5	0	0	0	0	0	0	0	0	0	0	0	0
CHCHD3P3	347.79	345.234	338.55	276.288	296.91	272.518	350.668	380.009	326.952	285.634	343.112	295.148
NPM1P39	1156.25	1298.13	1142.84	828.864	784.214	821.046	1177.74	1192.57	1235.36	916.772	988.49	951.755
SNRPEP7	0	0	0.614428	0	0	0	0.576757	0	0	0	0	0
RP11-40H20.4	0	0	0	0	0	0	0	0	0	0	0	0
WDTC1	235.443	257.97	245.157	200.937	189.064	143.246	246.275	238.269	259.979	240.731	200.149	201.533
RP11-4K3__A.3	0	0	0.614428	0	1.33143	0	0	0	0	0	0	0
TMEM222	200.503	210.835	242.085	214.333	181.075	139.753	213.977	215.053	240.496	231.999	200.149	204.133
RNU6-48P	2.68771	1.91089	1.22886	0	1.33143	0	1.73027	1.22189	0.60885	2.49462	0	2.60042
ACTG1P20	1035.31	1023.6	1208.58	1043.2	1286.16	868.213	981.063	953.077	971.116	1147.52	825.103	933.552
FO393419.1	0	0	0	0	0	0	0	0	0	0	0	0
SYTL1	73.1057	73.2508	76.8035	35.1639	35.9487	29.6974	65.7503	68.426	79.7593	57.3762	57.1854	46.8076
MAP3K6	66.1177	76.4357	94.6219	90.4216	83.8803	64.6356	76.7086	78.8121	90.1098	128.473	85.778	70.2114
FCN3	0.537542	0	0	0	0	0	0	0	0	0	0	0
CD164L2	0	0	0	0	0	0	0	0	0	0	0	0
RP1-144C9.2	0	1.27393	0	0	0	0	0	0.610947	0	0	0	0
GPR3	20.4266	19.1089	22.7338	21.7682	18.6401	20.9629	25.3773	19.5503	28.0071	32.43	25.8696	32.5053
WASF2	1380.95	1443.36	1365.87	1145.34	1066.48	1004.47	1406.71	1374.63	1357.74	1380.77	1305.73	1244.3
RP4-752I6.1	0	0	0	0	0	1.74691	0	0	0	0	0	0
RP1-159A19.4	0	0	0	0	0	0	0	0	0	0	0	0
AHDC1	295.11	276.442	341.622	331.546	310.224	246.314	346.054	318.303	366.528	540.085	458.844	399.165
FGR	0	0	0	0	0	0	0	0	0	0	1.36156	0
RP1-159A19.3	70.9555	103.825	87.8632	60.2811	30.623	61.1418	83.053	72.0917	96.1983	54.8816	68.0778	58.5095
RP11-288L9.1	0.537542	0	0	5.02342	0	3.49381	0	0	0	1.24731	1.36156	1.30021
IFI6	856.304	959.268	857.741	3471.18	2493.77	3651.04	269.345	263.929	240.496	1622.75	1460.95	1534.25
RP11-288L9.4	20.4266	19.1089	12.2886	217.682	207.704	242.82	2.88378	3.66568	1.2177	111.01	106.201	111.818
RNU6-949P	0	0	0	0	0	0	0	0	0	0	0	0
CHMP1AP1	0	0	0	0	0	0	0	0	0	0	0	0
RNU6-424P	0	0	0	0	0	0	0	0	0	0	0	0
FAM76A	51.604	47.7723	42.3955	115.539	90.5375	124.03	48.4476	52.5414	46.8814	64.8601	66.7162	72.8118
RP3-426I6.2	127.935	162.426	154.221	82.0492	86.5432	106.561	107.853	114.858	131.512	86.0643	70.8009	81.9133
RPEP3	0.537542	0	1.22886	0	0	0	0.576757	1.22189	0	0	0	1.30021
STX12	195.128	187.904	142.547	264.567	236.995	370.344	176.488	157.624	153.43	150.924	174.279	196.332
RP3-426I6.5	0	1.91089	0	0	1.33143	1.74691	0	0	0	1.24731	0	0
AL020997.1	0.537542	0	0	0	0	0	0.576757	0	0	0	0	0
RP3-426I6.6	0.537542	0.636964	0	1.67447	1.33143	3.49381	0.576757	0.610947	0	0	0	2.60042
RNU6-1245P	0	0	0	0	0	0	0	0	0	0	0	0
PPP1R8	292.423	307.654	264.818	321.499	354.161	349.381	303.374	326.246	275.2	361.72	318.604	362.759
SCARNA1	1.61263	0	1.22886	3.34895	0	0	0	0.610947	0	0	0	3.90063
AL109927.1	8.60067	18.472	9.83085	16.7447	14.6458	13.9753	7.49784	7.33136	10.9593	23.6989	16.3387	16.9027
THEMIS2	44.616	36.9439	50.3831	341.593	326.201	279.505	19.6097	26.8817	26.1805	190.838	144.325	114.419
RPA2	131.16	125.482	122.271	112.19	113.172	83.8515	148.803	147.238	134.556	113.505	104.84	102.717
SMPDL3B	119.872	131.215	125.958	78.7003	86.5432	73.3701	117.658	125.244	114.464	81.0751	93.9474	97.5158
RP11-460I13.2	1.07508	0	0	1.67447	1.33143	0	0	1.22189	0	0	0	0
XKR8	41.9283	36.3069	45.4677	56.9321	50.5945	41.9258	46.7173	55.5961	46.8814	52.387	31.3158	40.3065
EYA3	180.077	194.911	190.473	344.942	327.533	300.468	192.06	199.78	173.522	276.903	273.673	296.448
RP11-460I13.6	0.537542	0	0.614428	0	2.66287	3.49381	0.576757	1.83284	0.60885	0	2.72311	0
RN7SL559P	1.07508	0.636964	0	0	1.33143	1.74691	0	0.610947	0.60885	0	0	1.30021
AL137792.1	0	0	0	0	0	0	0	0	0	0	0	0
SPCS2P4	631.074	624.862	667.883	425.316	395.436	431.486	637.316	621.944	633.204	432.816	397.574	401.765
RP5-1053E7.2	0	0	0	0	0	0	0	0	0	0	0	0
RP5-1053E7.3	122.022	119.112	113.669	108.841	125.155	136.259	109.584	115.469	116.29	111.01	108.924	123.52
RNU6-176P	0	0	0	0	0	0	0	0	0	0	0	0
PTAFR	30.1023	28.6634	28.2637	82.0492	82.5489	69.8763	13.8422	23.216	20.092	36.172	59.9085	40.3065
DNAJC8	519.265	521.673	517.348	331.546	363.481	300.468	491.973	519.916	457.246	360.472	469.737	369.26
ATPIF1	423.583	395.555	399.378	261.218	286.258	195.654	387.004	414.222	372.007	311.827	337.666	317.252
RP5-1092A3.4	16.1263	17.835	19.0473	36.8384	19.9715	33.1912	10.9584	20.1612	17.6566	24.9462	19.0618	16.9027
RP5-1092A3.5	0	1.27393	0	1.67447	1.33143	0	0	1.83284	0	0	0	0
SESN2	220.392	186.63	225.495	416.944	352.83	363.357	330.482	320.747	350.089	329.29	288.65	280.846
MED18	147.824	151.597	156.065	195.913	177.081	158.969	138.422	150.904	145.515	159.656	147.048	146.924
PHACTR4	850.929	780.281	819.032	2422.96	2435.19	2344.35	812.073	824.167	729.402	1494.28	1549.45	1402.93
RP1-308E4.1	26.8771	21.0198	33.7935	23.4426	22.6344	17.4691	33.4519	29.3254	21.3097	21.2042	19.0618	19.5032
RNU6ATAC27P	0	0	0	0	0	1.74691	0	0.610947	0	0	0	0
RCC1	1077.23	1077.74	1098.6	1098.45	1139.71	885.682	1037.01	1025.78	1100.19	1046.49	996.659	1003.76
SNHG3	417.133	396.828	418.425	693.232	705.66	796.59	392.771	400.781	389.055	543.827	499.691	625.402
SNORA73A	2.15017	5.73267	8.60199	6.69789	6.65717	6.98763	1.73027	3.66568	21.3097	11.2258	14.9771	19.5032
SNORA73B	18.814	14.0132	15.3607	40.1874	54.5888	29.6974	23.647	28.1035	31.0513	26.1935	31.3158	36.4059
PRDX3P2	166.638	226.122	207.677	138.981	65.2402	101.321	163.799	125.855	206.4	135.957	80.3318	89.7146
RP4-669K10.8	13.9761	12.1023	11.0597	5.02342	18.6401	15.7222	14.4189	9.77515	13.3947	12.4731	14.9771	6.50106
TRNAU1AP	111.809	126.756	117.97	107.166	103.852	71.6232	109.584	128.91	127.25	93.5482	95.3089	96.2156
SNHG12	129.01	119.749	129.644	184.192	199.715	216.616	116.505	122.189	105.331	193.333	189.256	166.427
SNORD99	3.76279	5.09571	9.21642	3.34895	7.9886	5.24072	8.07459	2.44379	6.0885	8.73116	9.53089	5.20084
SNORA61	1.07508	0	0	0	0	0	0.576757	0	0	0	0	0
SNORA44	1.61263	0	1.22886	1.67447	0	8.73454	1.73027	0.610947	1.2177	0	0	1.30021
SNORA16A	0	0	0	0	0	0	0	0	0	0	0	0
TAF12	158.575	125.482	152.378	113.864	110.509	118.79	155.724	154.57	141.862	116	133.432	132.622
RAB42	6.4505	7.64357	7.37313	26.7916	19.9715	19.216	5.19081	3.05473	3.6531	8.73116	5.44622	13.0021
RP11-442N24__B.1	3.76279	1.91089	3.68657	1.67447	0	0	1.15351	3.05473	2.4354	2.49462	1.36156	1.30021
RNU11	0.537542	0	0	0	1.33143	1.74691	0.576757	0	1.82655	0	0	0
GMEB1	144.599	136.31	128.415	224.379	267.618	263.783	145.919	138.685	154.039	222.021	197.426	256.142
SCARNA24	0.537542	0	0.614428	0	1.33143	1.74691	0.576757	0	0.60885	0	1.36156	1.30021
YTHDF2	1013.8	984.746	992.915	1292.69	1165	1191.39	985.1	991.566	982.075	1169.98	1087.88	1146.79
OPRD1	0	0.636964	1.22886	1.67447	0	1.74691	0.576757	0	1.2177	1.24731	0	1.30021
RP1-212P9.3	0	0	0.614428	0	0	1.74691	0.576757	0	0.60885	0	1.36156	0
EPB41	466.586	478.36	466.351	515.738	434.047	443.714	455.638	466.152	452.984	459.01	439.783	520.084
RP4-604A21.1	3682.7	4439	4442.31	3447.74	3037	2419.47	3739.11	3806.81	4315.53	3924.03	3353.51	3151.71
TMEM200B	16.1263	12.1023	14.1318	21.7682	14.6458	27.9505	11.5351	11.608	17.0478	16.215	19.0618	18.203
RP11-242O24.3	0	0	0	1.67447	0	0	0	0.610947	0	0	1.36156	0
SRSF4	772.985	782.192	777.866	946.078	893.392	988.749	681.15	752.686	684.347	773.331	905.435	808.731
uc_338	26.8771	19.7459	23.3483	21.7682	21.3029	29.6974	20.7632	22.605	18.8743	33.6773	24.508	23.4038
MECR	181.689	232.492	221.194	170.796	143.795	129.271	207.632	215.664	219.795	187.096	175.641	159.926
RP11-467D18.2	3.22525	4.45875	4.91542	1.67447	3.9943	6.98763	8.07459	3.66568	4.8708	2.49462	5.44622	9.10148
PTPRU	409.069	451.607	427.027	313.127	298.241	251.555	369.701	363.513	417.671	429.074	368.982	352.357
AL645859.1	0	0	0	0	0	0	0.576757	0	0	0	0	0
RP3-437I16.1	0	0	0	0	0	0	0	1.83284	0	0	0	0
AL139151.1	0	0	0	0	0	0	0	0	0	0	0	0
RP11-810H18.1	0	0	0	0	0	0	0	0	0	0	0	0
AC092265.1	0	0	0	0	0	0	0	0	0	0	1.36156	0
RP4-656G21.1	0.537542	0	0	0	0	0	0	0	0	0	0	0
AL645944.1	0	0	0	0	0	0	0	0	0	0	0	0
RP11-179G8.1	0	0	0	0	0	0	0	0	0	0	0	0
RP11-111I12.1	0	0	0	0	0	0	0	0	0	0	0	0
RP5-893G23.1	0	0	0	0	0	0	0	0	0	0	0	0
RP3-357I16.1	0	0	0	0	0	0	0	0	0	0	0	0
RP4-591L5.1	0	0	0	0	0	0	0	0	0	0	0	0
RP4-591L5.2	0	0	0	0	0	0	0	0	0	0	0	0
MATN1	3.22525	5.73267	6.75871	16.7447	2.66287	8.73454	4.61405	3.05473	3.04425	14.9677	4.08467	9.10148
MATN1-AS1	15.0512	15.9241	24.5771	61.9555	42.6059	64.6356	19.033	17.1065	13.3947	37.4193	40.8467	50.7082
LAPTM5	2.15017	2.54786	1.84328	3.34895	7.9886	0	0.576757	1.83284	1.2177	1.24731	1.36156	2.60042
MIR4420	0	0	0	0	0	0	0	0	0	0	0	0
RP5-1125N11.1	0	0	0	0	0	0	0	0	0	0	0	0
RP5-1125N11.2	0.537542	0	0	3.34895	1.33143	0	0.576757	0	1.2177	1.24731	2.72311	0
RN7SKP91	0	0	0	0	0	0	0	0	0	0	0	0
RP1-65J11.5	0	0	0	0	0	0	0	0	0	0	0	0
SDC3	722.456	754.165	811.659	504.017	563.196	440.221	779.198	772.848	779.328	679.783	619.508	624.101
RN7SL371P	0	0	0	0	0	0	0	0	0	0	0	0
PUM1	1219.68	1160.55	1303.82	2009.37	2148.93	2246.52	1291.93	1312.31	1245.1	1947.05	1843.55	1894.41
RP11-201O14.1	0	0	0.614428	0	2.66287	1.74691	0	0	0.60885	0	0	0
RP11-201O14.2	0.537542	0	0	0	0	3.49381	0.576757	0	0	0	1.36156	0
SEPW1P	172.013	198.096	173.883	138.981	86.5432	82.1046	137.268	139.907	177.175	109.763	84.4165	104.017
RP11-490K7.1	0	0	0	0	0	0	0	0	0	0	0	0
NKAIN1	0.537542	0	0	3.34895	2.66287	3.49381	0	0	0	0	1.36156	2.60042
SNRNP40	177.389	173.891	197.846	180.843	173.086	202.641	165.529	175.953	205.791	185.849	155.217	193.731
RP11-490K7.4	110.196	97.4555	89.7065	87.0726	82.5489	59.3948	94.0113	98.9734	81.5859	73.5912	84.4165	96.2156
ZCCHC17	192.978	203.191	198.46	137.307	142.463	120.537	187.446	188.172	185.699	158.408	145.686	130.021
RP11-266K22.2	1.07508	2.54786	0.614428	0	0	0	1.15351	0.610947	1.82655	2.49462	0	2.60042
FABP3	9.67575	10.1914	7.98756	18.4192	17.3086	12.2284	9.22811	6.10947	8.5239	9.97847	13.6156	5.20084
SERINC2	827.277	866.908	916.726	862.354	753.591	518.831	853.023	780.179	892.574	813.245	716.178	694.313
RP11-439L8.2	0	0	0.614428	1.67447	0	0	0	0	0.60885	0	0	0
RNU6-40P	0	0	0	0	0	0	0	0	0	0	0	0
LINC01225	0	0	0	10.0468	6.65717	1.74691	0	0	0	1.24731	1.36156	1.30021
LINC01226	0	0	0	1.67447	3.9943	5.24072	0	0	0	0	0	0
RP11-439L8.5	0	0	0	0	2.66287	0	0	0	0	0	0	0
RP11-73M7.1	12.901	8.91749	9.83085	11.7213	6.65717	8.73454	13.8422	17.7175	14.6124	13.7204	17.7002	9.10148
TINAGL1	4533.09	4562.57	4806.67	4206.28	3922.4	3408.22	4629.05	4541.17	4861.06	4234.61	3757.89	3770.61
HCRTR1	1.07508	1.27393	0	1.67447	6.65717	5.24072	1.73027	1.22189	1.2177	4.98924	6.80778	6.50106
PEF1	583.77	680.277	691.846	478.899	519.259	394.801	605.594	603.615	677.65	575.009	532.368	432.97
RP11-73M7.6	1.61263	3.82178	2.45771	10.0468	7.9886	10.4814	1.73027	0.610947	0	11.2258	5.44622	10.4017
RP11-73M7.9	0	0	0.614428	1.67447	0	0	0.576757	0.610947	0	0	0	0
COL16A1	19.3515	12.7393	14.1318	88.7471	58.5831	62.8887	7.49784	12.2189	10.9593	130.967	108.924	72.8118
ADGRB2	23.6518	29.3003	29.4925	26.7916	34.6173	15.7222	25.3773	26.8817	25.5717	23.6989	28.5927	33.8055
MIR4254	0	0	0	0	0	0	0	0	0	0	0	0
RP11-84A19.3	3.22525	1.91089	3.07214	3.34895	0	3.49381	3.46054	2.44379	1.82655	7.48385	1.36156	5.20084
SPOCD1	58.5921	70.703	70.0448	92.0961	78.5546	89.0923	63.4432	50.0976	70.0177	81.0751	58.5469	74.112
RP11-84A19.2	0	0	0	0	0	1.74691	0	0	0	0	0	0
RP11-84A19.4	0.537542	1.27393	0	3.34895	6.65717	12.2284	1.73027	1.22189	0.60885	2.49462	2.72311	0
PTP4A2	2502.26	2293.71	2087.83	1935.69	1917.26	2459.65	2212.44	2258.06	2051.82	1772.43	2051.86	2037.43
AL136115.1	0	0	0	0	0	1.74691	0	0	0.60885	1.24731	0	0
RP4-534N18.2	1.61263	3.18482	3.07214	3.34895	3.9943	12.2284	1.15351	0	1.82655	1.24731	2.72311	5.20084
KHDRBS1	2116.84	2047.84	2069.39	2067.98	2047.74	2110.26	2075.75	2044.84	2034.78	1974.49	1859.89	1832
RP11-277A4.4	2.68771	2.54786	1.84328	1.67447	3.9943	12.2284	4.0373	0.610947	2.4354	1.24731	2.72311	1.30021
TMEM39B	117.184	132.488	154.836	128.934	118.498	96.0799	136.691	141.129	132.12	127.225	117.094	127.421
MIR5585	0	0	0	0	0	0	0	0	0	0	0	0
KPNA6	1479.32	1319.79	1381.23	1480.23	1521.83	1528.54	1447.08	1386.24	1317.55	1385.76	1500.43	1501.74
RP4-622L5.2	103.208	99.3664	102.609	105.492	111.84	82.1046	99.7789	101.417	96.1983	125.978	115.732	115.719
TXLNA	1140.13	1177.11	1134.23	1237.44	1211.6	1149.46	1107.37	1121.7	1181.78	1229.85	1245.82	1150.69
CCDC28B	38.1655	41.4027	48.5398	82.0492	55.9202	66.3825	37.4892	43.3772	34.0956	57.3762	61.27	50.7082
RP4-622L5.7	17.2013	10.8284	16.5896	23.4426	14.6458	24.4567	14.4189	15.8846	13.3947	19.9569	19.0618	20.8034
IQCC	96.22	88.538	106.91	138.981	95.8632	113.549	83.053	86.1435	104.113	116	110.286	119.619
DCDC2B	6.4505	7.0066	9.21642	5.02342	3.9943	6.98763	9.80486	7.33136	7.91505	3.74193	9.53089	7.80127
TMEM234	123.635	157.33	145.619	117.213	110.509	97.8268	135.538	144.794	154.648	149.677	142.963	150.825
EIF3I	827.277	845.888	881.09	601.136	591.156	539.794	798.808	801.562	841.431	659.826	667.162	596.797
MTMR9LP	35.4778	40.1287	31.9502	25.1171	18.6401	13.9753	32.2984	34.824	29.2248	28.6881	16.3387	26.0042
FAM167B	9.13821	7.64357	7.37313	1.67447	2.66287	3.49381	8.07459	4.88757	7.3062	8.73116	12.254	3.90063
LCK	0.537542	3.82178	3.07214	3.34895	3.9943	0	2.88378	4.27663	3.6531	0	9.53089	2.60042
HDAC1	953.599	1112.14	1042.68	855.656	789.54	892.67	937.806	918.253	1032	896.815	845.526	904.947
MARCKSL1	2866.71	2717.92	2872.45	4415.59	4122.12	3492.07	2387.77	2365.59	2387.3	2403.56	2358.22	2244.16
RP4-811H24.9	0.537542	0	1.22886	1.67447	1.33143	0	0	0.610947	0	0	1.36156	1.30021
TSSK3	18.2764	19.1089	24.5771	20.0937	29.2915	22.7098	21.34	18.9393	21.9186	17.4623	31.3158	24.704
FAM229A	41.9283	34.396	46.0821	50.2342	45.2687	33.1912	45.5638	51.9305	43.2283	38.6666	58.5469	39.0063
BSDC1	537.004	540.782	567.117	627.928	580.505	473.412	635.586	581.01	603.37	619.912	601.808	536.987
GAPDHP20	0	0	0	0	0	0	0	0	0	0	0	0
RP11-395N6.4	17.2013	13.3762	20.2761	21.7682	22.6344	19.216	17.8795	20.1612	18.8743	9.97847	10.8924	15.6025
LRRC37A12P	0	0	0	0	0	0	0	0	0	0	0	0
RN7SL122P	0	0	0	0	0	0	0	0	0	0	0	0
RP1-27O5.3	33.3276	32.4852	31.3358	30.1405	30.623	29.6974	34.6054	38.4896	29.8336	22.4516	29.9542	35.1057
ZBTB8B	11.2884	15.2871	12.903	10.0468	6.65717	5.24072	15.5724	11.608	7.91505	7.48385	5.44622	7.80127
ZBTB8A	66.6552	56.6898	53.4552	66.9789	63.9088	69.8763	65.7503	70.8698	71.8443	52.387	72.1625	54.6089
ZBTB8OS	74.1808	71.9769	58.9851	73.6768	79.886	101.321	69.2108	71.4808	77.9328	66.1074	89.8627	89.7146
RBBP4	1089.06	1102.58	948.677	815.469	862.769	974.774	991.445	948.8	905.36	676.041	921.773	834.736
SYNC	106.433	79.6205	70.6592	68.6534	90.5375	120.537	93.4346	88.5873	78.5416	63.6127	80.3318	80.6131
RP11-114B7.6	0	0	0	0	0	0	0	0	0.60885	0	0	0
KIAA1522	3373.61	3514.13	3673.05	3739.1	3568.24	2870.17	2912.04	2845.79	3110.01	3869.15	3511.45	3372.75
YARS	1285.26	1323.61	1462.95	941.054	966.621	957.305	1855.43	1807.18	1927.62	1383.27	1206.34	1183.19
S100PBP	268.233	252.875	251.301	242.799	270.281	307.456	289.532	279.203	274.591	283.139	242.357	331.554
FNDC5	3.22525	4.45875	1.84328	5.02342	3.9943	3.49381	6.34432	5.49852	4.8708	1.24731	16.3387	7.80127
HPCA	177.389	167.521	196.617	149.028	191.726	118.79	186.292	185.728	177.175	174.623	137.517	150.825
TMEM54	631.074	605.753	687.545	621.23	653.734	455.943	599.25	615.223	635.639	674.794	574.577	512.283
RNF19B	216.629	206.376	246.386	1001.34	979.935	829.781	208.786	243.768	221.013	573.762	456.121	469.376
RP5-1174N9.2	1.61263	1.27393	0	0	1.33143	3.49381	0.576757	1.22189	1.2177	3.74193	0	1.30021
RP4-803A2.1	2.15017	1.27393	2.45771	1.67447	3.9943	1.74691	2.30703	1.83284	2.4354	2.49462	1.36156	2.60042
RP4-803A2.2	4.30034	4.45875	4.301	6.69789	3.9943	3.49381	4.0373	3.05473	5.47965	9.97847	8.16934	7.80127
RP1-117O3.2	1.61263	1.91089	3.07214	5.02342	6.65717	3.49381	1.73027	1.83284	1.2177	3.74193	0	2.60042
AK2	1405.67	1498.14	1435.92	1021.43	1014.55	1018.45	1445.93	1387.46	1459.41	1062.71	1109.67	1131.18
AZIN2	16.1263	10.8284	12.2886	20.0937	25.2972	20.9629	13.2654	15.2737	15.2212	19.9569	14.9771	13.0021
RP11-131M11.2	2.15017	3.18482	4.91542	0	1.33143	1.74691	4.0373	3.66568	1.82655	2.49462	2.72311	2.60042
TRIM62	115.572	126.756	122.271	88.7471	111.84	87.3454	126.886	119.746	118.726	153.419	108.924	111.818
RP11-131M11.3	6.4505	3.82178	5.52985	10.0468	5.32573	5.24072	5.76757	3.05473	2.4354	7.48385	10.8924	6.50106
ZNF362	173.626	168.795	176.955	159.075	139.8	108.308	174.757	166.788	179.611	169.634	167.471	163.827
RP11-415J8.7	1.07508	0.636964	1.84328	0	0	0	2.30703	1.83284	0.60885	0	0	2.60042
A3GALT2	0	0	0.614428	1.67447	1.33143	1.74691	0	1.83284	1.2177	1.24731	0	1.30021
RP11-415J8.3	38.1655	33.1221	39.3234	83.7237	102.52	90.8392	42.1032	39.1006	41.4018	53.6343	63.9931	63.7104
PHC2	980.476	991.753	1051.9	1607.49	1493.87	1283.98	1054.31	1039.83	1085.58	1399.48	1260.8	1230
AL513327.1	1.61263	1.27393	1.84328	5.02342	0	3.49381	0.576757	2.44379	1.2177	0	5.44622	2.60042
RN7SKP16	4.83788	6.36964	4.91542	6.69789	14.6458	17.4691	8.07459	2.44379	5.47965	6.23654	5.44622	6.50106
RP11-415J8.5	2.68771	1.27393	1.22886	0	2.66287	1.74691	2.30703	3.05473	3.6531	0	0	0
AL138837.1	0	0	0	0	0	0	0	0	0	0	0	0
TLR12P	0	0	0	0	0	0	0	0	0.60885	0	0	0
ZSCAN20	52.6791	63.0594	66.9726	120.562	118.498	125.777	49.6011	79.4231	51.7522	123.484	88.5011	146.924
RP4-580O19.2	68.2678	37.5809	36.8657	70.3279	37.2801	85.5985	50.1778	48.2648	33.4867	38.6666	44.9313	45.5074
CSMD2	0	0	0	0	0	0	0.576757	0.610947	0	0	0	2.60042
AL161643.1	0	0	0	0	0	0	0	0	0	0	0	0
HSPD1P14	0	0	0	0	0	0	0	0	0	0	0	0
HMGB4	0	0	0	0	0	0	0	0	0	0	0	0
CSMD2-AS1	0	0	0	0	0	0	0	0	0	0	0	0
RNA5SP42	0	0	0	0	0	0	0	0	0	0	0	0
C1orf94	0	0	0	1.67447	0	0	0	0	0	0	0	0
AC115286.1	0	0	0	0	0	0	0	0	0	0	0	0
RP4-657M3.2	0	0	0	0	0	0	0	0	0	0	0	0
MIR552	0	0	0	0	0	0	0	0	0	0	0	0
SMIM12	331.126	338.228	341.622	336.569	383.453	307.456	333.365	365.346	331.823	372.945	412.551	351.057
GJB5	15.0512	12.1023	18.4328	11.7213	10.6515	8.73454	12.1119	7.33136	19.4832	14.9677	12.254	6.50106
GJB4	58.0545	78.3466	82.3333	48.5597	46.6002	34.9381	71.5178	70.8698	68.1912	61.1181	57.1854	63.7104
RP1-34M23.5	11.8259	18.472	18.4328	25.1171	10.6515	8.73454	14.9957	14.0518	17.6566	19.9569	10.8924	13.0021
AL121988.1	0.537542	0	0	0	1.33143	0	0	0	0	0	0	0
GJB3	359.616	405.746	395.077	371.733	352.83	249.808	376.622	384.285	362.266	435.311	382.597	352.357
GJA4	0.537542	0.636964	0.614428	1.67447	5.32573	6.98763	1.15351	1.22189	0.60885	3.74193	0	1.30021
RP5-997D16.2	11.2884	7.64357	12.2886	15.0703	9.32003	15.7222	17.3027	15.2737	10.9593	18.7096	17.7002	15.6025
DLGAP3	16.1263	19.7459	19.0473	21.7682	15.9772	13.9753	16.7259	12.2189	15.8301	13.7204	25.8696	28.6046
RP11-244H3.1	37.6279	37.5809	37.4801	46.8853	49.263	33.1912	34.0286	36.0459	38.3575	44.9031	31.3158	40.3065
RP11-244H3.4	307.474	267.525	268.505	239.45	268.95	239.326	282.034	287.756	242.322	228.258	294.096	260.042
ZMYM6NB	150.512	149.687	137.017	117.213	107.846	103.068	157.455	153.959	128.467	103.527	106.201	141.723
ZMYM6	285.435	229.944	241.47	249.497	271.612	270.771	252.619	252.321	230.754	220.774	262.78	231.438
RPL12P45	0	0	0	0	0	0	0	0	0	0	0	0
ZMYM1	274.146	224.211	194.159	279.637	256.967	386.066	258.964	266.984	244.149	233.247	250.526	305.55
EFCAB14P1	164.488	135.673	157.294	140.656	182.406	122.284	169.566	151.515	141.253	117.247	114.371	131.321
SFPQ	2968.31	2809.65	2790.12	2880.09	2987.74	3273.7	2881.48	2937.43	2734.35	2437.24	2863.35	2865.67
ZMYM4	651.501	563.076	586.164	817.143	1027.87	1090.07	616.553	679.373	568.666	784.557	880.927	933.552
RN7SL503P	0	0	0	0	2.66287	0	0	0	0	0	0	0
SNORA62	0.537542	0	0.614428	0	0	0	1.15351	0.610947	0	0	0	0
RPL5P4	412.832	391.096	342.851	269.59	314.218	317.937	351.822	442.325	395.752	325.548	389.405	348.457
ZMYM4-AS1	6.98804	4.45875	6.75871	13.3958	6.65717	6.98763	5.76757	5.49852	4.8708	8.73116	13.6156	11.7019
KIAA0319L	1125.08	1095.58	1137.31	946.078	894.723	847.25	1082.57	1023.95	1066.71	991.611	939.474	891.945
RP4-728D4.3	0.537542	0	0.614428	0	3.9943	0	0	0	0	1.24731	0	0
NCDN	519.265	563.076	621.801	576.019	487.305	365.104	568.682	576.123	599.108	596.214	487.437	517.484
RP4-728D4.2	2.15017	5.73267	0	1.67447	1.33143	1.74691	1.73027	2.44379	2.4354	1.24731	1.36156	1.30021
TFAP2E	6.4505	6.36964	7.37313	8.37237	17.3086	8.73454	7.49784	3.05473	3.6531	13.7204	10.8924	10.4017
PSMB2	2132.43	1959.3	1963.71	1761.55	1773.47	1670.04	2043.45	2115.71	1837.51	1722.53	1805.42	1770.89
C1orf216	134.385	165.611	144.391	160.749	167.761	129.271	141.305	149.682	168.043	178.365	166.11	153.425
CLSPN	245.119	222.937	229.796	267.916	250.309	293.48	222.051	243.157	235.625	205.806	236.911	262.643
RP11-435D7.3	3.76279	1.27393	2.45771	0	1.33143	0	0.576757	0.610947	1.82655	2.49462	1.36156	1.30021
AGO4	188.14	173.254	197.846	152.377	186.401	190.413	189.176	209.555	209.444	188.344	186.533	167.727
AGO1	724.606	687.921	700.448	505.691	611.128	538.047	720.946	672.652	677.65	619.912	607.254	596.797
RP4-789D17.4	0	0	0	0	0	1.74691	0	0	0	0	0	0
RP4-789D17.5	2.15017	0.636964	0.614428	0	0	1.74691	0.576757	0	0	1.24731	1.36156	1.30021
AGO3	269.846	270.073	244.542	433.689	491.299	642.862	290.109	288.367	262.414	331.784	404.382	386.163
RP4-665N4.8	1.61263	0	0	13.3958	3.9943	13.9753	0.576757	1.22189	1.82655	1.24731	0	1.30021
RP4-665N4.4	0.537542	0	0	0	0	3.49381	0.576757	0	0	0	0	1.30021
TEKT2	0	0.636964	0	5.02342	0	0	0.576757	1.22189	0.60885	2.49462	1.36156	1.30021
ADPRHL2	230.068	261.792	253.759	403.548	383.453	372.091	208.209	192.448	244.149	406.623	309.073	278.245
COL8A2	1.61263	1.27393	1.22886	3.34895	2.66287	1.74691	6.34432	3.66568	6.0885	2.49462	4.08467	5.20084
TRAPPC3	496.689	518.489	521.035	468.853	404.756	386.066	498.894	471.651	530.308	437.805	443.867	464.175
MAP7D1	868.668	874.551	907.51	1041.52	1022.54	786.108	801.692	783.234	841.431	1081.42	991.213	985.56
RN7SL131P	0	0	0	0	0	0	0	0	0	0	0	0
THRAP3	1100.35	1104.5	1115.19	1352.97	1161.01	1299.7	1121.21	1158.35	1130.63	1156.26	1275.78	1172.79
UBE2V2P4	0.537542	1.27393	0.614428	0	0	0	0.576757	0.610947	1.2177	0	1.36156	2.60042
AL360074.1	0	0	0	0	0	0	0	0	0	0	0	0
SH3D21	250.495	249.69	242.085	182.518	165.098	148.487	243.391	240.713	239.278	185.849	156.579	195.032
EVA1B	89.232	112.106	113.669	90.4216	66.5717	80.3577	81.3227	84.3106	96.8071	83.5697	69.4394	61.1099
RP11-268J15.5	73.6432	80.2574	86.0199	36.8384	46.6002	33.1912	77.8621	73.3136	75.4974	76.0858	80.3318	63.7104
STK40	776.21	782.829	833.779	1148.69	1228.91	980.015	801.692	814.392	828.036	1052.73	904.073	963.457
LSM10	226.305	307.017	313.358	221.031	189.064	139.753	280.88	274.315	273.374	253.204	268.227	245.74
RNU4-27P	0	0	0	0	0	0	0	0	0	0	0	0
OSCP1	9.13821	8.91749	10.4453	10.0468	15.9772	19.216	9.22811	10.3861	8.5239	27.4408	10.8924	13.0021
SNORA63	3.76279	3.82178	3.07214	6.69789	1.33143	1.74691	4.0373	3.05473	5.47965	2.49462	4.08467	11.7019
MRPS15	381.655	366.254	361.898	329.871	279.601	324.925	363.933	350.683	348.262	321.806	298.181	273.044
CSF3R	0	0	0	0	0	0	0	0	0	0	0	1.30021
FTLP18	0	0	0	0	0	0	0	0	0	0	0	0
AL080286.1	0	0	0	0	0	0	0	0	0	0	0	0
RP4-614N24.1	0	0	0	0	0	0	0	0	0	0	0	0
GRIK3	0	0	0	0	1.33143	0	0.576757	0	0	0	0	0
AC117945.1	0	0	0	0	0	0	0	0	0	0	0	0
MIR4255	0	0	0	0	0	0	0	0	0	0	0	0
RNU6-636P	0	0	0	0	0	0	0	0	0	0	0	0
RP5-1180C18.1	0	0	0	0	0	0	0	0	0	0	0	0
RNA5SP43	0	0	0	0	0	0	0	0	0	0	0	0
RPS29P6	0	0	0	0	0	0	0	0	0	1.24731	0	0
LINC01137	65.5801	94.9076	85.4055	77.0258	67.9031	76.8639	54.2151	43.3772	70.6266	68.602	54.4622	61.1099
ZC3H12A	1167.54	1196.22	1284.77	4084.04	4040.9	3350.57	742.863	703.811	797.593	2897.5	2524.32	2370.29
MIR6732	0	0	0	0	0	0	0	0	0	0	0	0
MEAF6	380.58	331.858	324.418	324.848	332.858	391.307	356.436	348.24	319.646	283.139	383.959	334.154
MIR5581	2.68771	1.91089	1.84328	3.34895	3.9943	6.98763	1.73027	0.610947	3.04425	0	2.72311	3.90063
SNIP1	167.176	177.076	174.498	507.366	589.825	592.202	175.334	182.062	174.74	425.332	356.728	423.869
FTH1P1	1.07508	3.82178	0.614428	3.34895	5.32573	0	1.15351	0.610947	1.82655	1.24731	6.80778	3.90063
RP3-423B22.5	13.4385	14.0132	9.83085	5.02342	10.6515	13.9753	8.07459	11.608	10.3504	13.7204	10.8924	10.4017
DNALI1	78.4811	78.3466	66.3582	73.6768	62.5774	62.8887	60.5594	75.7574	57.8407	58.6235	73.524	59.8097
GNL2	439.172	417.848	433.172	517.412	559.202	572.986	497.164	467.985	475.512	542.579	499.691	553.89
RSPO1	0	0	0	0	0	0	0	0	0	0	0	0
C1orf109	185.452	212.746	203.99	187.541	185.069	239.326	230.126	218.108	218.577	187.096	200.149	171.628
CDCA8	549.368	544.604	581.863	411.921	418.07	377.332	556.57	535.8	582.061	518.88	438.421	475.877
EPHA10	96.22	103.188	125.958	100.468	78.5546	82.1046	128.617	118.524	142.471	118.494	108.924	98.8161
ACTN4P2	0	0.636964	0	0	0	1.74691	0	0	0	0	0	0
RP11-109P14.2	6.4505	3.18482	6.75871	18.4192	18.6401	26.2036	6.92108	4.88757	7.3062	14.9677	10.8924	18.203
MANEAL	495.614	514.03	559.129	395.176	423.396	379.079	461.982	462.487	479.774	582.493	462.929	439.471
RP11-109P14.9	139.223	138.858	143.776	120.562	121.16	106.561	114.775	131.354	136.382	148.43	123.902	124.82
YRDC	172.013	203.828	188.015	262.892	173.086	340.647	188.023	179.618	185.09	197.075	196.064	209.334
C1orf122	283.822	359.248	358.211	306.429	187.732	251.555	335.672	300.586	361.657	319.311	268.227	250.941
MTF1	475.187	447.149	463.279	1006.36	958.632	897.91	481.015	418.498	474.294	784.557	789.702	769.725
RP11-109P14.8	0	0	0	0	1.33143	0	1.73027	0.610947	0	0	1.36156	0
INPP5B	185.989	177.076	186.786	157.401	177.081	151.981	207.056	203.445	207.009	160.903	175.641	201.533
RP11-109P14.10	6.98804	8.28053	9.21642	6.69789	1.33143	5.24072	10.9584	7.33136	4.26195	6.23654	5.44622	7.80127
RNU6-584P	0	0	0	0	0	0	0	0	0	0	0	0
SF3A3	359.078	366.254	392.619	293.033	298.241	330.165	388.734	378.176	365.31	339.268	290.011	356.258
RNU6-510P	2.15017	3.18482	1.22886	1.67447	3.9943	1.74691	2.30703	3.05473	1.82655	3.74193	4.08467	2.60042
FHL3	160.187	120.386	143.776	313.127	310.224	295.227	130.924	156.402	137.6	240.731	219.211	209.334
UTP11L	204.266	178.987	164.052	159.075	175.749	211.376	228.972	211.388	205.182	148.43	167.471	196.332
POU3F1	0	0.636964	0.614428	0	0	0	0	0.610947	0	0	0	3.90063
RP5-884C9.2	0	0	0	0	0	0	0	0	0	0	0	0
RP5-884C9.3	0	0.636964	0	0	0	0	0	0	0	0	0	0
MIR3659	0	0	0	0	0	0	0	0	0	0	0	0
LINC01343	0	0	0	0	0	0	0	0	0	0	0	0
RP11-329N22.2	0	0	0	0	0	0	0	0	0	0	0	0
RNU6-753P	0	0	0	0	0	0	0	0	0	0	0	0
RP11-329N22.1	0	0	0	0	0	0	0	0	0	0	0	0
RP11-334L9.1	1455.13	1529.99	1537.91	1915.6	2090.35	1792.33	1312.12	1364.24	1390	1445.63	1358.83	1443.23
RRAGC	243.506	250.964	232.254	304.754	283.595	419.258	229.549	220.552	249.02	219.526	232.826	249.641
RP5-864K19.7	103.208	108.284	104.453	123.911	127.818	151.981	106.123	92.2529	108.984	108.516	95.3089	113.118
RP5-864K19.4	1.61263	3.18482	3.07214	11.7213	5.32573	8.73454	3.46054	3.05473	2.4354	2.49462	4.08467	2.60042
MYCBP	424.658	364.98	360.055	254.52	314.218	375.585	399.692	417.277	359.83	276.903	325.412	356.258
RP5-864K19.6	38.1655	22.9307	21.505	40.1874	42.6059	57.6479	34.0286	37.2677	24.9628	22.4516	28.5927	44.2072
GJA9	1.07508	3.82178	1.84328	5.02342	13.3143	12.2284	2.88378	4.88757	1.82655	6.23654	10.8924	6.50106
RHBDL2	15.5887	14.0132	20.8905	20.0937	15.9772	24.4567	16.1492	14.6627	18.2655	18.7096	16.3387	20.8034
RNU6-605P	0	0	0	0	0	0	0	0	0	0	0	0
EIF1P2	0	0	0	0	0	0	0	0	0	0	0	0
AKIRIN1	791.262	775.822	784.01	1379.77	1242.23	1656.07	752.667	730.081	728.185	925.503	943.558	1062.27
NDUFS5	351.015	459.251	399.378	226.054	242.321	214.87	404.883	399.559	438.372	367.956	315.881	270.444
MACF1	14734	13748.2	15145.6	15803.7	16464.5	14838.2	12900.3	12611.8	12716.4	12403.2	12518.1	12791.5
RNU6-608P	0	0	0	0	0	0	0	0	0	0	0	0
RNA5SP44	0	0	0	0	0	0	0	0	0	0	0	0
RP11-416A14.1	0	0	0	0	0	0	0	0	0	0	0	0
RP11-420K8.1	0	0	0	0	0	0	0	0	1.2177	0	0	0
HSPE1P8	0.537542	0	1.22886	0	0	1.74691	0	0	0	0	0	0
BMP8A	19.3515	21.0198	15.9751	11.7213	17.3086	8.73454	20.7632	15.2737	25.5717	31.1827	16.3387	9.10148
OXCT2P1	3.22525	7.64357	4.301	5.02342	3.9943	3.49381	2.30703	5.49852	4.26195	13.7204	6.80778	9.10148
RP11-69E11.4	22.0392	15.9241	18.4328	20.0937	13.3143	17.4691	13.2654	17.7175	21.3097	22.4516	21.7849	16.9027
PPIEL	2.68771	1.91089	1.84328	3.34895	5.32573	0	1.15351	1.83284	2.4354	0	5.44622	2.60042
PABPC4	1021.33	1008.95	1105.36	1043.2	840.134	885.682	1050.27	1011.73	1032	947.955	995.297	916.649
RP11-69E11.8	36.5528	51.5941	65.1294	51.9087	39.943	41.9258	53.0616	48.8757	53.5788	42.4085	54.4622	57.2093
SNORA55	3.76279	1.91089	4.91542	6.69789	3.9943	10.4814	3.46054	6.10947	1.82655	6.23654	5.44622	3.90063
HEYL	1.61263	4.45875	3.07214	1.67447	5.32573	3.49381	4.61405	6.72041	4.8708	3.74193	2.72311	6.50106
RP1-144F13.3	0	0	0	0	0	0	0	0	0	0	1.36156	0
NT5C1A	0	0	0	0	0	0	0	0	0	0	0	0
HPCAL4	1.61263	2.54786	1.22886	10.0468	3.9943	3.49381	2.88378	1.22189	2.4354	3.74193	2.72311	3.90063
PPIE	280.597	266.888	293.082	308.103	300.904	366.851	311.449	300.586	279.462	301.849	288.65	313.351
RP1-144F13.4	62.3549	56.6898	54.6841	35.1639	51.9259	64.6356	68.634	67.8151	56.623	48.645	58.5469	42.907
RNU7-121P	0	0	0	0	0	0	0	0	0	0	0	0
BMP8B	193.515	207.013	196.002	130.609	137.138	153.728	213.977	231.549	226.492	214.537	193.341	184.63
OXCT2	13.9761	5.73267	11.0597	6.69789	5.32573	6.98763	10.9584	9.77515	14.6124	16.215	8.16934	13.0021
RP1-118J21.25	2.15017	1.91089	3.07214	1.67447	0	1.74691	1.73027	4.88757	2.4354	0	4.08467	5.20084
RP1-118J21.24	0	0	0	0	0	0	0	0	0	0	0	0
TRIT1	103.208	116.564	104.453	83.7237	118.498	127.524	128.617	138.074	129.076	103.527	95.3089	123.52
MYCL	13.4385	7.64357	17.204	28.4661	26.6287	38.432	16.7259	14.0518	16.4389	58.6235	44.9313	37.7061
RP1-118J21.5	1.61263	0.636964	1.22886	0	0	3.49381	2.88378	0	2.4354	2.49462	0	1.30021
MFSD2A	25.2645	31.8482	36.2512	97.1195	106.515	115.296	29.4146	37.8787	36.531	58.6235	54.4622	53.3087
RP3-342P20.2	3.76279	0.636964	3.68657	16.7447	9.32003	8.73454	1.15351	1.22189	1.82655	3.74193	2.72311	1.30021
CAP1	2317.34	2319.82	2208.87	1754.85	1585.74	1856.96	2198.6	2135.26	2226.56	1609.03	1703.31	1733.18
PPT1	1012.73	968.185	934.545	555.925	581.836	564.251	948.765	877.93	870.047	591.224	571.854	630.602
RP11-115D7.3	615.485	731.871	718.266	391.827	303.567	289.987	663.847	618.278	717.225	412.859	368.982	431.67
RLF	344.564	352.878	331.791	1173.81	1222.26	1367.83	351.822	332.355	314.167	792.041	849.611	947.854
RNU6-1237P	0	0	0	0	0	0	0	0	0	0	0	0
TMCO2	0.537542	0	0	0	1.33143	0	0	0	0.60885	0	0	0
RP1-39G22.7	40.8532	40.7657	39.9378	56.9321	41.2744	27.9505	44.987	41.5444	40.7929	37.4193	46.2929	53.3087
ZMPSTE24	867.055	744.611	682.629	589.415	593.819	845.503	778.045	799.118	699.569	493.934	562.323	673.509
RP1-39G22.4	8.06313	1.91089	2.45771	8.37237	10.6515	8.73454	5.19081	4.27663	3.6531	3.74193	5.44622	3.90063
COL9A2	11.8259	12.7393	15.9751	16.7447	22.6344	26.2036	9.22811	6.72041	10.9593	13.7204	13.6156	13.0021
RP1-228H13.1	0.537542	0	0	0	0	0	0	0	0	0	1.36156	0
SMAP2	194.59	169.432	193.545	205.96	191.726	136.259	217.437	186.95	191.179	179.612	194.703	178.129
RP1-228H13.2	0	0	0	0	0	0	0	0	0	0	0	0
ZFP69B	32.7901	36.9439	29.4925	33.4895	27.9601	24.4567	42.1032	36.6568	39.5752	21.2042	57.1854	35.1057
RP1-228H13.5	38.1655	33.7591	32.5647	23.4426	25.2972	20.9629	38.0659	31.7692	28.0071	22.4516	34.0389	24.704
RP11-656D10.7	0.537542	0	0.614428	0	0	0	0.576757	0.610947	0	0	1.36156	1.30021
ZFP69	41.9283	36.3069	33.1791	48.5597	42.6059	36.6851	39.7962	36.0459	37.1398	39.9139	34.0389	46.8076
RP11-656D10.3	0.537542	0.636964	1.84328	0	3.9943	1.74691	0	1.22189	1.2177	0	1.36156	0
EXO5	86.5442	71.34	101.995	87.0726	85.2117	83.8515	84.2065	94.6967	84.0213	79.8278	99.3936	93.6152
RP11-656D10.5	4.83788	5.73267	4.301	5.02342	1.33143	0	2.30703	4.27663	4.26195	7.48385	13.6156	6.50106
RP11-656D10.6	4.30034	5.09571	2.45771	3.34895	7.9886	10.4814	4.0373	7.33136	7.3062	6.23654	5.44622	13.0021
ZNF684	23.1143	26.7525	28.2637	36.8384	39.943	50.6603	24.8005	28.1035	18.2655	21.2042	28.5927	40.3065
RP1-63P18.2	0	0	0	0	0	0	0	0	0	0	0	0
GTF2F2P2	0	0	0	0	0	0	0	0	0	0	0	0
RIMS3	45.1535	48.4093	46.6965	56.9321	33.2858	38.432	43.2567	46.4319	46.8814	41.1612	43.5698	46.8076
RP4-739H11.3	0	0.636964	0.614428	0	0	0	0.576757	0.610947	0.60885	0	1.36156	0
NFYC-AS1	26.8771	35.033	39.9378	43.5363	54.5888	92.5861	32.8751	31.1583	32.269	56.1289	50.3776	53.3087
NFYC	349.94	407.657	407.366	445.41	372.801	391.307	356.436	317.692	370.181	445.289	382.597	356.258
MIR30E	0	0	0	0	0	0	0	0	0.60885	0	1.36156	0
MIR30C1	0	0.636964	0.614428	0	0	0	0.576757	0	0	0	0	0
KCNQ4	8.60067	12.1023	17.204	15.0703	21.3029	10.4814	13.8422	6.72041	12.7858	26.1935	19.0618	20.8034
RN7SL326P	0	0	0	0	0	0	0.576757	0	0	0	0	0
CITED4	694.504	754.802	754.517	651.37	595.151	522.325	516.774	485.092	540.659	627.396	522.838	505.782
RP5-1066H13.4	0	0	0	0	0	0	0	0.610947	0	0	1.36156	0
RP11-348A7.1	89.232	64.9703	77.4179	65.3045	63.9088	73.3701	76.7086	73.9245	89.5009	81.0751	62.6316	66.3108
AL391730.1	0	0	0.614428	0	0	0	0	0	0	0	0	0
UBE2V1P8	0	0	0	0	0	0	0	0	0	0	0	0
CTPS1	630.537	665.627	723.796	495.644	509.939	483.893	589.445	600.561	592.411	493.934	480.629	509.683
AL391730.2	0	0	0	0	0	0	0	0	0	0	0	0
SLFNL1-AS1	47.8412	50.9571	65.1294	51.9087	49.263	40.1789	54.2151	47.0429	62.1027	52.387	35.4005	32.5053
SLFNL1	38.703	49.0462	41.7811	43.5363	27.9601	27.9505	28.8378	31.1583	42.0106	36.172	34.0389	24.704
SCMH1	204.803	194.274	207.677	212.658	217.024	176.438	189.753	228.494	224.666	235.741	212.403	201.533
RPL23AP17	0	0	0	0	0	0	0	0	0	1.24731	0	1.30021
RP11-399E6.1	1.61263	0	0	0	0	0	0.576757	0.610947	0	2.49462	4.08467	0
RP11-399E6.2	0	0	0	0	0	0	0	0	0	0	0	0
AC093151.2	0	0	0	0	0	0	0	0	0	0	0	0
FOXO6	8.60067	6.36964	10.4453	18.4192	2.66287	8.73454	12.6886	7.94231	4.8708	12.4731	17.7002	7.80127
RP11-399E6.4	0	0	0	1.67447	0	0	0	0	0.60885	0	0	0
RNA5SP45	0	0	0	0	0	0	0	0	0	0	0	0
EDN2	3.76279	5.09571	1.84328	20.0937	18.6401	15.7222	2.30703	6.10947	6.69735	17.4623	34.0389	13.0021
HIVEP3	149.437	121.66	130.873	216.007	229.007	153.728	136.691	135.63	135.774	175.871	162.025	189.831
RP11-486B10.3	0	0	0	0	0	1.74691	0	0.610947	0	1.24731	0	1.30021
RP11-486B10.4	15.0512	14.0132	11.6741	15.0703	31.9544	12.2284	12.1119	15.2737	9.13275	24.9462	14.9771	18.203
AL451006.1	0	0	0	0	0	0	0	0	0	0	0	0
HNRNPFP1	0	0	0	0	0	0	0	0	0	0	0	0
RP11-319C21.1	0	0	0	0	0	0	0	0	0	0	0	0
GUCA2B	0.537542	0.636964	1.22886	3.34895	0	0	0	1.22189	0.60885	0	0	0
GUCA2A	0	0	0	0	0	0	0	0	0	0	0	2.60042
FOXJ3	920.809	854.169	788.311	1490.28	1427.3	1547.76	922.811	908.478	830.471	1313.42	1425.55	1379.52
RP11-223A3.1	0.537542	0.636964	0	3.34895	1.33143	0	0.576757	0.610947	0.60885	1.24731	2.72311	1.30021
RIMKLA	85.4692	91.0858	97.0796	23.4426	39.943	20.9629	85.9367	55.5961	68.1912	41.1612	36.762	52.0084
RP11-157D18.2	0	0	0.614428	0	0	0	0	0	0.60885	0	0	0
ZMYND12	5.91296	3.18482	5.52985	3.34895	1.33143	8.73454	4.0373	7.33136	3.6531	3.74193	4.08467	6.50106
PPCS	384.88	333.769	341.622	271.265	234.332	284.746	328.751	332.355	340.347	258.193	269.588	249.641
CCDC30	35.4778	19.1089	23.9627	23.4426	19.9715	31.4443	29.9913	28.1035	18.8743	31.1827	24.508	23.4038
RP11-163G10.2	0.537542	0	0	0	0	0	0	0	0	0	0	0
TMSB4XP1	68.8054	77.7096	65.7438	50.2342	27.9601	22.7098	50.7546	55.5961	79.1505	46.1504	42.2082	54.6089
RNU6-536P	0	0	0	0	0	0	0	0	0	0	0	0
RP11-163G10.4	0	0	0	0	0	0	0.576757	0.610947	0	0	0	1.30021
PPIH	30.1023	38.8548	38.709	40.1874	42.6059	33.1912	32.8751	31.1583	40.1841	29.9354	43.5698	45.5074
RP5-994D16.3	4.30034	1.27393	2.45771	1.67447	2.66287	3.49381	1.73027	1.83284	1.82655	4.98924	0	1.30021
YBX1	3005.93	3654.26	3205.47	2454.78	2054.4	1904.13	2850.33	2963.09	3207.42	2712.9	2932.79	2497.71
CLDN19	1.07508	1.27393	0	0	0	0	0.576757	0	0	0	0	0
P3H1	220.93	214.657	245.771	182.518	165.098	150.234	231.856	229.105	238.06	185.849	215.126	193.731
C1orf50	54.2917	52.868	65.7438	40.1874	47.9316	45.4196	45.5638	52.5414	55.4053	49.8924	44.9313	45.5074
RP5-994D16.9	8.06313	6.36964	7.98756	6.69789	6.65717	6.98763	5.19081	5.49852	7.91505	3.74193	6.80778	6.50106
RP5-994D16.11	4.30034	3.82178	3.68657	6.69789	3.9943	0	5.19081	8.55325	6.69735	4.98924	6.80778	3.90063
SVBP	48.3788	57.9637	48.5398	56.9321	42.6059	73.3701	59.4059	54.9852	57.2319	46.1504	47.6545	49.408
ERMAP	116.647	101.277	107.525	140.656	103.852	90.8392	97.4719	98.9734	103.504	92.3009	104.84	96.2156
RP11-342M1.3	9.13821	10.8284	7.98756	6.69789	15.9772	22.7098	14.4189	12.2189	10.9593	16.215	12.254	15.6025
ZNF691	110.196	110.832	102.609	137.307	113.172	99.5737	135.538	123.411	119.335	132.215	136.156	149.524
RP11-342M1.7	109.121	148.413	139.475	147.354	95.8632	89.0923	110.737	103.25	104.722	128.473	103.478	74.112
RP11-342M1.6	2.15017	4.45875	2.45771	6.69789	2.66287	0	4.0373	1.83284	2.4354	2.49462	8.16934	2.60042
ATP6V1E1P1	306.936	307.017	299.841	170.796	190.395	214.87	326.444	316.47	280.68	193.333	227.38	217.135
SLC2A1	3012.38	3347.25	3353.55	2138.3	2091.68	2052.62	3078.73	2855.56	3113.05	2421.03	2193.47	2229.86
SLC2A1-AS1	9.13821	10.8284	7.98756	3.34895	5.32573	12.2284	9.22811	14.6627	11.5681	7.48385	12.254	3.90063
RNU6-880P	0	0	0	0	0	0	0	0	0	0	0	0
RP3-393B19.1	0	0	0	0	0	0	0	0	0	0	0	0
FAM183A	0	0	0	0	0	0	0	0	0	1.24731	0	0
EBNA1BP2	610.648	640.786	653.137	570.996	501.95	543.288	674.228	690.37	722.705	583.741	660.355	566.892
CFAP57	12.3635	13.3762	19.0473	72.0024	66.5717	64.6356	14.9957	12.2189	17.0478	41.1612	39.4851	48.1078
RNA5SP46	0	0	0	0	0	1.74691	0	0.610947	0	0	0	0
TMEM125	97.8326	114.017	111.211	77.0258	78.5546	54.1541	71.5178	75.7574	97.416	91.0535	70.8009	70.2114
C1orf210	171.476	161.789	169.582	107.166	125.155	110.055	141.882	155.791	147.951	130.967	153.856	130.021
TIE1	1.07508	0.636964	0.614428	0	0	3.49381	0	0	0	0	1.36156	0
MPL	2.68771	3.18482	2.45771	5.02342	2.66287	3.49381	4.61405	2.44379	3.6531	0	5.44622	6.50106
RP1-92O14.3	8.60067	7.64357	7.37313	8.37237	5.32573	3.49381	8.07459	3.66568	9.13275	8.73116	10.8924	6.50106
CDC20	509.59	610.848	656.209	564.298	475.322	349.381	482.745	510.14	546.747	622.407	533.73	507.082
ELOVL1	1684.12	1764.39	1837.14	1805.08	1844.04	1416.74	1706.05	1724.09	1716.35	1680.12	1616.17	1605.76
MIR6734	0	0	0	0	0	0	0	0	0	0	0	0
MED8	200.503	208.287	220.58	234.426	223.681	230.592	245.698	229.716	260.588	233.247	200.149	249.641
RP1-92O14.6	9.67575	18.472	12.903	28.4661	23.9658	12.2284	16.1492	22.605	23.1363	22.4516	23.1465	13.0021
SZT2	574.095	556.069	644.535	880.773	920.02	684.788	651.158	672.652	655.123	1001.59	991.213	875.042
SZT2-AS1	15.5887	17.198	15.3607	26.7916	25.2972	17.4691	18.4562	15.8846	17.0478	24.9462	19.0618	20.8034
MIR6735	0	0	0	0	0	0	0	0	0	0	0	0
HYI	197.278	175.802	235.326	237.775	215.692	197.401	155.148	182.673	191.179	274.408	277.757	223.636
HYI-AS1	3.22525	1.27393	4.91542	3.34895	5.32573	0	3.46054	3.66568	3.6531	2.49462	2.72311	3.90063
PTPRF	8119.03	8219.38	9143.3	6661.06	6791.64	5329.81	8141.5	8115.82	8486.76	7316.71	6641.67	6430.84
KDM4A	512.815	506.386	562.201	733.419	797.529	641.115	560.031	608.503	557.707	654.837	687.586	690.412
KDM4A-AS1	63.9675	62.4225	82.3333	105.492	102.52	85.5985	68.634	87.3654	71.2354	87.3116	122.54	88.4144
ST3GAL3	36.0153	52.231	46.6965	38.5129	35.9487	26.2036	34.0286	39.1006	40.7929	51.1397	53.1007	28.6046
RP11-184I16.4	0	0	1.22886	1.67447	1.33143	0	0.576757	0	0	0	1.36156	0
RP11-184I16.3	0	0	0	0	0	0	1.15351	0.610947	0	0	0	2.60042
SHMT1P1	242.969	235.04	250.072	137.307	133.143	127.524	259.54	253.543	252.673	190.838	138.879	183.33
ARTN	2.68771	3.82178	2.45771	3.34895	3.9943	5.24072	3.46054	3.05473	3.6531	7.48385	12.254	5.20084
RP11-7O11.3	4.30034	2.54786	6.75871	3.34895	5.32573	3.49381	4.61405	7.94231	6.0885	6.23654	4.08467	3.90063
IPO13	261.245	287.908	292.468	303.08	300.904	223.604	273.383	294.476	288.595	401.633	287.288	273.044
DPH2	418.745	447.149	498.301	405.223	407.419	370.344	459.098	460.043	431.675	434.063	343.112	353.657
ATP6V0B	533.779	681.551	637.776	515.738	472.659	359.863	550.803	562.071	628.333	537.59	476.545	417.368
B4GALT2	729.444	746.522	842.995	765.234	713.648	531.06	812.65	740.467	806.117	898.062	796.51	777.526
CCDC24	116.109	133.125	117.356	92.0961	105.183	78.6108	108.43	100.195	115.681	112.258	78.9702	107.918
SLC6A9	101.595	94.9076	137.017	80.3747	82.5489	62.8887	179.371	189.393	194.832	111.01	93.9474	85.8139
RP5-1198O20.4	2.15017	3.82178	3.68657	5.02342	2.66287	1.74691	5.19081	1.83284	5.47965	8.73116	8.16934	1.30021
RP5-1198O20.5	0	0	0	0	0	0	0	0	0	0	0	0
KRT8P47	1.61263	2.54786	2.45771	3.34895	0	1.74691	4.0373	0.610947	4.26195	4.98924	5.44622	1.30021
AL139220.1	0	0	0	0	0	0	0	0	0	0	0	0
RN7SL479P	0	0	0	0	0	0	0	0	0	0	0	0
KLF17	0.537542	0	0	0	0	0	0	0	0	0	0	0
RP11-570P14.1	613.873	689.195	591.08	463.829	375.464	504.856	626.934	598.728	617.983	472.73	517.391	483.679
KLF18	0	0	0	0	2.66287	0	0	0	0	0	1.36156	2.60042
RP4-675G8.3	0	0	0	0	1.33143	0	0	0	0	0	0	0
OOSP1P1	0	0	0	0	0	0	0	0.610947	0	1.24731	0	0
RP5-891H21.1	0	0	0	0	0	0	0	0	0	0	0	0
RP5-891H21.5	0.537542	0	0	0	0	0	0	0	0.60885	0	0	0
DMAP1	303.174	310.201	341.622	443.736	423.396	393.054	313.179	339.686	333.041	374.193	370.343	417.368
ERI3	402.619	444.601	495.229	279.637	225.012	200.894	447.563	410.556	446.287	364.214	285.927	304.249
ERI3-IT1	1.61263	2.54786	1.84328	0	2.66287	3.49381	2.30703	3.66568	2.4354	4.98924	1.36156	2.60042
AL390776.1	0	0	0	0	1.33143	0	0	0	0	0	0	0
RNU6-369P	0	0	0	0	0	0	0	0	0	0	0	0
RNF220	394.556	445.875	456.52	421.967	312.887	314.443	424.493	418.498	449.331	422.838	416.636	367.96
MIR5584	0	0	0	0	0	0	0	0	0	0	0	0
TMEM53	139.223	148.413	164.052	87.0726	98.5261	94.333	144.189	141.74	157.083	149.677	103.478	98.8161
C1orf228	25.2645	22.9307	22.1194	16.7447	14.6458	10.4814	21.34	18.3284	17.6566	13.7204	25.8696	11.7019
RNU5F-1	1.07508	3.82178	2.45771	0	0	1.74691	2.30703	2.44379	1.82655	0	1.36156	3.90063
RNU5D-1	0.537542	0.636964	0	0	0	1.74691	0	0.610947	1.82655	0	1.36156	0
KIF2C	484.863	530.591	548.684	390.152	410.081	335.406	489.666	495.478	565.622	447.784	416.636	425.169
RP11-269F19.2	10.2133	8.91749	22.7338	15.0703	11.9829	12.2284	15.5724	7.94231	18.8743	13.7204	10.8924	13.0021
RPS8	702.567	997.485	926.557	669.789	611.128	476.906	699.029	704.421	870.655	770.837	804.68	724.218
SNORD55	0	0	0	0	0	0	0	0	0	0	0	0
SNORD46	5.91296	7.64357	7.37313	15.0703	21.3029	24.4567	4.61405	5.49852	8.5239	8.73116	5.44622	13.0021
SNORD38A	1.07508	0	0	0	0	1.74691	0.576757	1.22189	1.2177	0	0	0
SNORD38B	0	0	0	0	0	0	0	0	0	0	0	0
RPS15AP11	137.611	183.446	178.184	113.864	102.52	92.5861	152.264	162.512	200.92	189.591	127.986	135.222
BEST4	1.07508	2.54786	0.614428	6.69789	2.66287	0	1.15351	2.44379	0.60885	1.24731	2.72311	3.90063
PLK3	97.8326	97.4555	114.284	309.778	308.893	248.061	72.0946	97.7515	80.977	194.58	151.133	169.027
TCTEX1D4	2.68771	3.82178	1.22886	5.02342	0	1.74691	0.576757	0.610947	3.04425	2.49462	0	0
BTBD19	40.8532	31.2112	38.0945	103.817	137.138	111.802	32.2984	34.213	28.0071	77.3331	84.4165	70.2114
PTCH2	3.76279	7.0066	2.45771	3.34895	2.66287	5.24072	3.46054	3.05473	4.26195	9.97847	10.8924	5.20084
RNU5E-6P	0	0	0	0	0	1.74691	0	0	0	0	0	0
RP5-882O7.1	1.07508	0.636964	1.22886	0	0	0	0.576757	0	1.82655	0	1.36156	0
EIF2B3	108.046	126.756	108.139	87.0726	97.1946	87.3454	122.272	114.858	103.504	94.7955	127.986	115.719
AL136380.1	0	0	0	0	0	0	0	0	0	0	0	0
RNA5SP47	0	0	0	0	0	0	0	0	0	0	0	0
CCNB1IP1P1	62.8924	56.6898	57.1418	77.0258	97.1946	122.284	73.2481	73.3136	63.9292	93.5482	81.6934	67.611
RP5-882O7.4	0	0	0.614428	0	1.33143	0	0	0.610947	0	0	0	0
MRPS17P1	1.07508	0	1.22886	0	0	0	2.30703	0	1.2177	0	0	2.60042
HECTD3	166.1	189.815	218.122	132.283	154.446	141.499	175.911	172.287	179.611	157.161	185.172	158.626
UROD	139.761	151.597	166.51	85.3982	82.5489	90.8392	148.226	165.567	149.777	117.247	88.5011	104.017
ZSWIM5	6.4505	10.8284	6.75871	11.7213	2.66287	3.49381	6.34432	6.72041	3.6531	6.23654	2.72311	0
OSTCP5	127.935	117.201	109.983	108.841	82.5489	108.308	113.044	113.025	96.1983	74.8385	78.9702	97.5158
AL592294.1	0	0	0	0	0	0	0	0	0	0	0	0
LINC01144	7.52559	6.36964	4.301	1.67447	7.9886	8.73454	8.65135	4.88757	4.26195	7.48385	6.80778	13.0021
HPDL	105.358	122.297	103.838	83.7237	77.2231	75.117	116.505	113.025	117.508	152.172	134.794	117.019
MUTYH	127.397	168.158	133.945	165.773	149.121	113.549	149.957	167.399	152.212	195.827	178.364	153.425
TOE1	168.788	180.898	176.955	182.518	186.401	183.425	168.99	166.788	174.74	214.537	182.449	184.63
TESK2	23.1143	29.9373	31.9502	73.6768	59.9145	59.3948	28.8378	31.1583	30.4425	47.3977	40.8467	40.3065
RP11-291L19.1	0	1.27393	0.614428	0	3.9943	0	0	0.610947	0	0	0	0
CCDC163P	53.7542	44.5875	38.0945	43.5363	37.2801	40.1789	53.6384	43.9882	49.9257	27.4408	51.7391	35.1057
MMACHC	1005.74	1096.21	996.602	668.115	599.145	662.078	1043.35	1040.44	1119.68	705.977	744.771	800.93
PRDX1	1003.05	1266.92	1097.37	632.951	528.579	576.479	1100.45	1037.39	1304.16	778.321	776.087	786.628
HMGB1P48	0	0	0	0	0	0	0	0	0	0	0	0
AKR1A1	311.237	368.165	366.813	276.288	255.635	211.376	335.672	322.58	362.266	278.15	270.95	237.939
AL355480.3	0	0.636964	0.614428	0	0	0	0	0	1.2177	0	0	0
AL355480.1	1.61263	0	0.614428	0	0	1.74691	0	0	0.60885	1.24731	0	0
NASP	1058.96	1124.88	976.326	1217.34	1085.12	1128.5	962.607	1014.17	986.946	1037.76	1108.31	1076.57
AL355480.2	0	0	0	0	1.33143	0	0.576757	0	0.60885	0	0	0
AL355480.4	0	0	0	0	0	0	0	0	0	0	0	0
CCDC17	24.1894	26.7525	20.8905	53.5832	41.2744	36.6851	21.34	19.5503	28.6159	43.6558	49.016	19.5032
GPBP1L1	832.652	801.937	788.925	986.265	932.003	1093.56	795.347	784.455	791.505	800.772	856.419	819.133
RPS15AP10	1.07508	0.636964	0.614428	1.67447	3.9943	6.98763	0.576757	1.83284	2.4354	3.74193	0	1.30021
RP11-767N6.2	3.22525	3.18482	3.07214	5.02342	6.65717	5.24072	2.88378	6.10947	4.26195	8.73116	4.08467	3.90063
TMEM69	387.03	305.743	319.502	296.382	300.904	298.721	330.482	339.075	327.561	240.731	296.819	276.945
IPP	96.22	98.0924	79.8756	88.7471	81.2174	104.814	80.7459	79.4231	100.46	97.2901	69.4394	96.2156
RP11-767N6.7	6.98804	8.28053	8.60199	10.0468	13.3143	12.2284	3.46054	3.05473	9.13275	6.23654	4.08467	7.80127
RP11-630I5.1	0	0.636964	0.614428	0	0	0	0	1.22189	0	1.24731	0	0
MAST2	607.96	585.37	673.413	723.373	744.271	520.578	620.013	651.88	658.776	843.181	830.549	722.917
TMA16P2	87.6193	66.8812	62.0572	68.6534	74.5603	41.9258	73.8248	83.6997	66.9735	52.387	65.3547	79.3129
PIK3R3	275.759	273.257	270.963	736.768	785.546	869.96	242.238	209.555	243.54	480.214	355.366	443.372
RP4-533D7.4	0	0	0	0	0	3.49381	0	0	0	0	0	1.30021
RP4-533D7.3	1.07508	0	0.614428	0	1.33143	0	0.576757	0	1.82655	1.24731	0	0
RP4-533D7.5	0	1.27393	0.614428	0	0	1.74691	0	1.22189	0.60885	1.24731	4.08467	1.30021
TSPAN1	448.31	508.934	541.925	257.869	291.584	248.061	452.177	444.769	502.91	316.816	299.542	280.846
RP11-322N21.2	0	0	0	0	0	0	0	0	0	0	0	0
AL672043.1	0	0	0	0	0	0	0	0	0	0	0	0
POMGNT1	553.668	594.287	637.776	462.155	460.676	487.387	543.881	567.569	599.717	568.773	477.906	479.778
LURAP1	0	0	0	1.67447	0	0	0	0	0	0	0	1.30021
RAD54L	183.302	208.924	196.617	217.682	178.412	204.388	163.222	196.114	174.131	213.29	172.918	197.632
LRRC41	550.443	622.951	583.092	497.319	472.659	496.122	573.296	593.229	618.592	546.321	509.222	479.778
UQCRH	373.054	510.208	432.557	254.52	243.652	214.87	356.436	331.133	419.498	311.827	285.927	282.146
NSUN4	360.691	323.578	329.333	398.525	418.07	391.307	304.527	340.908	330.606	324.3	355.366	386.163
RP4-603I14.3	0	0	0	1.67447	0	3.49381	0	0	0	0	1.36156	0
FAAH	90.307	78.9835	106.296	93.7705	87.8746	96.0799	96.3184	92.8639	95.5894	139.699	95.3089	107.918
FAAHP1	2.15017	3.18482	2.45771	1.67447	2.66287	6.98763	1.15351	2.44379	2.4354	2.49462	5.44622	1.30021
AL137797.1	0	0	0	0	0	0	0	0	0	0	0	0
LINC01398	0.537542	0	0	0	0	0	0	0	0	0	0	0
DMBX1	10.2133	12.7393	12.903	6.69789	7.9886	3.49381	9.22811	5.49852	9.13275	7.48385	1.36156	6.50106
RP11-49P4.7	0	0	0	0	0	0	0	0	0	0	0	0
MKNK1-AS1	3.76279	3.82178	1.84328	11.7213	6.65717	8.73454	2.88378	4.88757	3.6531	1.24731	10.8924	2.60042
KNCN	0	0	0	0	0	0	0	0	0	0	0	0
MKNK1	228.455	226.122	231.639	318.15	306.23	293.48	206.479	230.327	224.666	256.946	224.657	263.943
MOB3C	108.046	114.653	103.224	435.363	379.458	330.165	89.3973	98.9734	80.977	255.698	191.979	210.634
ATPAF1	335.964	315.297	341.007	303.08	278.27	192.16	312.025	310.361	312.949	243.225	264.142	275.645
NENFP1	0.537542	0.636964	0.614428	1.67447	0	0	1.15351	0.610947	1.2177	2.49462	2.72311	1.30021
TEX38	0.537542	0	0	0	2.66287	1.74691	3.46054	0.610947	0.60885	1.24731	0	0
EFCAB14-AS1	3.76279	1.27393	3.68657	6.69789	14.6458	8.73454	1.73027	4.27663	3.04425	7.48385	5.44622	2.60042
EFCAB14	2449.04	2057.39	2006.72	1784.99	2066.38	1954.79	2244.74	2279.44	2082.27	1653.93	1838.1	1830.7
RP11-8J9.5	7.52559	12.1023	7.98756	18.4192	11.9829	10.4814	14.9957	13.4408	12.7858	8.73116	17.7002	11.7019
CYP4B1	1.61263	0.636964	2.45771	15.0703	27.9601	19.216	2.30703	1.22189	1.2177	12.4731	10.8924	11.7019
CYP4Z2P	0	0	0	0	1.33143	1.74691	0	0	0	0	0	0
RP11-346M5.1	0	0	0	1.67447	0	0	0	0	0	0	0	0
CYP4A11	0	0.636964	0	0	0	1.74691	0	0	0	0	0	0
CYP4A26P	0	0	0	0	0	0	0	0	0	0	0	0
CYP4A43P	0	0	0	0	0	0	0	0	0	0	0	0
CYP4A27P	0	0	0	0	0	0	0	0	0	0	0	0
CYP4A44P	0	0	0	0	0	0	0	0	0	0	0	0
CYP4X1	1.07508	1.91089	5.52985	0	0	3.49381	1.73027	1.22189	1.82655	1.24731	0	0
CYP4Z1	0.537542	0	0	1.67447	2.66287	1.74691	0	0.610947	0	1.24731	0	3.90063
RP11-184J23.2	0	0	0	0	0	0	0	0	0	0	0	1.30021
CYP4A22-AS1	5.37542	5.73267	4.91542	10.0468	7.9886	13.9753	8.65135	6.10947	5.47965	8.73116	6.80778	6.50106
CYP4A22	1.07508	0.636964	0	0	0	3.49381	0.576757	0	0	0	2.72311	2.60042
MTND1P34	0	0	0	0	0	0	0	0	0	0	0	0
LINC00853	3.22525	3.82178	3.07214	3.34895	3.9943	1.74691	1.73027	3.05473	6.69735	1.24731	1.36156	5.20084
PDZK1IP1	699.88	864.36	847.296	658.068	524.585	506.603	488.513	467.374	504.128	467.741	337.666	388.763
TAL1	1.61263	0.636964	1.22886	1.67447	0	0	0	0	0.60885	0	1.36156	0
RP1-18D14.7	0	0	0	0	0	0	0	0	0	0	0	0
STIL	1097.12	953.535	960.965	1476.89	1717.55	1559.99	953.379	1036.78	910.231	1056.47	1252.63	1228.7
CMPK1	1622.3	1305.14	1193.83	1284.32	1362.06	2015.93	1347.88	1350.19	1225.61	937.976	1006.19	1269.01
LINC01389	1.61263	1.91089	2.45771	0	5.32573	1.74691	4.61405	0.610947	2.4354	3.74193	2.72311	1.30021
FOXE3	0.537542	0	0	0	0	1.74691	0	0	0	0	2.72311	0
FOXD2-AS1	37.0904	44.5875	38.709	46.8853	26.6287	31.4443	52.4849	48.2648	40.1841	49.8924	47.6545	35.1057
FOXD2	24.1894	33.1221	29.4925	25.1171	27.9601	24.4567	32.8751	29.3254	37.7487	32.43	31.3158	39.0063
RP4-666O22.3	0	0	0	0	0	0	0	0	0	0	0	0
RPL21P24	0	0	0	0	0	0	0	0	0	0	0	0
AL356458.1	0	0	0	0	0	0	0	0	0	0	0	0
ATP6V0E1P4	0.537542	0.636964	0.614428	0	0	0	0	1.22189	0.60885	0	0	0
AL591415.1	0	0	0	0	0	0	0	0	0	0	0	0
RP11-543D5.1	0	0	0	0	0	0	0	0	0	0	1.36156	0
TRABD2B	9.13821	12.7393	15.3607	3.34895	7.9886	5.24072	18.4562	12.2189	17.6566	16.215	6.80778	9.10148
RP11-543D5.2	0	0	0.614428	0	0	0	0	0	0.60885	1.24731	0	0
RP11-330M19.1	0	0	0	0	0	0	0.576757	0.610947	0.60885	0	0	2.60042
RP4-683M8.2	0	0	0	0	0	0	0	0	0	0	0	0
RP11-193P11.3	0	0	0	0	0	0	0	0	0	0	0	0
CYP46A4P	0	0	0	0	0	0	0	0	0	0	0	0
SKINTL	0	0.636964	0	0	0	0	0	0	0	0	0	0
AL356289.1	0	0	0	0	0	0	0.576757	0	0	0	0	0
RP5-1024N4.2	0	0	0	0	1.33143	0	0	0	0	0	0	0
SLC5A9	12.901	15.2871	9.83085	5.02342	1.33143	5.24072	7.49784	5.49852	4.8708	6.23654	1.36156	5.20084
RP5-1024N4.4	1.61263	4.45875	1.84328	1.67447	1.33143	3.49381	0.576757	0	1.2177	1.24731	0	0
RP5-1024N4.5	0	0	0	0	0	0	0	0	0	0	0	0
SPATA6	43.5409	36.3069	31.9502	35.1639	30.623	41.9258	32.2984	33.6021	31.0513	24.9462	21.7849	31.2051
PPP1R8P1	88.1569	81.5314	101.381	108.841	103.852	92.5861	80.1692	94.0858	99.2425	94.7955	104.84	72.8118
RNU6-723P	0	0	0	0	0	0	0	0	0	0	0	0
RP11-329A14.1	106.971	75.1617	84.791	68.6534	81.2174	62.8887	94.0113	89.8092	70.6266	68.602	62.6316	80.6131
RNU4-61P	0	0	0	0	0	0	0	0	0	0	0	0
RP11-329A14.2	0	0	0	0	0	0	0	0	0	0	0	0
AGBL4	0	0	0	0	0	0	0	0	0	0	0	0
BEND5	1.07508	0.636964	1.84328	0	1.33143	1.74691	0	0.610947	0.60885	0	1.36156	1.30021
RP11-141A19.1	0	0	0	0	0	0	0	0	0	0	0	0
RP11-141A19.2	0	0	0	0	0	0	0	0	0	0	0	0
AGBL4-IT1	0	0	0	0	0	0	0	0	0	0	0	0
RP5-926E3.1	0	0	0	0	0	0	0	0	0	0	0	0
ZNF859P	0	0	0	0	0	0	0	0	0	0	0	0
AL645730.1	0	0	0	0	0	0	0	0	0	0	0	0
RP11-93G23.2	0	0	0	0	0	0	0	0	0	0	0	0
MTND2P29	0	0	0	0	0	0	0	0	0	0	0	0
ELAVL4	0	0	0.614428	0	0	0	0	0	0	0	0	0
RP11-492I2.1	0	0	0	0	0	0	0	0	0	0	0	0
RP11-567C20.2	0	0	0	0	0	0	0	0	0	0	0	0
RP11-567C20.3	0	0	0	0	0	0	0	0	0	0	0	0
RP11-183G22.1	1.61263	1.27393	1.84328	1.67447	0	0	1.15351	1.83284	0	1.24731	0	0
HMGB1P45	0	0	0	0	0	0	0	0	0	0	0	0
FCF1P6	144.061	118.475	125.343	80.3747	89.206	96.0799	155.148	173.509	126.641	86.0643	91.2243	109.218
DMRTA2	1.61263	1.91089	1.22886	0	1.33143	5.24072	0.576757	0.610947	1.2177	1.24731	0	0
FAF1	347.252	364.343	368.657	338.244	358.156	396.548	374.892	389.784	382.358	362.967	325.412	332.854
RP5-850O15.3	0	0.636964	1.84328	1.67447	2.66287	3.49381	0.576757	0.610947	0	1.24731	1.36156	1.30021
RNU6-1026P	0.537542	0	0	0	0	0	0	0	0	0	0	0
PHBP12	1.61263	0.636964	1.84328	1.67447	9.32003	6.98763	1.15351	0.610947	0.60885	2.49462	1.36156	6.50106
MRPS6P2	9.67575	11.4653	7.37313	5.02342	5.32573	3.49381	11.5351	7.33136	9.13275	12.4731	8.16934	14.3023
CDKN2C	259.095	270.71	277.107	371.733	342.178	314.443	219.168	226.05	231.363	261.935	212.403	213.235
MIR4421	0	0	0	0	0	0	0	0	0	0	0	0
MIR6500	0	0	0	0	0	0	0	0	0	0	0	0
C1orf185	0	0	0	0	0	0	0	0	0	0	0	0
CFL1P2	2141.03	1691.78	1977.84	1882.11	2030.44	1577.46	1959.82	2100.43	1842.99	1687.61	1797.25	1564.15
AL162430.1	0	0	0	0	0	0	0	0	0	0	0	0
LINC01562	0	0	0	0	0	0	0	0	1.2177	0	0	1.30021
RNF11	823.514	731.871	714.58	952.776	866.763	1263.01	763.049	782.623	742.188	727.181	777.448	867.241
RP11-296A18.5	8.06313	7.0066	12.2886	10.0468	6.65717	10.4814	4.61405	7.94231	13.3947	14.9677	9.53089	11.7019
RP11-296A18.6	1.61263	0	0	1.67447	5.32573	0	1.15351	0	1.82655	2.49462	2.72311	2.60042
TTC39A	156.425	143.954	155.45	102.143	130.48	111.802	149.957	161.29	153.43	125.978	123.902	122.22
TTC39A-AS1	1.61263	2.54786	0.614428	1.67447	1.33143	0	1.73027	1.22189	3.6531	1.24731	0	1.30021
EPS15	460.136	409.568	344.08	391.827	520.59	571.239	418.149	431.939	396.97	338.021	397.574	461.575
RP11-275F13.3	34.9402	43.9505	37.4801	21.7682	34.6173	26.2036	30.5681	40.9334	45.0549	36.172	40.8467	29.9049
RNU6-877P	0	0	0	0	0	0	0	0	0	0	0	0
RP11-253A20.1	0.537542	0.636964	0	0	1.33143	0	0.576757	0.610947	0	0	1.36156	0
RP11-191G24.1	0	0.636964	0	0	0	0	0.576757	1.83284	0	0	0	2.60042
RNU6-1281P	0	0	0	0	0	0	0.576757	0	0	0	0	0
CALR4P	0	0	0	0	1.33143	0	0.576757	0.610947	0.60885	0	0	1.30021
OSBPL9	496.689	416.574	375.415	515.738	488.636	522.325	465.443	470.429	451.158	451.526	524.199	478.478
GAPDHP51	0	0	0	0	0	0	0.576757	0.610947	0	0	0	0
SLC25A6P3	0	0	0	0	0	0	0	0	0	0	0	0
SNORA26	0.537542	5.73267	6.14428	5.02342	2.66287	12.2284	2.30703	5.49852	2.4354	1.24731	5.44622	7.80127
NRDC	1059.5	1029.33	1011.35	1208.97	1358.06	1261.27	1044.51	1054.49	1010.08	1101.37	1145.07	1140.29
RP4-657D16.3	94.0698	96.8185	92.7786	149.028	122.492	136.259	97.4719	92.8639	102.896	106.021	95.3089	98.8161
RP4-657D16.6	0.537542	0	0.614428	0	1.33143	0	0.576757	0.610947	0.60885	0	2.72311	0
MIR761	0	0	0	0	0	0	0	0	0	0	0	0
TSEN15P2	0	0	0	1.67447	0	0	0.576757	0.610947	0	1.24731	2.72311	0
AL589663.1	0	0	0	0	0	0	0	0	0	0	0	0
RAB3B	38.1655	51.5941	44.2388	31.815	31.9544	43.6727	54.2151	55.5961	53.5788	38.6666	50.3776	32.5053
RNA5SP48	0	0	0	0	0	0	0	0	0	0	0	0
RP11-91A18.1	0	0	0	0	0	0	0	0	0	0	0	0
RN7SL290P	0	0	0	0	0	0	0	0	0	0	0	0
TXNDC12	1027.24	950.35	895.221	609.508	577.842	637.621	1032.39	1100.93	1010.69	627.396	714.817	735.92
KTI12	129.01	136.947	132.716	174.145	170.423	165.956	118.812	121.578	147.342	202.064	174.279	188.531
RP11-91A18.4	13.9761	12.1023	11.0597	23.4426	15.9772	6.98763	10.3816	9.77515	15.2212	27.4408	8.16934	28.6046
TXNDC12-AS1	0	0	1.22886	1.67447	1.33143	3.49381	0	1.22189	1.2177	1.24731	0	0
BTF3L4	626.774	503.201	452.219	529.134	451.356	738.942	596.366	646.382	547.356	415.354	438.421	590.296
ZFYVE9	142.449	139.495	138.861	105.492	110.509	139.753	148.803	138.685	161.954	152.172	132.071	149.524
RN7SL788P	0	0	0	0	0	0	0	0	0	0	0	0
AL139156.1	0	0	0	0	0	0	0	0	0	0	0	0
RP4-800M22.1	44.0784	42.0396	43.6244	25.1171	22.6344	38.432	45.5638	46.4319	38.9664	19.9569	31.3158	45.5074
RP4-800M22.2	130.085	150.323	147.463	239.45	268.95	281.252	143.036	152.737	147.342	203.311	205.595	221.036
PDCL3P6	0	1.27393	0	0	2.66287	1.74691	0	0.610947	0.60885	0	0	0
RP4-800M22.4	0	0	0	0	0	0	0	0	0	0	0	0
DNAJC19P7	0	0	0	0	0	0	0.576757	0	0	0	0	0
ANAPC10P1	57.517	49.6832	58.9851	55.2576	62.5774	40.1789	68.0573	67.2041	51.1434	41.1612	55.8238	55.9091
CC2D1B	294.035	305.106	310.286	440.387	400.761	342.394	293.569	315.248	328.17	416.601	394.851	397.865
RP11-155O18.6	4.83788	6.36964	3.07214	10.0468	11.9829	1.74691	8.65135	3.66568	3.6531	8.73116	9.53089	13.0021
PLA2G12AP1	156.425	164.337	173.269	102.143	106.515	83.8515	181.678	164.956	174.74	149.677	122.54	135.222
ORC1	297.261	294.277	295.54	289.684	336.853	237.579	257.81	247.433	263.632	300.601	302.265	289.947
PRPF38A	293.498	294.914	266.047	308.103	359.487	403.536	288.955	284.09	267.894	269.419	311.796	361.459
ZCCHC11	383.805	318.482	326.876	338.244	414.076	379.079	395.655	402.003	349.48	335.526	413.913	449.873
RP11-25O10.2	0.537542	0	0	0	1.33143	0	0	0	0	0	0	0
EEF1GP7	0	0	0	0	0	0	0	0	0	0	0	0
GPX7	1.07508	1.27393	0.614428	0	3.9943	1.74691	0	0.610947	2.4354	1.24731	0	0
FAM159A	0	0.636964	0	0	0	0	0	0	0	0	0	1.30021
COA7	464.436	468.805	422.726	522.436	464.67	543.288	473.517	516.25	478.556	511.397	454.76	475.877
NDUFS5P3	0	0	0	0	0	0	0	0	0	0	0	0
RN7SL62P	0	0	0	0	0	0	0	0	0	0	0	0
ZYG11B	251.032	231.218	221.194	236.101	304.898	302.215	262.424	230.327	217.359	223.268	265.503	266.543
RNU2-30P	0	0	0.614428	0	0	0	0	0	0	0	0	0
RPS13P2	2244.24	2718.56	2495.81	1947.41	1694.91	2131.23	2461.6	2391.25	2510.9	2125.41	2042.33	2015.33
RNU6-969P	0.537542	0	0	0	1.33143	0	0	0	0	0	0	0
ZYG11A	0.537542	1.27393	0.614428	3.34895	1.33143	0	0.576757	0.610947	1.2177	1.24731	2.72311	1.30021
RP4-631H13.2	0	0	0	0	0	0	0	0	0	0	0	0
ECHDC2	401.006	403.835	437.473	329.871	331.527	337.153	458.522	452.711	448.114	424.085	370.343	410.867
RP4-631H13.6	11.8259	10.8284	15.9751	10.0468	5.32573	8.73454	16.7259	18.3284	15.8301	6.23654	6.80778	10.4017
RP4-631H13.4	0	0	0.614428	0	0	0	0	0	0	0	0	0
SCP2	526.254	471.353	460.206	361.686	323.538	504.856	468.903	448.435	413.409	329.29	341.751	377.061
MIR1273F	0	0.636964	0	0	0	0	0	0	0	0	0	0
MIR5095	0	0	0	0	0	0	0	0	0	0	0	0
MIR1273G	0	0	0	0	0	0	0	0	0	0	0	0
RP4-631H13.5	0	0	0	0	0	0	0	0	0.60885	0	0	0
RP11-334A14.2	157.5	129.304	137.632	169.122	154.446	158.969	136.691	146.627	113.246	130.967	148.41	143.023
TUBBP10	6.4505	8.28053	8.60199	8.37237	10.6515	3.49381	9.80486	9.1642	9.13275	18.7096	6.80778	10.4017
AL445183.1	0	0	0	0	0	0	0	0.610947	0	0	0	0
PODN	0	0	0	0	0	0	0	0	0	0	0	0
RP11-334A14.5	0	0	0	0	0	0	0	0	0	0	0	0
HIGD1AP11	0	0	0	0	0	0	0	0	0	0	0	0
SLC1A7	0	0.636964	1.22886	0	0	0	0.576757	1.22189	2.4354	0	1.36156	2.60042
RP11-334A14.8	0	0	0	0	1.33143	0	0	0	0	0	0	0
RP5-1024G6.9	0	0	0	0	0	0	0	0	0	0	0	0
CPT2	335.426	368.165	395.077	266.241	246.315	234.086	301.644	293.254	294.683	288.128	236.911	247.04
RP5-1024G6.2	44.0784	56.0528	74.3458	36.8384	54.5888	38.432	42.68	32.9911	45.6637	37.4193	43.5698	35.1057
C1orf123	110.196	106.373	118.585	122.237	121.16	122.284	118.812	121.578	136.991	130.967	123.902	139.123
RP5-1024G6.7	1.07508	0.636964	0.614428	1.67447	1.33143	1.74691	1.73027	0	0.60885	1.24731	4.08467	1.30021
MAGOH	209.104	189.178	209.52	175.82	99.8575	108.308	193.213	199.169	177.784	183.354	189.256	159.926
RP5-1024G6.5	15.5887	29.3003	22.7338	10.0468	19.9715	12.2284	28.8378	27.4926	34.7044	19.9569	32.6773	18.203
LRP8	1248.17	1202.59	1194.45	909.239	979.935	948.571	1511.1	1550.58	1485.59	1339.61	1465.03	1382.12
RP4-784A16.1	1.61263	1.91089	1.84328	3.34895	2.66287	0	0.576757	0.610947	0.60885	2.49462	0	2.60042
RP4-784A16.2	9.67575	13.3762	12.2886	8.37237	3.9943	10.4814	12.1119	11.608	11.5681	11.2258	9.53089	7.80127
RP4-784A16.3	0.537542	1.91089	0.614428	1.67447	0	0	0.576757	0	1.2177	0	1.36156	0
RP4-784A16.4	2.68771	1.91089	2.45771	3.34895	2.66287	1.74691	4.0373	3.66568	4.26195	3.74193	1.36156	3.90063
RP4-784A16.5	1.07508	1.91089	1.22886	0	0	0	2.30703	3.05473	2.4354	4.98924	1.36156	2.60042
RP11-117D22.1	0	0	0	0	0	0	0	0	0	0	0	0
RP11-117D22.2	0	0	0	0	0	0	0	0	0	0	0	0
SLC25A3P1	0	0	0	0	0	0	0	0	0	0	0	0
DMRTB1	0	0	0	0	0	0	0	0	0	0	0	0
GLIS1	0.537542	0	0	0	1.33143	0	0	0	0	1.24731	0	1.30021
RNU7-95P	0	0	0	0	0	0	0	0	0	0	0	0
NDC1	1228.82	1056.09	1081.39	919.286	1003.9	1165.19	1196.77	1162.63	1072.18	873.116	921.773	1098.68
SNORA58	1.61263	0.636964	2.45771	0	0	3.49381	2.30703	0.610947	3.6531	3.74193	0	3.90063
RP4-654H19.2	0	0	0	0	0	0	0	0	0	0	0	0
YIPF1	123.097	121.66	111.211	138.981	115.835	103.068	126.31	111.803	112.028	96.0428	102.117	104.017
DIO1	1.61263	2.54786	1.22886	0	0	1.74691	1.73027	1.22189	2.4354	1.24731	0	2.60042
HSPB11	68.2678	59.2376	47.3109	30.1405	27.9601	50.6603	49.0243	50.7086	47.4903	28.6881	47.6545	36.4059
LRRC42	195.665	228.033	216.893	227.728	219.686	251.555	207.632	200.39	224.057	268.171	255.973	231.438
HNRNPA3P12	45.6911	43.3135	43.6244	25.1171	10.6515	26.2036	39.7962	31.7692	39.5752	43.6558	40.8467	35.1057
LDLRAD1	0.537542	0.636964	0	0	0	0	0	0	0	0	0	1.30021
TMEM59	823.514	848.436	809.816	468.853	464.67	597.442	714.025	747.188	743.406	472.73	503.776	553.89
RP4-758J24.6	3.22525	3.18482	1.84328	5.02342	10.6515	5.24072	4.0373	3.66568	2.4354	7.48385	5.44622	5.20084
TCEANC2	217.704	217.205	199.075	205.96	162.435	249.808	235.893	223.606	213.097	213.29	245.08	222.336
MIR4781	0	0	0	0	0	0	0	0	0	0	0	0
RP4-758J24.4	144.599	84.0792	111.826	80.3747	113.172	78.6108	128.617	144.183	101.678	86.0643	87.1396	93.6152
AL353898.1	0.537542	0.636964	0	0	1.33143	0	0.576757	0	0.60885	0	0	0
CDCP2	0	0	0	0	0	1.74691	0	0	0.60885	1.24731	0	0
RP11-446E24.3	0	0.636964	0	1.67447	1.33143	3.49381	0.576757	1.22189	0.60885	1.24731	0	1.30021
RP11-446E24.4	9.67575	13.3762	21.505	16.7447	6.65717	13.9753	19.6097	20.7722	17.6566	16.215	5.44622	13.0021
CYB5RL	139.761	138.858	160.98	107.166	114.503	101.321	162.069	171.065	166.216	150.924	145.686	152.125
MRPL37	1178.83	973.918	1065.42	853.982	808.18	700.51	1054.31	1122.31	1063.05	891.826	992.574	946.554
SSBP3	115.572	124.845	125.343	137.307	133.143	122.284	117.082	115.469	117.508	155.914	156.579	124.82
SSBP3-AS1	3.22525	3.18482	6.14428	8.37237	10.6515	10.4814	4.61405	6.72041	4.8708	6.23654	4.08467	9.10148
RP5-997D24.3	0	0	0	0	0	0	0	0	0	0	0	0
RP4-705F19.1	0	0	0	0	0	0	0	0	0	0	0	0
AC099796.2	0	0	0	0	0	0	0	0	0	0	0	0
AC099796.1	0	0	0	0	0	0	0	0	0	0	0	0
RP5-866L20.1	0	0	0	0	0	0	0	0	0	0	0	0
RP5-866L20.2	120.947	131.215	135.789	77.0258	87.8746	78.6108	134.961	158.235	133.338	120.989	140.24	130.021
HNRNPA1P63	0	0	0	0	0	0	0	0	0	0	0	0
ACOT11	105.896	87.901	81.7189	70.3279	75.8917	66.3825	124.003	108.749	119.335	143.441	103.478	127.421
FAM151A	26.3396	22.9307	23.3483	25.1171	23.9658	15.7222	28.8378	28.7145	29.2248	34.9246	14.9771	27.3044
RP11-240D10.4	0	0	0	0	0	0	0	0	0	0	0	0
MROH7	1.61263	1.27393	0.614428	0	3.9943	3.49381	2.88378	3.05473	1.82655	1.24731	1.36156	1.30021
MROH7-TTC4	165.563	207.65	167.124	246.148	163.766	179.931	195.52	186.95	207.618	203.311	234.188	230.137
TTC4	181.689	228.67	183.1	267.916	173.086	199.147	215.13	197.947	227.101	235.741	249.165	247.04
PARS2	140.836	143.954	141.933	189.216	187.732	143.246	136.691	138.074	164.998	170.881	177.002	150.825
TTC22	160.725	159.241	166.51	154.052	171.755	139.753	196.674	207.111	180.828	204.559	216.487	174.228
RP11-67L3.2	1.07508	0.636964	0.614428	0	0	1.74691	0.576757	1.22189	0	0	0	0
LEXM	1.07508	0.636964	1.22886	1.67447	1.33143	0	1.15351	0.610947	3.6531	0	6.80778	1.30021
DHCR24	9270.45	9813.07	10227.8	6645.99	6297.68	5466.07	8788.04	8448.17	9107.79	7213.19	6015.35	6576.47
RP11-67L3.5	148.899	139.495	152.378	80.3747	98.5261	76.8639	145.919	146.627	140.644	133.462	83.0549	81.9133
RP11-67L3.4	3.76279	1.91089	4.91542	1.67447	0	0	3.46054	3.05473	2.4354	0	1.36156	5.20084
TMEM61	1.07508	5.09571	3.07214	1.67447	2.66287	1.74691	3.46054	4.88757	3.04425	2.49462	2.72311	1.30021
RP11-12C17.2	0	0.636964	2.45771	0	0	0	1.73027	1.83284	0	1.24731	1.36156	0
BSND	0	0	0	0	0	0	0	0	0	0	0	0
PCSK9	890.169	951.624	1036.54	539.181	597.814	429.739	837.451	835.164	989.99	787.052	652.185	694.313
USP24	606.347	598.109	600.91	879.099	951.975	903.151	596.366	650.047	589.976	795.783	894.542	876.342
RP11-101C11.1	0	0	0	0	0	0	0.576757	0	0	0	0	0
GYG1P3	143.524	143.317	149.92	130.609	162.435	134.512	159.762	152.737	155.866	135.957	147.048	135.222
MIR4422	0	0	0	0	0	0	0	0	0	0	0	1.30021
GOT2P1	2.15017	1.91089	2.45771	0	2.66287	0	0	2.44379	1.82655	0	0	0
RP4-633H17.2	0	0	0	0	0	0	0	0	0	0	0	0
RN7SKP291	0	0	0	0	0	0	0	0	0	0	0	0
RNU6-830P	0	0	0	0	0	0	0	0	0	0	0	0
RP11-90C4.1	0	0	0	0	0	0	0	0	0	0	0	0
RP11-90C4.2	0	0	0	0	0	0	0	0	0	0	0	0
PIGQP1	0	0	0	0	1.33143	0	0	0	0	0	0	0
RP11-90C4.3	0	0	0	0	1.33143	0	0	0	0	0	0	0
RP1-158P9.1	0	0	0	0	3.9943	0	0	0	0	0	0	0
RPSAP20	0	0	0	3.34895	0	0	0	0	0	0	0	1.30021
RP11-504A18.1	0.537542	0.636964	0	6.69789	7.9886	17.4691	0.576757	0.610947	0	3.74193	5.44622	6.50106
AC119674.1	0	0	0	0	0	0	0	0	0	0	1.36156	0
RP4-710M16.2	0	0.636964	0.614428	1.67447	1.33143	0	0.576757	1.22189	0.60885	0	1.36156	0
PLPP3	203.728	196.185	202.147	371.733	350.167	307.456	163.799	161.29	129.076	313.075	268.227	274.345
RPL21P23	0	0	0	0	0	0	0	0	0.60885	0	0	0
RPL23AP85	0	0	0	0	0	0	0	0	0	0	0	0
RP11-377K22.2	0	0.636964	1.22886	0	1.33143	1.74691	0	0	1.2177	0	1.36156	1.30021
PRKAA2	264.471	217.842	191.087	298.056	319.544	398.295	232.433	248.044	220.404	229.505	295.458	312.051
C1orf168	0	0	0	5.02342	6.65717	29.6974	1.15351	0.610947	1.2177	0	2.72311	0
RP11-378I13.1	0	0	0	0	0	0	0	0	0	0	0	0
C8A	1.07508	0	0	0	0	0	0	0	0	0	0	0
C8B	0	0	0	0	0	0	0	0	0	0	0	0
RP5-1103B4.3	0	0	0	0	0	0	0	0	0	0	0	0
AL161740.1	0	0	0	0	0	0	0	0	0	0	0	0
DAB1	27.9522	20.3828	17.204	15.0703	15.9772	20.9629	24.8005	26.2707	19.4832	22.4516	40.8467	22.1036
RP6-102O10.1	0	0	0	0	0	0	0	0	0	0	0	0
RPS20P5	0	0	0	1.67447	0	0	0	0	0	0	0	0
AL137855.1	0	0	0	0	0	0	0	0	0	0	0	0
DAB1-AS1	0	0	0	0	0	0	0	0	0	0	0	0
HNRNPA1P6	23.1143	14.6502	19.6617	6.69789	2.66287	15.7222	17.8795	18.3284	13.3947	14.9677	17.7002	11.7019
RPS26P15	48.9163	66.2442	50.9975	26.7916	21.3029	34.9381	38.0659	32.9911	44.446	42.4085	42.2082	36.4059
RP11-393I23.4	0	0	0	0	0	0	0	0	0	0	0	0
RP11-393I23.3	0	0	0	0	0	0	0	0	0	0	0	0
RP11-414C16.1	9.13821	17.835	13.5174	5.02342	3.9943	8.73454	20.1865	12.8299	14.6124	12.4731	5.44622	11.7019
OMA1	225.23	176.439	152.993	159.075	171.755	214.87	197.828	199.169	173.522	179.612	211.041	193.731
RP4-592A1.4	0	0	0	0	0	0	0	0	0	0	0	0
RN7SL713P	0	0	0	0	0	0	0	0	0	0	0	0
TACSTD2	3723.02	4060.64	3891.17	3618.54	3488.36	3093.77	3504.37	3390.75	3598.91	3173.15	3082.56	2921.57
RP4-592A1.2	1299.78	1184.12	1188.3	808.771	829.483	724.966	1173.12	1266.49	1180.56	836.944	897.265	864.64
MYSM1	528.404	446.512	419.04	959.473	962.626	1428.97	473.517	513.806	439.59	687.267	821.018	800.93
AL136985.1	0	0	0	1.67447	0	0	0	0	0.60885	0	0	0
JUN	976.714	949.076	1036.54	16275.9	16564.4	14412	810.343	764.905	786.634	10479.9	8922.28	8593.1
LINC01135	0	0.636964	0	3.34895	3.9943	0	0.576757	0	0	0	2.72311	1.30021
RP11-63G10.3	1.61263	0.636964	0.614428	1.67447	1.33143	0	0.576757	0	1.2177	1.24731	0	0
RP11-63G10.2	0	0	0	0	0	0	0	0	0	0	0	0
RP4-794H19.1	3.76279	1.27393	2.45771	5.02342	0	6.98763	1.15351	2.44379	2.4354	2.49462	0	2.60042
LINC01358	0	0.636964	1.84328	6.69789	14.6458	5.24072	0	0	0	6.23654	2.72311	2.60042
PHBP3	581.083	594.924	658.667	365.035	387.447	310.949	639.623	603.004	613.721	470.235	427.529	405.666
RP11-145M4.1	0	0	0	0	1.33143	1.74691	0	0	0	0	0	0
RP11-145M4.2	0	0	0.614428	0	1.33143	0	0	0.610947	0	1.24731	0	0
HSD52	0	0.636964	0	3.34895	6.65717	0	0	0	0	7.48385	0	1.30021
RP11-467C18.1	0	0.636964	0	1.67447	0	0	0	0	0	0	0	0
FGGY	20.9641	23.5677	24.5771	18.4192	27.9601	10.4814	21.9168	17.1065	21.3097	21.2042	23.1465	22.1036
MIR4711	0	0	0	0	0	0	0	0	0	0	0	0
RP4-782L23.2	0	0	1.84328	0	0	0	0	0	0	0	0	0
HOOK1	552.593	449.696	435.015	416.944	464.67	658.584	472.364	504.642	447.505	392.902	430.252	559.091
CYP2J2	219.317	189.815	182.485	492.295	505.945	518.831	183.985	172.898	149.168	268.171	314.519	297.748
RN7SL475P	0	0	0	0	0	0	0	0	0	0	0	0
C1orf87	0	0	0	0	0	0	0	0	0	0	0	0
PGBD4P8	0	0	0	0	0	0	0	0	0	0	0	0
RP11-575B7.3	0	0	0	0	0	0	0	0	0	0	0	0
RP11-776H12.1	0.537542	0.636964	0	1.67447	1.33143	1.74691	0.576757	0	0	0	0	0
RP11-436K8.1	0	0	0	0	0	0	0	0	0	0	0	0
NFIA	254.257	215.931	231.639	197.588	181.075	213.123	223.782	238.88	211.271	204.559	245.08	261.342
AL355795.1	0	0	0	0	0	0	0	0	0	0	0	0
NFIA-AS2	0	0	0	0	0	0	0	0	0	0	0	0
RP4-802A10.1	0	0	0.614428	0	1.33143	0	0	0	0	0	1.36156	0
NFIA-AS1	0	0	0	1.67447	0	0	0.576757	0	0	1.24731	1.36156	0
AC099791.1	0	0	0	0	0	0	0	0	0	0	0	0
RP11-430G17.1	9.13821	5.73267	10.4453	3.34895	9.32003	5.24072	4.61405	11.608	7.3062	4.98924	5.44622	9.10148
TM2D1	167.713	117.838	121.042	122.237	113.172	181.678	143.036	150.293	121.161	99.7847	106.201	141.723
RP11-430G17.3	1.07508	0.636964	0	0	2.66287	0	1.15351	0.610947	0.60885	1.24731	0	1.30021
INADL	566.032	523.584	511.204	540.855	592.488	662.078	564.645	505.864	588.149	533.848	509.222	560.391
RNU6-414P	0	0	0	0	0	0	0	0	0	0	0	0
RNU6-1177P	0	0	0	0	0	0	0	0	0	0	0	0
LAMTOR5P1	346.715	366.891	362.512	219.356	167.761	132.765	335.672	339.686	337.303	222.021	217.849	248.34
RN7SL180P	0	0	0	0	0	0	0	0	0	0	0	0
MIR3116-2	0	0	0	0	0	0	0	0	0	0	0	0
PIGPP2	0	0	0	0	0	0	0	0	0	0	0	0
RPS15AP7	0	0	0	0	0	0	0	0	0	0	0	0
L1TD1	0	0	0	0	0	0	0	0	0	0	0	1.30021
RP5-1155K23.4	0	0	0	0	0	0	0	0	0	0	0	0
KANK4	0	0	0	0	0	0	0	0	0	0	0	0
RNU6-371P	0	0	0	0	0	0	0	0	0	0	0	0
USP1	677.84	623.588	568.96	673.138	653.734	897.91	666.731	683.649	619.809	510.149	537.815	674.81
DOCK7	330.588	306.38	328.719	353.314	376.796	344.141	342.017	357.404	320.255	355.483	343.112	403.065
RP11-293K19.1	0	0.636964	0	1.67447	0	0	0	0	0	0	0	0
ANGPTL3	1.07508	0	1.22886	0	0	1.74691	0.576757	1.22189	0.60885	1.24731	1.36156	2.60042
RP5-849H19.3	0.537542	0	0.614428	0	1.33143	0	0	0	0	0	1.36156	0
RP5-849H19.2	0.537542	0	0	0	0	0	0.576757	0	0	1.24731	0	0
RP11-230B22.1	3.76279	1.91089	3.07214	5.02342	1.33143	3.49381	2.88378	1.83284	3.04425	6.23654	1.36156	5.20084
ATG4C	123.635	89.8119	82.3333	100.468	55.9202	94.333	130.347	103.25	94.9806	62.3654	87.1396	88.4144
RP4-771M4.3	0.537542	0	0	0	0	1.74691	0	0.610947	0.60885	1.24731	0	0
RP4-771M4.2	0	0	0	0	0	0	0	0	0	0	0	0
RP11-5P4.1	0	0	0	0	0	0	0	0	0	0	0	0
RP11-5P4.2	0	0	0	0	0	0	0	0	0	0	0	0
RP11-5P4.3	0	0	0	0	0	0	0	0	0	0	0	0
RP11-335E6.2	0	0.636964	0	0	0	0	0	0	0	0	0	0
LINC00466	0	0.636964	0.614428	0	1.33143	1.74691	0	0	0	0	0	0
RNA5SP49	0	0	0	0	0	0	0	0	0	0	0	0
RP11-335E6.3	0	0	0	0	0	0	0	0	0	0	0	1.30021
RPSAP65	0	0	0	0	0	0	0	0	0	0	0	0
FOXD3-AS1	3.76279	6.36964	6.14428	3.34895	3.9943	1.74691	4.0373	4.88757	5.47965	12.4731	4.08467	3.90063
FOXD3	0.537542	1.27393	1.22886	10.0468	3.9943	1.74691	1.73027	1.83284	1.2177	4.98924	1.36156	2.60042
MIR6068	0	0	0	0	0	0	0	0	0	0	0	0
RP4-792G4.3	316.612	273.894	242.699	277.963	346.173	403.536	302.797	290.811	248.411	234.494	216.487	249.641
ALG6	160.187	125.482	130.259	125.586	147.789	188.666	125.156	141.129	129.685	97.2901	99.3936	124.82
ITGB3BP	208.029	159.241	164.052	130.609	182.406	220.11	167.259	202.223	163.172	144.688	144.325	179.429
EFCAB7	52.1416	42.6766	35.0224	48.5597	34.6173	61.1418	54.2151	47.0429	38.3575	27.4408	40.8467	41.6068
RN7SL488P	0	0	0	0	0	0	0	0	0	0	0	0
RNU7-123P	0.537542	0.636964	0	0	0	0	0	0	0	0	0	1.30021
DLEU2L	18.2764	12.7393	10.4453	13.3958	21.3029	13.9753	25.954	15.2737	18.2655	12.4731	20.4233	28.6046
DLEU2_6	0.537542	1.27393	0.614428	1.67447	0	0	0	0	0	1.24731	0	0
DLEU2_5	0	0	0	0	0	0	0	0	0	0	0	0
DLEU2_4	0	0	0	0	0	0	0	0	0	0	0	0
DLEU2_3	0	0	0	0	0	0	0	0	0	0	0	0
DLEU2_2	0	0	0	0	0	0	0	0	0	0	0	0
DLEU2_1	0.537542	0	0	0	0	0	0	0	0	0	0	0
PGM1	631.074	693.654	662.353	400.199	440.704	389.56	596.366	589.564	597.891	496.429	458.844	440.772
RN7SL130P	1.61263	0.636964	1.22886	0	2.66287	0	0	2.44379	0	1.24731	0	0
ROR1	682.141	614.67	623.03	581.042	635.094	595.695	606.748	632.33	572.928	679.783	785.618	777.526
RP4-597J3.1	2.68771	1.27393	0.614428	0	0	1.74691	2.30703	2.44379	1.82655	2.49462	2.72311	1.30021
CFL1P3	129.548	52.868	92.7786	85.3982	133.143	73.3701	106.7	120.967	98.6337	76.0858	88.5011	75.4123
RNU6-809P	0.537542	0	0	0	0	0	0	0	0	0	0	0
ROR1-AS1	5.37542	2.54786	2.45771	10.0468	9.32003	5.24072	1.73027	4.27663	3.04425	2.49462	2.72311	2.60042
UBE2U	1.07508	0	0	0	0	0	0	0.610947	0.60885	0	0	0
RNU7-62P	0	0	0	0	0	0	0	0	0	0	0	0
CACHD1	44.616	35.67	40.5522	88.7471	106.515	68.1294	35.7589	48.8757	38.9664	54.8816	69.4394	78.0127
MIR4794	0	0	0	0	0	0	0	0	0	0	0	0
RAVER2	224.693	178.987	188.015	199.262	227.675	241.073	185.716	196.725	166.825	202.064	187.895	227.537
JAK1	2628.58	2417.91	2431.29	3881.43	3914.41	4105.23	2185.91	2224.46	2088.96	2519.56	2533.86	2779.85
RP11-182I10.1	0	0	0	0	0	0	0	0	0	0	0	0
RP11-182I10.2	0	0	0	0	3.9943	0	0	0	0	0	0	0
LINC01359	1.61263	0.636964	0.614428	1.67447	10.6515	3.49381	1.15351	0	1.82655	1.24731	1.36156	1.30021
SLC2A3P2	0	0.636964	0.614428	0	2.66287	1.74691	0.576757	0	0	0	0	0
RP4-535B20.4	0	0	0	0	0	0	0	0.610947	0	1.24731	0	1.30021
RNU6-1176P	0	0	0	0	0	0	0	0	0	0	0	0
MIR3671	0	0.636964	0	0	1.33143	1.74691	0	0	0.60885	0	0	0
MIR101-1	0	0	0	0	0	0	0	0	0	0	0	0
RP4-535B20.1	0	0	0	0	1.33143	0	0	0	0	0	0	0
RP4-535B20.2	0	0	0	0	0	0	0	0	0	0	0	0
MRPS21P1	11.8259	14.6502	12.903	11.7213	5.32573	5.24072	13.2654	14.0518	15.2212	16.215	14.9771	7.80127
AK4	768.147	717.221	677.1	433.689	492.63	459.437	625.204	571.846	581.452	412.859	413.913	503.182
RP4-700A9.1	0	1.27393	0.614428	0	0	0	0.576757	2.44379	0.60885	0	0	0
DNAJC6	54.8293	67.5182	54.6841	78.7003	73.2288	80.3577	44.987	54.9852	56.623	63.6127	93.9474	78.0127
RP5-1044H5.1	0	0	0	0	0	0	0	0	0.60885	0	0	0
COX6CP13	0	0	0	0	0	0	0	0	0.60885	0	0	0
RNU2-15P	0	0	0	0	0	0	0	0	0	0	0	0
LEPROT	1081	975.192	890.306	621.23	700.334	880.441	933.769	931.694	895.009	637.375	684.863	737.22
LEPR	62.3549	59.8746	64.5149	75.3513	57.2516	83.8515	64.02	59.2618	60.885	48.645	72.1625	70.2114
RP4-630A11.3	0	0	0	0	0	0	0.576757	0	0	0	0	1.30021
RP11-430H12.2	8.06313	8.91749	4.301	8.37237	5.32573	1.74691	11.5351	11.608	8.5239	9.97847	8.16934	5.20084
RN7SL854P	0	0	0	0	0	0	0	0	0	0	0	0
PDE4B	1.07508	3.18482	1.84328	63.63	71.8974	75.117	2.30703	0	0.60885	24.9462	32.6773	18.203
RP11-397C12.1	0	0	0	0	0	0	0	0	0	0	0	0
RNU4-88P	0	0	0	0	0	0	0	0	0	0	0	0
SGIP1	0	0	0.614428	0	2.66287	0	0.576757	0.610947	0	0	0	1.30021
AL139147.1	0	0	0	0	0	0	0	0	0	0	0	0
RP4-598P13.1	0	0	0	0	0	0	0	0	0	0	0	0
AL354978.1	0	0	0	0	0	0	0	0	0	0	0	0
TCTEX1D1	0	0	0	0	0	0	0	0	0	0	0	0
INSL5	0	0	0	0	1.33143	0	0.576757	0	0	0	0	0
WDR78	23.1143	23.5677	19.0473	18.4192	34.6173	24.4567	13.8422	17.1065	14.6124	18.7096	19.0618	29.9049
RP11-342H21.2	0	0.636964	0	0	0	1.74691	0.576757	0	0.60885	0	0	0
MIER1	231.681	207.013	184.328	482.248	533.905	812.312	183.409	207.722	160.736	339.268	340.389	419.968
SLC35D1	108.046	96.1815	100.766	60.2811	65.2402	68.1294	95.1648	89.8092	90.1098	63.6127	57.1854	68.9112
C1orf141	0	0	0	0	0	0	0	0	0	0	0	0
SNORA31	1.61263	3.18482	4.91542	10.0468	6.65717	6.98763	1.73027	3.66568	3.6531	3.74193	6.80778	2.60042
RP4-547N15.3	0	0	0	0	0	1.74691	0	0	0	0	0	0
IL23R	0.537542	0.636964	0.614428	0	1.33143	0	0.576757	0.610947	0	0	0	0
RNU6-586P	0	0	0	0	0	0	0	0	0	0	0	0
AL109843.1	0	0	0	0	0	0	0	0	0	0	0	0
RNU4ATAC4P	0	0	0	0	0	0	0	0	0	0	0	0
RP11-131O15.2	0	0	0	0	0	0	0	0	0	0	0	0
IL12RB2	8.06313	12.1023	14.7463	20.0937	35.9487	27.9505	13.2654	15.2737	15.8301	17.4623	17.7002	22.1036
SERBP1	1956.11	1921.08	1705.65	1580.7	1553.78	2169.66	1827.16	1805.96	1730.35	1401.98	1575.32	1738.38
RNU6-387P	1.61263	2.54786	0.614428	3.34895	2.66287	0	2.30703	0.610947	1.2177	2.49462	5.44622	0
RP11-393N21.2	0	0	0	0	0	0	0	0	0	0	0	0
RNU6-1031P	0	0	0	0	0	0	0	0	0	0	0	0
RP11-393N21.1	0	0	0	0	0	0	0	0	0	0	0	0
RN7SL392P	0	0	0	0	0	0	0	0	0	0	0	0
HNRNPCP9	0	0	0	0	1.33143	0	0	0	0	0	0	0
GADD45A	188.677	197.459	205.833	534.157	544.556	525.819	261.848	260.263	277.636	456.515	484.714	465.476
GNG12	1995.89	1674.58	1583.38	1180.5	1270.19	1556.49	1614.92	1682.55	1460.02	971.654	1096.05	1237.8
RNU7-80P	0	0	0	0	1.33143	1.74691	0	0	0	0	0	0
GNG12-AS1	9.67575	5.73267	10.4453	5.02342	9.32003	10.4814	13.2654	10.3861	10.3504	19.9569	12.254	10.4017
RP4-609E1.2	0.537542	0.636964	0.614428	0	0	0	0	0.610947	0.60885	0	0	1.30021
DIRAS3	18.2764	17.835	18.4328	31.815	31.9544	24.4567	16.7259	15.2737	20.7009	24.9462	21.7849	20.8034
ARL5AP3	0	0	0	0	0	0	0	0	0	0	1.36156	0
AL157407.1	0.537542	0	0	0	0	0	0	0	0	0	0	0
WLS	644.513	642.697	726.254	381.78	348.836	363.357	775.161	784.455	767.76	506.407	472.46	483.679
CTBP2P8	199.428	212.109	218.736	318.15	246.315	188.666	194.367	183.895	194.223	245.72	212.403	221.036
MIR1262	0	0	0	0	0	0	0	0	0	0	0	0
RPS7P4	1.07508	0	1.84328	0	0	0	0.576757	0	1.82655	1.24731	0	0
COX6B1P7	0	0	0	0	0	0	0	0	0	0	0	0
TCEB1P18	61.8173	63.0594	78.6468	50.2342	50.5945	66.3825	71.5178	71.4808	74.2797	59.8708	40.8467	55.9091
RP5-1033K19.2	0	0	0.614428	0	0	1.74691	0	0.610947	0	0	1.36156	0
RPE65	10.7508	8.91749	9.83085	5.02342	5.32573	5.24072	5.19081	7.94231	9.7416	4.98924	2.72311	2.60042
DEPDC1	510.665	422.307	411.052	316.476	320.875	497.869	474.094	431.939	423.151	265.677	358.089	392.664
RP4-694A7.2	19.3515	18.472	19.0473	20.0937	19.9715	20.9629	24.2238	18.3284	20.7009	24.9462	20.4233	18.203
DEPDC1-AS1	0	0.636964	0.614428	0	3.9943	0	0	1.83284	0.60885	0	0	0
TXNP2	0	0	0	0	0	0	0	0	0	0	0	0
RP11-424D14.1	0	0	0	0	0	0	0	0	0	0	0	0
RP11-74K19.1	0	0	0	0	0	0	0	0	0	0	0	0
RP3-380B4.1	0	0	0	0	0	0	0	0	0	0	0	0
LRRC7	6.98804	10.1914	7.37313	13.3958	14.6458	17.4691	10.9584	9.77515	13.3947	14.9677	13.6156	22.1036
SGOL1P1	0	0	0	0	0	0	0	0	0	0	0	0
RN7SL538P	0	0	0	0	0	0	0	0	0	0	0	0
PIN1P1	78.4811	84.0792	92.1642	53.5832	57.2516	43.6727	104.393	92.2529	99.8514	71.0966	55.8238	54.6089
RP11-181B18.1	0	0	0	0	0	0	0	0	0	0	0	0
LRRC40	176.851	175.802	149.306	140.656	147.789	199.147	201.865	195.503	160.128	120.989	125.263	159.926
RN7SL242P	0	0	0	0	0	0	0	0	0	0	0	0
SRSF11	1063.8	947.165	903.209	1369.72	1250.22	1932.08	1068.73	1059.38	972.942	1150.02	1154.6	1357.42
RP4-677H15.4	0	0	0	0	0	1.74691	0	0	0	0	1.36156	0
ANKRD13C	238.669	233.766	222.423	341.593	354.161	469.918	258.964	270.649	245.367	369.203	310.435	348.457
HHLA3	67.7303	81.5314	70.0448	73.6768	70.566	50.6603	71.5178	74.5355	67.5823	54.8816	91.2243	79.3129
RP11-180O5.2	1.07508	0.636964	0.614428	8.37237	7.9886	8.73454	4.0373	3.66568	1.82655	1.24731	6.80778	7.80127
AL158839.1	0.537542	1.27393	0	0	0	1.74691	0	0.610947	0	0	0	2.60042
CTH	83.319	69.4291	92.1642	132.283	82.5489	125.777	171.297	195.503	191.179	98.5374	99.3936	133.922
RP11-42O15.3	2.68771	1.27393	3.68657	5.02342	1.33143	5.24072	6.34432	4.88757	4.26195	6.23654	0	3.90063
RP11-42O15.2	42.4658	43.9505	36.8657	41.8618	47.9316	61.1418	49.0243	49.4867	40.7929	37.4193	39.4851	39.0063
CASP3P1	23.6518	31.2112	30.7214	38.5129	31.9544	47.1665	25.3773	27.4926	31.0513	24.9462	19.0618	40.3065
RP5-952N6.1	0	0	0	0	0	0	0	0	0	0	0	0
RP11-99H8.1	0	0	0	0	0	0	0	0	0	0	0	0
PTGER3	2.15017	0	1.84328	1.67447	6.65717	8.73454	1.15351	0	1.82655	1.24731	1.36156	5.20084
RP3-333A15.1	0	0	0	0	0	0	0	0	0	0	0	0
RP3-333A15.2	0	0	0	0	0	0	0	0	0	0	0	0
ZRANB2-AS1	40.8532	37.5809	27.6493	51.9087	42.6059	57.6479	37.4892	39.7115	31.6602	37.4193	31.3158	46.8076
ZRANB2	522.491	473.264	326.261	606.159	659.059	974.774	473.517	533.967	421.933	463.999	510.584	655.306
MIR186	6.98804	2.54786	1.22886	5.02342	5.32573	13.9753	1.73027	7.33136	3.6531	2.49462	6.80778	3.90063
ZRANB2-AS2	1.61263	2.54786	0.614428	0	1.33143	1.74691	0.576757	1.83284	2.4354	0	4.08467	0
AL360297.1	0	0	0	0	0	0	0	0	0	0	0	0
RP11-115M14.1	0	0	0	0	0	0	0	0	0	0	0	0
NEGR1	188.677	132.488	132.716	140.656	150.452	181.678	130.347	122.8	88.8921	74.8385	92.5858	78.0127
RP11-82L20.1	0	0	0	0	0	0	0	0	0	0	0	0
RP11-175G14.2	0	0	0	0	0	0	0	0.610947	0	0	0	0
NEGR1-IT1	0	0	0	0	0	0	0	0	0	0	0	0
GDI2P2	1083.68	982.198	989.229	1006.36	1219.59	1028.93	1048.54	1078.32	951.024	1001.59	1105.58	1058.37
RPL31P12	0	0	0	1.67447	1.33143	0	0	0	0.60885	0	0	0
RNU6-1246P	0	0	0	0	0	0	0	0	0	0	0	0
RP4-660H19.1	0	0	0	0	0	0	0	0	0	0	0	0
RP11-262K1.1	0	0	0	0	0	0	0	0	0	0	0	0
RP11-25L19.1	0	0	0	0	0	0	0	0	0	0	0	0
KRT8P21	0	0	0	0	0	0	0	0	0	0	0	0
RN7SKP19	0	0	0	0	0	0	0	0	0	0	0	0
LINC01360	0	0	0	0	0	0	0	0	0	0	0	0
RP4-788P17.1	0	0	0	0	0	0	0	0	0	0	0	0
RNA5SP50	0	0	0	0	0	0	0	0	0	0	0	0
RNU4ATAC8P	0	0	0	0	0	0	0	0	0	0	0	0
LRRIQ3	11.8259	5.73267	6.75871	3.34895	3.9943	3.49381	7.49784	10.997	10.3504	7.48385	8.16934	3.90063
FPGT	131.698	124.208	119.199	95.445	98.5261	131.018	132.077	117.302	115.073	72.3439	93.9474	93.6152
FPGT-TNNI3K	5.37542	4.45875	3.68657	6.69789	2.66287	6.98763	9.22811	4.27663	4.8708	7.48385	4.08467	3.90063
TNNI3K	0.537542	0.636964	0.614428	1.67447	0	0	0	0	1.2177	1.24731	0	0
RP11-439H8.4	0	0	0	0	0	0	0	0	0	0	0	0
RP4-650F12.2	0	0	0	0	0	0	0	0	0	0	0	0
LRRC53	0	0	0	0	0	0	0	0	0	1.24731	0	0
ERICH3	1.07508	0.636964	3.07214	1.67447	0	5.24072	0	1.22189	0.60885	2.49462	2.72311	0
ERICH3-AS1	0	0	0	0	0	0	0	0	0	0	0	0
RP11-17E13.2	3.22525	1.91089	1.22886	3.34895	3.9943	1.74691	0.576757	0.610947	0.60885	0	1.36156	2.60042
CRYZ	994.452	847.799	782.781	477.225	548.551	752.917	799.961	799.729	733.055	406.623	449.313	531.786
TYW3	314.462	296.188	277.107	336.569	294.247	389.56	290.109	273.704	310.513	274.408	280.481	299.049
RP11-93N20.1	0	0	0	0	0	0	0	0	0	0	0	0
RP11-510C10.4	0	0	0	0	0	0	0	0	0	0	0	0
RP11-510C10.2	0	0	0	0	0	0	0	0	0	0	0	0
LHX8	0	0	0	0	0	0	0	0	0	0	0	0
RP11-510C10.3	0	0	0	0	0	0	0	0	0	0	0	0
AC118550.1	0	0	0	0	0	0	0	0	0	0	0	0
RNU6-622P	0	0	0	0	0	0	0	0	0	0	0	0
SLC44A5	47.8412	40.1287	35.0224	38.5129	35.9487	40.1789	44.987	32.9911	35.9221	24.9462	27.2311	27.3044
RP11-87O11.1	0	0	0	0	0	0	0	0	0	0	0	0
RNU6-503P	0	0	0	0	0	0	0	0	0	0	0	0
RP4-595K12.1	0	0	0	0	0	0	0	0	0	0	0	0
RP4-595K12.2	54.2917	47.1353	47.9254	28.4661	43.9373	47.1665	36.3357	58.6509	51.1434	28.6881	42.2082	39.0063
RP4-682C21.5	0	0	0.614428	0	0	0	0	0	0	0	0	0
ACADM	62.3549	46.4984	43.6244	55.2576	43.9373	71.6232	49.6011	65.3713	37.1398	29.9354	36.762	48.1078
RP4-682C21.2	860.605	831.875	890.92	748.49	671.042	590.455	804.575	795.453	838.995	778.321	743.41	702.114
RABGGTB	397.243	361.159	348.995	559.274	577.842	754.664	379.506	365.957	374.443	533.848	484.714	560.391
SNORD45C	0	0	0	0	0	0	0	0	0	0	0	0
SNORD45A	0	0	0	0	0	0	0	0	0	0	0	0
SNORD45B	0	0	0	0	0	0	0	0	0	0	0	0
MSH4	4.83788	3.82178	3.07214	3.34895	6.65717	10.4814	5.19081	4.88757	3.04425	2.49462	2.72311	7.80127
AL445464.1	0	0	0	0	0	1.74691	0	0	0	0	0	0
ASB17	0	0	0.614428	0	0	0	0	0	0	0	0	0
RP11-550H2.1	0	0.636964	0	0	0	0	0	0	0	0	0	0
RP11-550H2.2	0	0	0	0	0	0	0	0	0	0	0	0
ST6GALNAC3	62.8924	61.7855	57.7562	18.4192	23.9658	34.9381	54.7919	49.4867	43.2283	24.9462	29.9542	32.5053
RP11-335E14.1	0	0	0	0	0	0	0	0	0	0	0	0
RP5-1102E8.3	0	0	0	0	0	0	0	0	0	0	0	1.30021
TPI1P1	4809.92	5163.23	5365.18	2756.18	2782.7	2354.83	4785.35	4784.32	4724.68	3432.59	3139.75	3253.13
AC104458.1	0	0	0	0	0	0	0	0	0	0	0	0
RNU6-161P	0	0	0	0	0	0	0	0	0	0	0	0
RP11-415A20.1	0	0	0	0	0	0	0	0	0	0	0	0
ST6GALNAC5	0.537542	0	1.22886	5.02342	0	6.98763	2.30703	3.05473	1.2177	2.49462	1.36156	3.90063
AC096951.1	0	0	0	0	0	0	0	0	0	0	0	0
MIR7156	0	0	0	0	0	0	0	0	0	0	0	0
RP4-564M11.2	0	0	0	0	0	0	0	1.22189	0	1.24731	0	1.30021
PIGK	446.697	388.548	368.657	231.077	274.275	375.585	389.887	406.89	367.745	236.989	262.78	257.442
RP4-706A16.3	2392.6	2304.54	2267.85	1949.09	1744.18	1692.75	2466.79	2562.31	2419.57	2109.2	2258.82	2157.05
RP11-363H12.1	44.616	63.6964	63.2861	41.8618	47.9316	38.432	46.1405	50.0976	70.6266	76.0858	40.8467	59.8097
AC093433.1	0	0	0	0	0	0	0	0	0	0	0	0
AK5	1.07508	0.636964	0	0	2.66287	1.74691	0.576757	0.610947	0.60885	0	1.36156	0
RP11-375A5.1	0	0	0	0	0	0	0	0	0	0	0	0
AC095030.1	0	0	0	0	0	0	0	0	0	0	0	0
RNU7-8P	0	0	0	0	0	0	0	0	0	0	0	0
ZZZ3	437.022	396.828	424.57	458.806	531.242	590.455	445.256	438.66	423.151	491.44	479.268	523.985
RNA5SP20	0	0	0	0	0	0	0	0	0	0	0	0
RN7SL370P	0.537542	0	0	0	0	0	0	0	0	0	0	0
USP33	500.451	428.677	392.619	589.415	700.334	773.88	434.874	437.438	379.922	391.655	458.844	546.089
ACTG1P21	0	0	0.614428	3.34895	0	1.74691	0.576757	0.610947	0	1.24731	0	1.30021
FAM73A	323.063	242.046	242.085	160.749	207.704	375.585	264.155	271.26	216.142	174.623	194.703	249.641
RNA5SP21	0.537542	1.91089	1.84328	1.67447	0	3.49381	1.15351	0	1.2177	0	0	0
RP11-181C21.4	297.798	278.353	231.025	331.546	323.538	469.918	266.462	275.537	247.193	210.795	205.595	253.541
NSRP1P1	59.6671	47.1353	41.1667	66.9789	53.2573	122.284	54.7919	62.9275	42.6195	62.3654	72.1625	107.918
[truncated: 56,834 more rows]
