# Supplementary material for: Suppression of ACE2 SUMOylation protects against SARS-CoV-2 infection through TOLLIP-mediated selective autophagy
Source: Nat Commun. 2022 Sep 3;13:5204. doi: 10.1038/s41467-022-32957-y (PMC9440653; doi:10.1038/s41467-022-32957-y)
Supplement: Supplementary file 6 — Supplementary Data 3 [file 41467_2022_32957_MOESM6_ESM.xlsx]

## Sheet: Supplementary Data 3
Supplementary Data 3
Normalized gene counts in TOLLIP-deficient Calu-3 cells
	Scr siRNA			Scr siRNA #1 SARS-CoV-2 24 hr			TOLLIP siRNA #1			TOLLIP siRNA #1 SARS-CoV-2 24 hr
Gene name	#1	#2	#3	#1	#2	#3	#1	#2	#3	#1	#2	#3
DDX11L1	0	0	0	0	0	0	0	0	0	0	0	0
WASH7P	219.74	192.849	223.303	219.282	255.636	252.263	198.134	202.754	181.882	253.296	234.647	230.63
MIR6859-1	12.81	6.25456	5.77509	23.3662	16.5871	30.0864	5.14633	14.7932	13.7558	17.5042	23.5459	12.7537
RP11-34P13.3	0	0	0	0	0	1.15717	0	0.870188	0	0	0.811927	0
MIR1302-2	0	0	0	0	0	0	0	0	0	0	0	0
FAM138A	0	0	0	0	0	0	0	0	0	0	0	0
OR4G4P	0	0	0	0	0	0	0	0	0	0	0	0
OR4G11P	0	0	0	0	0	0	0	0	0	0	0	0
OR4F5	0	0	0	0	0	0	0	0	0	0	0	0
RP11-34P13.7	13.7954	17.7212	25.0254	18.8727	17.5628	11.5717	21.443	29.5864	16.8126	14.4152	15.4266	17.005
RP11-34P13.8	0.985383	6.25456	0	0	0.97571	2.31434	0.857721	3.48075	0	2.05932	0.811927	2.12562
CICP27	17.7369	23.9758	13.4752	10.7844	16.5871	5.78584	17.1544	25.2355	23.6905	24.7118	4.05963	10.6281
RP11-34P13.15	65.0353	58.3759	53.9008	73.6932	98.5467	82.1589	62.6136	63.5237	59.6083	102.966	104.739	107.344
RP11-34P13.16	134.997	142.812	134.752	172.55	181.482	190.933	131.231	132.269	126.094	197.695	179.436	210.436
RP11-34P13.14	12.81	22.9334	9.62515	15.2779	27.3199	24.3005	10.2927	20.8845	19.8694	28.8305	15.4266	15.9421
RP11-34P13.13	34.4884	26.0606	28.8755	29.657	53.6641	50.9154	24.8739	28.7162	29.0399	48.394	49.5275	39.324
RNU6-1100P	2.95615	1.04243	1.92503	4.49349	5.85426	8.10018	4.28861	1.74038	2.29263	1.02966	2.43578	2.12562
RP11-34P13.9	1.97077	1.04243	0	0	0.97571	0	0.857721	0	0	2.05932	0	0
FO538757.3	0	0	0	0	0	0	0.857721	0.870188	0	0	0.811927	0
FO538757.2	87.6991	95.9032	75.0762	115.033	100.498	109.931	84.0567	66.1343	76.4209	119.441	120.977	96.7157
MIR6859-2	0	0	0	0	0	0	0	0	0	0	0.811927	0
FO538757.1	0	0	0	0	0	0	0	0	0	0	0	0
AP006222.2	28.5761	39.6122	32.7255	28.7583	31.2227	28.9292	41.1706	45.2498	48.1451	28.8305	30.8532	28.6959
RPL23AP21	1.97077	0	0	0	1.95142	1.15717	0	1.74038	0.764209	2.05932	2.43578	1.06281
RPL23AP24	0.985383	0	0	0	0.97571	0	0	0	1.52842	2.05932	0.811927	0
RP5-857K21.15	0	0	0	0	0	0	0	0	0	1.02966	0	0
RP4-669L17.2	0	0	0	0	0	0	0	0.870188	0	0	0	0
RP4-669L17.10	42.3715	32.3152	51.9758	54.8206	66.3483	77.5303	46.3169	47.8603	48.9094	58.6906	70.6376	47.8264
WBP1LP7	0	0	0	0	0	0	0.857721	0	0	0	0	0
OR4F29	0	0	0	0	0	0	0	0	0	0	0	0
SEPT14P13	0.985383	1.04243	0	0.898698	1.95142	1.15717	1.71544	2.61056	1.52842	1.02966	0	1.06281
CICP7	0	0	1.92503	0	1.95142	1.15717	2.57316	0.870188	2.29263	2.05932	2.43578	0
RP4-669L17.8	10.8392	12.5091	5.77509	12.5818	11.7085	4.62867	7.71949	6.9615	6.11367	9.26694	12.9908	13.8165
U6	2.95615	3.12728	1.92503	8.08828	5.85426	15.0432	2.57316	3.48075	6.11367	4.11864	8.93119	8.50248
RP5-857K21.4	1.97077	2.08485	1.92503	0.898698	2.92713	1.15717	3.43088	4.35094	3.05683	0	1.62385	1.06281
RP5-857K21.2	0	0	0	0	0	0	0	0	0	0	0	0
MTND1P23	109.377	138.643	117.427	73.6932	67.324	65.9586	120.081	100.942	123.802	71.0465	54.3991	77.5851
MTND2P28	1190.34	1266.55	1199.29	438.565	562.985	562.384	1189.66	1121.67	1240.31	441.724	461.174	534.593
AC114498.1	708.49	709.892	783.487	484.398	426.385	399.223	608.124	649.16	755.038	533.364	425.45	432.564
MTCO1P12	10056.8	10073	9303.67	5956.57	3755.51	3979.5	10437.6	8261.56	9982.09	4072.3	3766.53	4101.38
MIR6723	0	0	0	0	0	1.15717	0	0	0	0	0	0
MTCO2P12	404.992	344.001	394.631	115.932	92.6925	102.988	357.67	328.931	402.738	75.1651	85.2523	96.7157
MTATP8P1	7.88306	2.08485	1.92503	0	0.97571	0	3.43088	7.83169	3.05683	0	0.811927	0
MTATP6P1	15811.5	14687.8	15136.5	2989.97	2926.15	2966.98	14350.5	16994.8	17765.6	2072.7	2162.97	2338.18
MTCO3P12	240.433	251.225	265.654	58.4154	62.4454	53.2297	274.471	317.619	305.683	47.3643	46.2798	56.3289
WBP1LP6	0	0	0	0	0	0	0	0	0.764209	0	0.811927	0
OR4F16	0	0	0	0	0	0	0.857721	0	0	0	0	0
CICP3	4.92691	6.25456	1.92503	4.49349	0.97571	2.31434	4.28861	6.09132	0.764209	2.05932	1.62385	7.43967
RP11-206L10.2	159.632	157.406	161.703	174.347	189.288	166.632	138.951	160.115	152.842	220.347	179.436	197.683
RNU6-1199P	0	0	0	0	0.97571	0	0	0	0	0	0	0
RP11-206L10.4	0	1.04243	0	0.898698	0	0	0	1.74038	0.764209	0	0	0
RP11-206L10.9	53.2107	72.9698	48.1258	18.8727	42.9312	27.772	58.325	69.615	58.0799	25.7415	27.6055	22.319
RP11-206L10.8	5.9123	10.4243	11.5502	5.39219	9.7571	4.62867	5.14633	7.83169	6.87788	5.1483	4.05963	4.25124
FAM87B	4.92691	5.21213	5.77509	0.898698	3.90284	2.31434	5.14633	5.22113	6.87788	3.08898	2.43578	4.25124
LINC01128	176.383	160.534	148.227	116.831	105.377	114.56	161.252	167.946	153.606	84.4321	96.6193	113.721
LINC00115	11.8246	4.1697	11.5502	11.6831	14.6357	12.7289	10.2927	10.4423	15.2842	9.26694	13.8028	10.6281
FAM41C	1.97077	2.08485	1.92503	0	1.95142	0	0	0	0.764209	3.08898	0.811927	3.18843
TUBB8P11	0.985383	0	0	0.898698	0	0	0.857721	0	0	0	0	0
FAM166AP3	0	0	0	0	0	0	0	0	0	0	0	0
RP11-54O7.16	0.985383	1.04243	3.85006	0	0	0	1.71544	0.870188	0	0	0	0
RP11-54O7.1	2.95615	3.12728	1.92503	1.7974	2.92713	2.31434	0.857721	3.48075	3.05683	0	0.811927	1.06281
RP11-54O7.2	0	0	0	0	0	0	0	0	0	0	0	0
RP11-54O7.3	2.95615	3.12728	0	1.7974	1.95142	0	1.71544	0.870188	1.52842	0	1.62385	2.12562
SAMD11	106.421	107.37	113.577	97.0594	80.0082	87.9448	96.9225	81.7977	107.753	96.788	94.9954	76.5223
NOC2L	1070.13	1147.71	1187.74	948.127	966.929	919.949	1133.05	1103.4	1093.58	1012.16	913.417	917.205
KLHL17	166.53	161.576	157.852	205.802	175.628	182.833	174.975	176.648	141.379	243	248.45	245.509
AL645608.1	0	0	0	0	0	0	0	0	0	0	0	0
PLEKHN1	75.8745	63.588	67.3761	62.9089	71.2268	59.0156	62.6136	56.5622	77.1851	108.114	90.1238	70.1454
PERM1	24.6346	29.1879	36.5756	24.2649	26.3442	37.0294	14.5813	20.0143	22.1621	36.0381	26.7936	28.6959
RP11-54O7.17	4.92691	13.5515	11.5502	7.18959	7.80568	16.2004	15.439	14.7932	9.93471	18.5339	14.6147	19.1306
HES4	98.5383	78.1819	113.577	195.017	137.575	141.175	86.6298	63.5237	78.7135	251.237	259.816	229.567
ISG15	1361.8	1815.91	1815.3	4208.6	4233.61	4061.66	1459.84	1206.08	1268.59	6238.71	5596.61	5732.8
RP11-54O7.10	0	1.04243	1.92503	0	0	2.31434	0.857721	2.61056	2.29263	1.02966	0.811927	2.12562
RP11-54O7.11	4.92691	8.33941	1.92503	0	3.90284	4.62867	1.71544	5.22113	3.05683	2.05932	2.43578	2.12562
AGRN	14201.3	14195.8	14353	13581.1	11873.4	11916.5	13669.5	12711.7	12883	15042.3	14136.5	14356.4
RP11-54O7.14	75.8745	77.1395	98.1765	85.3763	56.5912	78.6874	96.0648	55.692	80.2419	64.8686	88.5	77.5851
RP11-465B22.3	359.665	323.152	350.355	351.391	378.576	341.365	250.455	236.691	249.896	364.499	368.615	326.283
RP11-54O7.18	33.503	36.4849	23.1004	41.3401	44.8827	54.3869	23.1585	30.4566	23.6905	57.6609	49.5275	46.7636
RNF223	111.348	111.54	107.802	140.197	163.919	138.86	48.8901	78.3169	81.7703	124.589	104.739	100.967
C1orf159	419.773	410.716	388.856	331.62	304.422	293.921	381.686	394.195	372.934	310.957	343.445	308.215
LINC01342	18.7223	18.7637	11.5502	9.88568	3.90284	8.10018	8.57721	8.70188	7.64209	3.08898	7.30734	8.50248
MIR200B	5.9123	4.1697	0	7.18959	7.80568	6.94301	4.28861	10.4423	2.29263	5.1483	8.11927	8.50248
MIR200A	5.9123	3.12728	7.70012	5.39219	3.90284	5.78584	3.43088	4.35094	3.05683	5.1483	7.30734	8.50248
MIR429	6.89768	16.6788	17.3253	12.5818	10.7328	5.78584	12.0081	20.0143	16.0484	7.20762	17.8624	17.005
RP11-465B22.8	64.0499	66.7153	88.5514	57.5167	47.8098	50.9154	54.8941	63.5237	65.7219	48.394	64.1422	66.957
TTLL10-AS1	2.95615	2.08485	5.77509	0.898698	5.85426	3.4715	2.57316	2.61056	0.764209	3.08898	1.62385	2.12562
TTLL10	14.7807	9.38183	19.2503	10.7844	10.7328	6.94301	8.57721	6.9615	8.40629	6.17796	4.05963	8.50248
TNFRSF18	0.985383	0	0	0	0	2.31434	0	0.870188	0	0	0.811927	2.12562
TNFRSF4	0	0	0	1.7974	0	0	0	0.870188	1.52842	2.05932	0.811927	2.12562
SDF4	2128.43	2073.39	2258.06	2102.95	1888.97	1954.46	2432.5	2329.49	2359.88	2467.06	2523.47	2381.76
B3GALT6	277.878	291.879	300.305	208.498	185.385	218.705	266.751	244.523	227.734	200.784	166.445	173.238
FAM132A	2.95615	4.1697	9.62515	2.69609	4.87855	3.4715	4.28861	1.74038	3.82104	3.08898	6.49541	4.25124
RP5-902P8.12	1.97077	2.08485	1.92503	7.18959	1.95142	0	1.71544	2.61056	1.52842	0	0	1.06281
UBE2J2	395.138	362.764	415.806	331.62	314.179	318.221	392.836	371.57	370.641	307.868	272.807	310.34
RP5-902P8.10	3.94153	1.04243	1.92503	5.39219	2.92713	11.5717	2.57316	7.83169	4.58525	5.1483	7.30734	3.18843
SCNN1D	24.6346	28.1455	26.9504	49.4284	47.8098	35.8722	34.3088	44.3796	29.0399	39.1271	39.7844	32.9471
ACAP3	259.156	237.673	246.404	204.903	188.312	185.147	244.45	223.638	215.507	198.724	213.537	199.808
MIR6726	0	0	0	0	0	0	0	0	0	0	0	0
PUSL1	95.5821	103.2	102.027	103.35	80.0082	83.3161	138.093	110.514	102.404	113.263	116.105	106.281
CPSF3L	804.072	711.977	771.937	927.456	871.309	797.289	807.973	750.102	774.143	989.503	924.784	843.871
MIR6727	0	0	0	0	0	0	0	0	0	0	0	0
RP5-890O3.9	58.1376	47.9516	44.2757	76.3893	67.324	82.1589	43.7438	38.2883	55.7872	61.7796	75.5092	72.2711
CPTP	218.755	233.503	257.954	239.952	188.312	197.876	276.186	238.432	245.311	232.703	237.894	220.002
TAS1R3	6.89768	15.6364	17.3253	8.98698	4.87855	3.4715	12.8658	6.09132	9.93471	1.02966	6.49541	5.31405
DVL1	656.265	612.946	656.435	955.316	799.107	775.303	598.689	539.517	561.693	722.821	719.367	739.715
MIR6808	0	0	0	0	0	0	0	0	0	0	0	0
MXRA8	27.5907	22.9334	30.8005	21.5688	21.4656	20.829	35.1666	26.1056	29.0399	23.6822	22.7339	26.5702
AURKAIP1	353.752	369.019	354.206	322.633	257.587	267.306	349.092	299.345	327.081	337.728	281.739	301.838
NDUFB4P8	1.97077	0	0	1.7974	0	0	0	1.74038	2.29263	0	0	0
CCNL2	2123.5	1898.26	2100.21	2732.94	2893.96	2778.36	2079.97	2056.25	1992.29	3086.92	3281	3085.34
RP4-758J18.2	102.48	103.2	115.502	67.4024	55.6155	63.6443	152.674	118.346	119.981	101.936	56.0229	74.3967
MRPL20	413.861	399.249	442.757	313.646	311.252	276.563	448.588	406.378	444.769	304.779	369.427	313.529
RN7SL657P	3.94153	1.04243	0	1.7974	0.97571	3.4715	0	0	3.05683	0	1.62385	0
RP4-758J18.13	32.5176	28.1455	32.7255	22.4675	13.6599	18.5147	24.0162	23.4951	30.5683	8.23728	25.1697	21.2562
ANKRD65	0	1.04243	0	0.898698	2.92713	1.15717	2.57316	0.870188	3.82104	2.05932	1.62385	2.12562
RP4-758J18.7	0	0	1.92503	0	0.97571	0	0	0	0	0	0	0
TMEM88B	0	0	0	0	0	0	0	0.870188	0	0	0	0
RP4-758J18.10	9.85383	8.33941	9.62515	12.5818	2.92713	5.78584	6.00405	6.09132	3.05683	1.02966	1.62385	3.18843
VWA1	544.917	524.34	548.634	627.291	587.378	549.655	606.409	554.31	565.514	737.236	770.518	649.377
ATAD3C	4.92691	2.08485	3.85006	4.49349	3.90284	2.31434	1.71544	3.48075	3.05683	1.02966	4.05963	3.18843
ATAD3B	225.653	192.849	225.229	180.638	194.166	171.261	258.174	219.287	247.604	220.347	228.963	200.871
ATAD3A	229.594	276.243	256.029	159.07	126.842	121.503	298.487	233.21	246.075	146.212	167.257	176.426
TMEM240	6.89768	7.29698	3.85006	4.49349	4.87855	1.15717	6.86177	1.74038	5.34946	5.1483	0.811927	3.18843
SSU72	982.427	1077.87	1066.47	1020.02	957.172	992.85	1290.01	1112.97	1179.94	1141.89	1211.39	1159.53
RP5-832C2.5	1.97077	2.08485	5.77509	4.49349	0.97571	3.4715	3.43088	5.22113	1.52842	0	1.62385	3.18843
AL645728.1	0	0	0	0	0	0	0	0	0	0	0	0
RP11-345P4.11	0	0	0	0	0	0	0	0	0	0	0	0
Metazoa_SRP	717.359	688.001	361.906	4520.45	4804.4	2704.3	793.392	1069.46	655.691	1970.77	1649.83	1777.02
C1orf233	36.4592	32.3152	28.8755	43.1375	20.4899	33.5579	42.8861	33.0671	40.5031	38.0974	30.0413	37.1983
RP11-345P4.9	20.693	16.6788	17.3253	17.0753	6.82997	12.7289	19.7276	12.1826	14.52	9.26694	12.9908	6.37686
MIB2	249.302	233.503	232.929	332.518	288.81	276.563	189.556	185.35	189.524	270.8	241.954	250.823
MMP23B	0	2.08485	0	0	0	0	0.857721	0	0	0	0	0
CDK11B	254.229	276.243	263.729	205.802	227.34	193.247	253.028	301.085	288.871	301.69	277.679	293.335
RP11-345P4.10	20.693	18.7637	17.3253	17.0753	11.7085	16.2004	11.1504	20.8845	22.1621	13.3856	17.8624	11.6909
SLC35E2B	1203.15	1129.99	1164.64	973.29	904.483	888.705	1090.16	1087.73	1092.05	1021.42	1125.33	1042.62
RP11-345P4.7	27.5907	9.38183	13.4752	16.1766	19.5142	20.829	12.8658	20.0143	22.9263	28.8305	25.9816	24.4446
RP11-345P4.6	7.88306	5.21213	7.70012	3.59479	10.7328	4.62867	7.71949	13.0528	6.11367	4.11864	4.87156	5.31405
MMP23A	0	0	0	0	0	0	0	0	0.764209	0	0.811927	2.12562
CDK11A	200.033	184.509	190.578	177.942	181.482	195.561	178.406	235.821	223.913	243	222.468	238.069
RP1-283E3.8	198.062	180.34	171.328	131.21	146.357	158.532	158.678	175.778	194.109	164.746	153.454	149.856
RP1-283E3.4	115.29	124.049	132.827	65.605	69.2754	52.0726	122.654	123.567	133.737	73.1058	84.4404	74.3967
SLC35E2	88.6844	103.2	67.3761	73.6932	63.4212	62.4871	112.361	85.2784	84.8272	60.7499	68.2018	65.8942
NADK	751.847	799.541	675.686	581.458	599.086	553.126	805.4	684.838	725.998	737.236	736.417	755.658
GNB1	4860.89	5041.17	4883.8	5145.05	4935.14	5069.55	4518.47	4261.31	4510.36	4800.27	4747.33	4744.38
RP1-140A9.1	0.985383	0	0	3.59479	3.90284	3.4715	1.71544	3.48075	1.52842	3.08898	2.43578	7.43967
CALML6	0.985383	1.04243	1.92503	2.69609	2.92713	1.15717	0.857721	5.22113	0.764209	1.02966	0.811927	2.12562
TMEM52	4.92691	6.25456	7.70012	8.08828	8.78139	4.62867	7.71949	6.09132	6.87788	5.1483	4.05963	4.25124
CFAP74	0.985383	0	0	0	0.97571	0	0	0	0.764209	0	1.62385	0
RP11-547D24.1	0	0	0	0	0.97571	0	0	0.870188	0	0	0.811927	1.06281
GABRD	0	0	0	0.898698	0	0	0	0	0	0	0	0
RP11-547D24.3	0	0	0	0	0	0	0	0.870188	0	0	0	0
PRKCZ	404.007	367.976	388.856	432.274	353.207	402.695	406.56	450.757	395.86	367.588	382.417	331.597
RP5-892K4.1	0	3.12728	3.85006	2.69609	1.95142	0	1.71544	2.61056	2.29263	3.08898	1.62385	3.18843
RP11-181G12.2	23.6492	26.0606	28.8755	23.3662	22.4413	28.9292	26.5894	26.1056	29.8041	19.5635	19.4862	21.2562
FAAP20	342.913	259.564	294.53	298.368	198.069	234.905	314.784	291.513	292.692	239.911	224.904	243.383
RP11-181G12.4	0	0	0	0	0	1.15717	0	0	0	0	0	0
AL590822.1	0	0	0	0	0	0	0	0	0	0	0	0
SKI	609.952	635.88	639.11	558.99	476.147	517.254	721.343	757.934	742.811	601.321	567.537	634.497
MORN1	118.246	118.837	121.277	87.1737	81.9597	83.3161	114.935	112.254	126.094	57.6609	64.1422	70.1454
RP4-713A8.1	2.95615	1.04243	1.92503	0	0.97571	1.15717	1.71544	0.870188	2.29263	1.02966	1.62385	0
RP4-740C4.5	88.6844	87.5638	100.102	53.0232	42.9312	59.0156	108.931	118.346	103.168	47.3643	54.3991	61.643
RP4-740C4.7	3.94153	3.12728	1.92503	3.59479	3.90284	5.78584	6.00405	4.35094	6.11367	4.11864	1.62385	3.18843
RER1	1348	1386.43	1461.1	1075.74	1007.91	1063.44	1249.7	1195.64	1293.81	1003.92	1079.05	986.287
PEX10	514.37	492.025	537.083	479.006	430.288	428.152	461.454	429.003	486.801	387.152	409.211	388.988
PLCH2	50.2545	47.9516	50.0508	116.831	98.5467	96.045	35.1666	50.4709	39.7388	114.292	144.523	134.977
RP3-395M20.2	0	0	0	0	0.97571	0	0	0.870188	0	1.02966	0	0
RP3-395M20.3	1.97077	0	1.92503	0	0.97571	0	2.57316	0.870188	0.764209	0	3.24771	0
PANK4	186.237	181.382	207.903	240.851	253.685	239.534	190.414	175.778	168.89	258.445	260.628	239.132
HES5	0	0	0	0	0	0	0	0	0	0	0	0
RP3-395M20.12	4.92691	8.33941	9.62515	8.98698	6.82997	4.62867	3.43088	9.57207	9.1705	7.20762	6.49541	3.18843
RP3-395M20.8	53.2107	40.6546	34.6505	61.1115	52.6883	53.2297	17.1544	20.8845	29.0399	49.4237	53.5872	65.8942
TNFRSF14	233.536	203.273	246.404	386.44	392.235	356.408	142.382	169.687	165.069	502.474	479.037	496.332
RP3-395M20.7	2.95615	2.08485	3.85006	1.7974	3.90284	2.31434	3.43088	4.35094	3.82104	4.11864	4.05963	3.18843
RP3-395M20.9	1.97077	2.08485	1.92503	0.898698	0	2.31434	0	0.870188	0.764209	0	0.811927	1.06281
FAM213B	812.941	798.498	843.163	878.927	806.912	799.603	703.331	634.367	632.001	626.033	644.67	648.314
MMEL1	91.6406	78.1819	107.802	144.69	107.328	99.5165	90.9184	67.8747	66.4862	87.5211	99.867	96.7157
RP13-436F16.1	0	0	0	0	0	0	0	0	0	0	0	0
TTC34	7.88306	0	5.77509	7.18959	1.95142	4.62867	6.86177	6.09132	7.64209	1.02966	1.62385	1.06281
RP11-740P5.2	0	0	0	0	0	0	0	0	0	0	0	0
RP11-740P5.3	0	0	0	0	0	0	0	0	0	0	0	0
ACTRT2	0	0	0	0	0	0	0	0	0	0	0	0
LINC00982	0	0	0	0	0	0	0	0	0	0	0	0
PRDM16	0.985383	0	0	2.69609	0.97571	1.15717	0	0.870188	0	1.02966	0.811927	2.12562
RP1-163G9.2	0	0	0	0	0	0	0	0	0.764209	0	0	0
RP11-193J6.1	0	0	0	0	0	0	0	0	0	0	0	0
RP11-22L13.1	0	0	0	0	0	0	0	0	0	0	0	0
ARHGEF16	438.495	415.928	433.132	576.066	540.543	534.612	391.979	355.907	334.723	556.016	522.881	519.714
RP11-168F9.2	20.693	11.4667	17.3253	8.98698	8.78139	3.4715	7.71949	6.09132	9.1705	3.08898	4.05963	2.12562
MEGF6	601.083	518.086	594.834	625.494	489.806	504.525	459.738	452.498	434.07	498.355	413.271	432.564
MIR551A	0.985383	0	0	0.898698	0.97571	0	0	0	0	0	0.811927	0
RP11-46F15.2	0.985383	0	1.92503	3.59479	0.97571	2.31434	1.71544	1.74038	0.764209	1.02966	0.811927	2.12562
TPRG1L	535.063	566.037	540.933	440.362	427.361	442.038	829.416	675.266	735.933	544.69	569.972	535.656
WRAP73	155.69	142.812	138.602	110.54	80.0082	111.088	111.504	120.956	127.623	116.352	120.977	122.223
TP73	4.92691	2.08485	3.85006	2.69609	2.92713	3.4715	7.71949	5.22113	3.05683	5.1483	1.62385	9.56529
RP5-1092A11.5	0	0	0	0	0	0	0	0	0	0	0	0
RP5-1092A11.2	0	0	0	0	0	0	0	0	0	0	0	0
TP73-AS1	301.527	266.861	342.655	304.659	290.762	321.693	286.479	253.225	267.473	330.521	338.573	343.288
CCDC27	0.985383	0	0	0	0	1.15717	3.43088	0.870188	1.52842	0	1.62385	0
SMIM1	2.95615	6.25456	7.70012	13.4805	12.6842	8.10018	11.1504	13.923	7.64209	15.4449	8.93119	9.56529
LRRC47	514.37	526.425	469.707	455.64	383.454	448.981	465.743	462.94	453.94	420.101	440.876	419.81
RN7SL574P	0.985383	1.04243	1.92503	2.69609	0.97571	0	0.857721	0.870188	0.764209	3.08898	0	3.18843
RP1-286D6.5	13.7954	6.25456	13.4752	19.7714	23.417	19.6719	7.71949	7.83169	9.93471	10.2966	24.3578	11.6909
CEP104	456.232	429.479	469.707	485.297	467.365	461.71	486.328	545.608	475.338	499.385	449.807	505.897
DFFB	83.7575	91.7335	69.3011	51.2258	47.8098	61.3299	112.361	104.423	103.168	55.6016	69.8257	69.0826
C1orf174	267.039	258.522	267.579	284.887	288.81	264.992	251.312	207.975	230.791	244.029	256.569	245.509
LINC01134	0.985383	3.12728	7.70012	2.69609	0	2.31434	3.43088	0.870188	5.34946	5.1483	1.62385	0
LINC01346	0	0	0	0	0	0	0	0	0	0	0	0
RP13-614K11.2	0	0	0	0	0	0	0	0	0	0	0	0
EEF1DP6	0	0	0	0	0	0	0	0	0	0	0	0
RP5-1166F10.1	0	0	0	0	0	0	0	0	0	0	0	0
RP1-37J18.1	0	0	0	0	0	0	0	0	0	0	0	0
RP1-37J18.2	0	0	0	0	0	0	0	0	0	0	0	0
AJAP1	0	0	0	0	0	0	0	0	0	0	0	0
AL137795.1	0	0	0	0	0	0	0	0	0	0	0	0
RP11-542C10.1	0	0	0	0	0	0	0	0	0	0	0	0
RP1-58B11.1	0	0	0	0	0	0	0	0	0	0	0	0
MIR4417	0	0	0	0	0	0	0	0	0	0	0	0
RP11-154H17.1	0	0	0	0	0	0	0	0	0	0	0	0
AL356693.1	0	0	0	0	0	0	0	0	0	0	0	0
MIR4689	0.985383	1.04243	3.85006	0	0	0	0	0	0.764209	0	0	0
NPHP4	137.954	164.703	165.553	165.36	184.409	186.304	155.248	170.557	151.313	163.716	156.702	142.416
AL356261.1	0	0	0	0	0	0	0	0	0.764209	0	0	0
KCNAB2	60.1083	51.0789	61.601	107.844	73.1783	113.402	63.4714	65.2641	48.1451	56.6313	79.5688	68.0198
CHD5	1.97077	1.04243	1.92503	5.39219	0.97571	4.62867	5.14633	2.61056	1.52842	8.23728	3.24771	3.18843
RPL22	4566.26	4527.26	4377.52	4030.66	4237.51	4228.29	4301.47	4195.18	4462.98	4185.57	4410.38	4114.14
RP1-120G22.11	3.94153	4.1697	3.85006	1.7974	6.82997	4.62867	1.71544	2.61056	0.764209	5.1483	2.43578	5.31405
RNF207	905.567	869.383	802.738	592.242	613.722	583.213	744.502	730.088	751.981	591.025	590.271	553.724
ICMT	1066.18	1067.44	1093.42	492.487	522.981	470.967	1160.5	1090.35	1114.22	633.241	566.725	603.676
LINC00337	1.97077	0	1.92503	5.39219	0.97571	1.15717	3.43088	0.870188	2.29263	1.02966	4.05963	3.18843
HES3	0	0	0	0	0	0	0	0	0	0	0	0
GPR153	37.4445	40.6546	51.9758	44.0362	30.247	33.5579	65.1868	47.8603	54.2588	36.0381	41.4083	42.5124
ACOT7	245.36	248.097	271.429	124.02	123.915	135.389	238.446	202.754	232.319	123.559	124.225	130.726
RP1-202O8.3	1.97077	3.12728	1.92503	0.898698	1.95142	2.31434	1.71544	1.74038	2.29263	1.02966	0.811927	1.06281
HES2	0.985383	1.04243	0	0.898698	0	0	0	0	1.52842	2.05932	0	2.12562
ESPN	6.89768	7.29698	7.70012	17.974	14.6357	13.886	6.00405	3.48075	4.58525	18.5339	32.4771	14.8793
MIR4252	0	0	0	0	0	0	0	0	0	0	0	0
RP1-202O8.2	0	0	0	0	0	0	0	0	0	0	0	0
TNFRSF25	74.8891	74.0122	94.3265	134.805	122.939	122.66	75.4794	69.615	74.1282	179.161	157.514	154.107
PLEKHG5	97.5529	107.37	111.652	176.145	215.632	179.361	101.211	98.3312	87.884	276.978	271.995	285.896
NOL9	355.723	406.546	367.681	361.277	343.45	332.107	397.983	397.676	364.528	334.639	340.197	334.785
RNU6-731P	0.985383	1.04243	0	0.898698	1.95142	2.31434	0	0.870188	0.764209	1.02966	0	1.06281
RP11-58A11.2	2.95615	2.08485	3.85006	6.29089	4.87855	0	2.57316	4.35094	3.82104	9.26694	1.62385	5.31405
TAS1R1	0	0	0	0	0	1.15717	0	0	1.52842	0	0.811927	0
ZBTB48	144.851	142.812	155.927	173.449	158.065	167.789	183.552	129.658	161.248	207.991	220.032	163.673
KLHL21	312.366	250.182	334.955	336.113	339.547	328.636	306.206	286.292	305.683	315.076	320.711	327.345
PHF13	329.118	326.279	342.655	297.469	316.13	290.449	343.088	306.306	343.894	286.245	278.491	264.64
THAP3	404.992	384.655	417.732	397.225	343.45	391.123	303.633	302.825	296.513	404.656	379.982	381.549
DNAJC11	1032.68	988.22	1018.34	789.956	748.37	840.104	753.079	725.737	751.217	848.439	756.716	751.406
RP11-242F24.1	0	0	0	0	0	0	0	0	0	0	0	0
RP11-312B8.1	0.985383	4.1697	0	0.898698	1.95142	2.31434	1.71544	0.870188	2.29263	3.08898	0.811927	2.12562
CAMTA1	348.825	376.316	348.43	398.123	340.523	393.437	329.365	331.542	306.448	307.868	351.564	294.398
RP11-312B8.2	0	0	0	0	0	1.15717	0	0	0.764209	0	0	0
RP11-334N17.1	0	0	0	0	0.97571	0	0	0	0	0	0	0
RNU1-8P	0	0	0	0	0	0	0	0	0	0	0	0
Z98052.1	0	0	0	0	0	0	0	0	0	0	0	0
CAMTA1-IT1	0	0	0	0	1.95142	3.4715	0	0	0.764209	0	0	0
RP3-453P22.2	0	0	0	0.898698	1.95142	0	0	0	0	0	0	0
RP4-549F15.1	0	0	0	0	0	0	0	0	0	0	0	0
RP11-338N10.1	0	1.04243	0	0	0	1.15717	0	0	0	0	0	2.12562
RP11-338N10.2	0	0	0	0	0.97571	0	0	0	0	1.02966	0	0
RP11-338N10.3	0	1.04243	1.92503	1.7974	1.95142	2.31434	0.857721	0.870188	1.52842	0	2.43578	0
VAMP3	1656.43	1769	1765.25	1570.92	1632.36	1705.67	1913.58	1809.12	1881.48	1678.35	1731.84	1674.99
RP3-467L1.6	12.81	9.38183	9.62515	16.1766	20.4899	15.0432	11.1504	12.1826	14.52	11.3263	8.93119	11.6909
PER3	143.866	142.812	127.052	136.602	122.939	149.275	139.809	127.918	126.094	108.114	125.037	114.783
RP3-467L1.4	0.985383	3.12728	1.92503	3.59479	4.87855	3.4715	0	0	1.52842	0	3.24771	2.12562
UTS2	26.6053	20.8485	21.1753	19.7714	13.6599	23.1434	26.5894	18.2739	19.1052	16.4746	12.1789	12.7537
TNFRSF9	13.7954	15.6364	19.2503	22.4675	29.2713	26.6149	11.1504	8.70188	6.11367	65.8982	24.3578	49.9521
RP5-892F13.2	0	0	0	0	0	0	0	0	0	0	0	0
PARK7	1097.72	1121.65	1087.64	769.286	741.54	810.018	1127.9	1029.43	1084.41	730.029	840.344	774.788
Y_RNA	474.954	461.795	450.457	654.252	788.374	686.201	418.568	481.214	449.355	604.41	503.394	624.932
ERRFI1	3261.62	3201.29	3326.45	10801.5	11832.4	11729.1	2586.03	2768.07	2676.26	10334.7	9065.16	9633.31
RP11-431K24.1	1.97077	1.04243	3.85006	0.898698	1.95142	3.4715	0.857721	0.870188	3.05683	1.02966	1.62385	2.12562
CTA-215D11.4	0	0	0	0.898698	0.97571	0	0	0	0	1.02966	0	0
RP11-431K24.2	0	0	0	0	0.97571	0	0.857721	0.870188	0	0	0	0
RP11-431K24.3	0.985383	1.04243	1.92503	0	0	1.15717	0	1.74038	0.764209	0	1.62385	1.06281
RNU1-7P	0	0	0	0	0	0	0	0	0	0	0	0
RP11-431K24.4	0	0	0	0	0	0	0	0	0	0	0	0
RNU6-991P	0	0	0	0	0	0	0	0	0	0	0	0
SLC45A1	10.8392	8.33941	17.3253	39.5427	33.1741	33.5579	6.86177	4.35094	4.58525	25.7415	14.6147	25.5074
RERE	1397.27	1384.34	1409.12	1782.12	1787.5	1776.25	1338.9	1427.98	1360.29	1748.36	1598.68	1684.55
RP5-1115A15.1	0.985383	3.12728	5.77509	1.7974	0	1.15717	3.43088	1.74038	0.764209	3.08898	4.05963	3.18843
SNORA77	0	0	0	0	0	0	0	0	0	0	0	0
RP5-1115A15.2	0	0	0	0.898698	0	2.31434	0	0	0	0	0.811927	1.06281
AL096855.1	0	0	0	0	0	0	0	0	0	0	0	0
RPL7P11	0	0	0	0	0	1.15717	0	0.870188	1.52842	0	0	0
RPL7P7	0	0	0	0.898698	1.95142	1.15717	0.857721	0.870188	0	0	0	0
RP4-633I8.3	0	0	1.92503	0	0	0	0	0.870188	0	0	0.811927	0
RP4-633I8.4	0	0	0	0.898698	2.92713	1.15717	0	0	0	0	0	0
RPL23AP19	0	0	0	0	0	0	0	0	0	0	0	0
ENO1	21131.5	19936.4	20724.9	24955.1	24254.2	24398.9	17323.4	16981.7	17085.4	23126.2	23744.8	23488.1
MIR6728	0	1.04243	1.92503	0.898698	1.95142	0	0	0	0	0	0.811927	3.18843
ENO1-IT1	17.7369	19.8061	28.8755	55.7193	65.3726	60.1727	12.0081	11.3124	19.1052	41.1864	43.844	27.6331
ENO1-AS1	0.985383	0	3.85006	1.7974	1.95142	0	0.857721	2.61056	0.764209	3.08898	3.24771	0
RNU6-304P	0	0	0	0	0	0	0	0	0	0	0	0
HMGN2P17	0	0	0	0	0	0	0	0	0.764209	0	0	0
RP3-477M7.5	0	1.04243	0	0.898698	0	0	0	0	0	0	0	0
RP3-477M7.6	0	0	0	0	0	0	0	0	0	0	0	0
CA6	0	1.04243	0	0	0.97571	0	0.857721	0	0.764209	0	0	0
RN7SL451P	0	0	0	0	0	0	0	0	0	0	0	0
SLC2A7	0	1.04243	0	2.69609	0	0	0	0	0	0	0	0
SLC2A5	3.94153	1.04243	1.92503	3.59479	1.95142	3.4715	0	5.22113	2.29263	1.02966	3.24771	0
SCARNA16	1.97077	0	0	0.898698	0	1.15717	0.857721	1.74038	1.52842	0	2.43578	0
AL158048.1	0	0	0	0	0	0	0	0	0	0	0	0
GPR157	140.91	113.624	119.352	72.7946	68.2997	86.7876	130.374	113.995	116.924	72.0762	69.8257	91.4016
MIR34AHG	79.816	82.3517	82.7763	60.2128	52.6883	54.3869	63.4714	72.2256	68.0146	45.305	67.3899	53.1405
MIR34A	0	0	0	0	0	0	0	0	0	0	0	0
RP3-510D11.2	1.97077	3.12728	3.85006	8.98698	1.95142	2.31434	6.86177	4.35094	4.58525	1.02966	0.811927	4.25124
RP3-510D11.4	0	1.04243	0	0	0	0	0	0.870188	0	0	0	0
H6PD	1101.66	1055.98	1112.67	1030.81	941.56	954.664	982.948	956.337	897.945	866.973	909.358	902.325
SPSB1	95.5821	86.5214	98.1765	176.145	179.531	159.689	96.0648	90.4995	101.64	177.101	169.693	175.364
RNA5SP40	0	0	0	0	0	0	0	0	0	0	0	0
RP13-392I16.1	0	0	0	0	0	0	0	0	0	0	0	0
SLC25A33	120.217	151.152	132.827	117.729	116.11	127.289	154.39	132.269	160.484	193.576	147.771	145.605
RP13-15M17.1	4.92691	7.29698	5.77509	4.49349	0.97571	9.25735	6.00405	1.74038	5.34946	8.23728	8.11927	9.56529
TMEM201	172.442	213.697	179.028	98.8568	103.425	121.503	204.138	165.336	189.524	109.144	120.977	113.721
PIK3CD	86.7137	60.4607	51.9758	126.716	131.721	126.131	79.7681	93.1101	88.6482	127.678	162.385	136.04
PIK3CD-AS1	0	0	0	0	0	0	0	0	0	0	0	0
RP11-558F24.2	0	0	0	0	0	0	0	0	0	0	0	0
PIK3CD-AS2	14.7807	19.8061	15.4002	26.0622	18.5385	25.4577	20.5853	6.9615	19.8694	8.23728	16.2385	13.8165
CLSTN1	3244.87	3266.96	3309.13	4005.5	3723.31	3759.64	3533.81	3540.79	3461.87	4194.83	4248	4172.59
MZT1P1	0	0	0	0	0	0	0	0	0	2.05932	1.62385	1.06281
AL357140.1	0	0	0	0	0	0	0.857721	0	0	0	0	0
CTNNBIP1	146.822	115.709	154.002	132.109	111.231	128.446	164.682	141.841	165.833	157.538	174.564	168.987
RP11-84A14.5	0	0	1.92503	0	0	0	0.857721	0.870188	1.52842	0	0.811927	1.06281
LZIC	383.314	382.57	462.007	333.417	326.863	319.378	384.259	373.311	377.519	346.995	322.335	345.413
RP11-84A14.4	5.9123	10.4243	9.62515	10.7844	8.78139	11.5717	11.1504	11.3124	7.64209	8.23728	11.367	7.43967
NMNAT1	107.407	108.412	96.2515	87.1737	77.0811	62.4871	107.215	99.2014	106.225	87.5211	77.133	75.4595
RN7SKP269	1.97077	4.1697	3.85006	5.39219	4.87855	4.62867	6.00405	2.61056	3.05683	3.08898	1.62385	2.12562
MIR5697	0	1.04243	0	0	0.97571	0	3.43088	0	0	2.05932	0.811927	1.06281
RP11-807G9.2	5.9123	4.1697	3.85006	3.59479	5.85426	1.15717	5.14633	4.35094	2.29263	4.11864	3.24771	6.37686
RBP7	0.985383	3.12728	1.92503	6.29089	10.7328	3.4715	3.43088	6.9615	7.64209	3.08898	8.93119	2.12562
UBE4B	1026.77	985.093	918.239	593.141	650.799	621.399	1006.11	1049.45	1041.62	638.389	641.422	685.512
RP11-496H15.2	0	0	1.92503	0	0	0	0	0	0	0	0	0
PGAM1P11	0	0	0	0	0	0	0	0	0	0	0	1.06281
RNU6-828P	0	1.04243	0	0.898698	0	2.31434	0	0.870188	3.05683	4.11864	0.811927	2.12562
KIF1B	823.78	910.038	848.938	879.825	899.605	852.833	895.461	992.014	947.619	873.151	922.349	931.021
MIR1273D	0	0	0	0	0.97571	0	0	0	0	0	0	0
RNU6-37P	0	0	0	0	0	0	0	0	0.764209	0	0	1.06281
RN7SL731P	3.94153	5.21213	0	2.69609	1.95142	0	1.71544	2.61056	1.52842	3.08898	1.62385	1.06281
PGD	2338.31	2425.73	2429.39	1681.46	1531.86	1534.41	2636.63	2358.21	2388.92	1518.75	1552.4	1533.63
RP4-736L20.3	1.97077	4.1697	0	1.7974	0	0	3.43088	0	0.764209	0	0.811927	1.06281
APITD1-CORT	99.5236	115.709	98.1765	82.6802	70.2511	61.3299	101.211	93.1101	83.2987	58.6906	49.5275	55.2661
APITD1	127.114	151.152	119.352	93.4646	85.8625	77.5303	132.089	110.514	105.461	72.0762	80.3807	74.3967
CORT	9.85383	6.25456	11.5502	8.08828	4.87855	4.62867	8.57721	16.5336	10.6989	4.11864	3.24771	4.25124
DFFA	755.789	745.335	733.436	495.183	453.705	534.612	850.002	888.462	829.931	569.402	533.436	580.294
RP5-1113E3.3	3.94153	8.33941	3.85006	4.49349	6.82997	5.78584	7.71949	6.09132	6.87788	6.17796	0.811927	7.43967
PEX14	254.229	226.206	236.779	343.303	330.766	348.308	212.715	229.73	233.084	405.686	401.092	341.162
RN7SL614P	0	1.04243	0	0.898698	0.97571	3.4715	0.857721	0	0	2.05932	0.811927	3.18843
CASZ1	257.185	203.273	215.603	277.698	228.316	277.72	233.3	211.456	201.751	273.889	245.202	257.2
RP4-734G22.3	80.8014	69.8425	77.0012	100.654	75.1297	99.5165	81.4835	73.0958	64.1935	107.085	78.7569	95.6529
HSPE1P24	0	0	0	0	0	0	0	0	0	0	0	0
C1orf127	0	0	0	0	0	0	0	0	0	0	0.811927	0
CFL1P6	0	0	0	0	0	0	0	0	0	0	0	0
AL713997.1	0	0	0	0	0	0	0	0	0	0	0	0
TARDBP	2344.23	2514.33	2410.14	1585.3	1571.87	1523.99	1611.66	1578.52	1496.32	1310.76	1282.03	1247.74
RP4-635E18.9	616.85	698.425	602.534	487.094	449.802	462.867	424.572	422.041	439.42	406.716	362.119	366.669
MASP2	48.2838	50.0364	63.526	36.8466	44.8827	39.3437	30.0202	40.0286	29.0399	41.1864	37.3486	20.1934
RP4-635E18.8	49.2691	47.9516	48.1258	32.3531	21.4656	38.1866	40.3129	33.0671	29.0399	33.9788	24.3578	29.7587
SRM	282.805	399.249	329.18	158.171	125.867	159.689	416.852	341.984	377.519	250.207	232.211	242.321
EXOSC10	1355.89	1316.58	1445.7	1534.98	1583.58	1562.18	1232.55	1240.02	1291.51	1663.93	1567.83	1559.14
RP4-635E18.7	27.5907	15.6364	23.1004	38.644	33.1741	37.0294	6.00405	21.7547	20.6336	37.0677	34.1009	22.319
RP4-635E18.6	5.9123	3.12728	3.85006	1.7974	0.97571	2.31434	2.57316	0.870188	3.82104	3.08898	0.811927	2.12562
MTOR	1036.62	1125.82	1099.19	514.954	515.175	482.539	1294.3	1190.42	1222.73	720.762	621.936	698.266
MTOR-AS1	0	1.04243	0	0	0	1.15717	0	1.74038	0.764209	0	0	3.18843
RNU6-537P	0	0	0	0	0	0	0	0	0	0	0	0
ANGPTL7	0	0	0	0.898698	1.95142	0	0	1.74038	0	0	0	0
RNU6-291P	0	0	0	0	0	0	0	0.870188	0	0	0	0
RPL39P6	0	0	0	0	0	0	0	0	0	0	0	0
UBIAD1	242.404	222.037	254.104	218.384	200.996	216.39	218.719	218.417	204.808	212.11	202.982	194.494
UBE2V2P3	1.97077	4.1697	1.92503	2.69609	7.80568	8.10018	2.57316	0.870188	5.34946	3.08898	4.05963	6.37686
RP11-149P14.1	0	0	0	0	0	0	0	0	0	0	0	0
PTCHD2	16.7515	15.6364	9.62515	8.08828	13.6599	19.6719	12.8658	13.923	9.1705	11.3263	18.6743	12.7537
RP1-69M21.2	0	0	0	0.898698	0	0	0	0	0	0	0	1.06281
FBXO2	34.4884	18.7637	13.4752	49.4284	33.1741	41.6581	23.1585	29.5864	29.8041	51.483	51.9633	40.3868
FBXO44	102.48	93.8183	98.1765	166.259	140.502	159.689	101.211	117.475	104.697	143.123	157.514	128.6
FBXO6	32.5176	34.4001	34.6505	83.5789	104.401	102.988	50.6055	38.2883	35.9178	159.597	166.445	173.238
MAD2L2	171.457	174.085	198.278	246.243	183.434	199.033	169.829	141.841	173.475	185.339	218.408	183.866
DRAXIN	1.97077	2.08485	0	0.898698	2.92713	1.15717	0.857721	0.870188	0	1.02966	0	1.06281
AGTRAP	373.46	378.401	375.381	389.136	367.843	409.638	389.405	358.517	395.86	450.991	463.61	434.689
C1orf167	26.6053	25.0182	26.9504	35.0492	25.3685	38.1866	19.7276	20.8845	29.0399	19.5635	21.1101	13.8165
RP11-56N19.5	0	0	0	0	0	0	0	0	0	0	0	0
MTHFR	403.022	416.97	429.282	456.539	443.948	405.009	380.828	394.195	405.795	405.686	359.683	362.418
CLCN6	749.876	706.765	714.186	901.394	934.73	926.892	718.77	769.246	667.154	775.334	851.711	822.615
NPPA-AS1	23.6492	26.0606	23.1004	22.4675	21.4656	26.6149	28.3048	41.769	17.5768	17.5042	13.8028	13.8165
NPPA-AS1_1	0	0	0	0	0	1.15717	0	0	0	0	0	0
NPPA-AS1_2	0	0	0	0	0	0	0	1.74038	0	0	0	0
NPPA	7.88306	4.1697	9.62515	11.6831	2.92713	10.4145	12.0081	11.3124	6.87788	5.1483	4.87156	3.18843
NPPA-AS1_3	0	0	0	0	0	0	0	0	0	0	0	0
NPPB	0	0	0	2.69609	0.97571	2.31434	0	0	0	0	0	1.06281
RP5-934G17.6	0	0	0	0	0	0	0	0	0	0	0	0
RNU5E-1	0	0	0	0	0	0	0	0	0	0	0	0
RNU5E-4P	0	0	0	0	0	0	0.857721	0	0	0	0	0
KIAA2013	753.818	679.662	687.236	939.14	852.771	884.077	752.221	700.501	725.998	827.846	798.124	807.735
PLOD1	2181.64	2177.63	2142.56	2579.26	2390.49	2470.55	2248.94	2218.11	2251.36	2351.74	2587.61	2449.78
MFN2	1476.1	1444.8	1520.77	1188.98	1208.9	1183.78	1418.67	1248.72	1289.22	1348.85	1216.27	1165.9
RP5-1077B9.5	0	0	0	0	0	0	0	0	0	0	0	0
MIIP	124.158	140.728	117.427	137.501	137.575	141.175	129.516	148.802	131.444	187.398	177	162.61
MIR6729	0	0	1.92503	0	0	0	0	0	0	0	0	0
RN7SL649P	0	0	0	0	1.95142	0	0	0	0	0	0	0
TNFRSF8	0.985383	0	0	0.898698	0	0	0	0	0.764209	0	0.811927	1.06281
RNU6-777P	0	0	0	0	0	0	0	0	0	0	0	0
RPL23AP89	0	0	0	0	0	0	0	0	0	0	0	0
MIR7846	0	0	0	0	0	0	0	0	0	0	0	0
TNFRSF1B	46.313	56.291	55.8259	87.1737	101.474	91.4163	30.878	28.7162	33.6252	96.788	80.3807	104.155
MIR4632	0	0	0	0	0	0	0	0	0	0	0	0
RP5-1118D24.2	0	0	0	0	0	0	0	0	0	0	0	0
SNORA70	26.6053	25.0182	28.8755	26.9609	33.1741	28.9292	32.5934	23.4951	18.341	25.7415	17.8624	17.005
VPS13D	1237.64	1250.91	1285.92	1119.78	1178.66	1171.05	1404.95	1367.94	1424.48	1358.12	1327.5	1292.38
AC243836.1	0.985383	0	0	0	0	0	0	0	0	0	0	0
SNORA59A	5.9123	3.12728	3.85006	7.18959	2.92713	4.62867	6.86177	5.22113	2.29263	8.23728	12.1789	9.56529
RP5-888M10.2	0	0	1.92503	0	0	0	0	0	0	0	0	0
DHRS3	1844.64	1863.86	1923.11	2610.72	2539.77	2556.18	1846.67	1795.2	1842.51	2627.69	2762.17	2637.89
RNU6ATAC18P	10.8392	13.5515	15.4002	8.08828	3.90284	6.94301	12.8658	9.57207	9.1705	7.20762	19.4862	17.005
MIR6730	1.97077	4.1697	1.92503	0.898698	1.95142	0	2.57316	0.870188	3.82104	2.05932	3.24771	5.31405
RP11-474O21.5	23.6492	12.5091	17.3253	15.2779	14.6357	17.3575	18.0121	14.7932	12.9915	12.3559	15.4266	13.8165
AADACL4	0.985383	0	0	0	0	0	0	0	0	0	0	0
RP11-474O21.2	0	0	0	0	0	0	0	0	0	0	0	0
AADACL3	0	0	0	0	0	0	0	0	0	0	0	0
C1orf158	0	0	0	0	0	0	0	0	0	0	0	0
PRAMEF12	0	0	0	0	0	0	0	0	0	0	0	0
PRAMEF1	0	0	0	0	0	0	0	0	0	0	0	0
RP5-845O24.8	0	0	0	0	0	0	0	0	0	0	0	0
PRAMEF11	0	0	0	0	0	0	0	0	0	0	0	0
PRAMEF30P	0	0	0	0	0	0	0	0	0	0	0	0
HNRNPCL1	0	1.04243	0	0.898698	0	0	0	0.870188	0.764209	0	0.811927	2.12562
PRAMEF2	0	0	0	0	0.97571	0	0	0	0	0	0	0
PRAMEF4	0	0	0	0	0	0	0	0	0	0	0	0
PRAMEF10	0	0	0	0	0	0	0	0	0	0	0	0
PRAMEF7	0	0	0	0	0	0	0	0	0	0	0	0
RNU6-1072P	0	0	0	0	0	0	0	0	0	0	0	0
PRAMEF29P	0	0	0	0	0	0	0	0	0	0	0	0
PRAMEF6	0	0	0	0	0	0	0	0	0	0	0	0
PRAMEF28	0	0	0	0	0	0	0	0	0	0	0	0
PRAMEF27	0	0	0	0	0	0	0	0	0	0	0	0
PRAMEF26	0	0	0	0	0	0	0	0	0	0	0	0
PRAMEF25	0	0	0	0	0	0	0	0	0	0	0	0
HNRNPCL3	0	0	0	0	0	0	0	0	0	0	0	0
PRAMEF34P	0	0	0	0	0	0	0	0	0	0	0	0
PRAMEF35P	0	0	0	0	0	0	0	0	0	0	0	0
HNRNPCL2	0	0	0	0	0	0	0	0	0	0	0	0
PRAMEF36P	0	0	0	0	0	0	0	0	0	0	0	0
RP13-221M14.2	0	0	0	0	0	0	0	0	0	0	0	0
HNRNPCL4	0	0	0	0	0	0	0	0	0	0	0	0
PRAMEF9	0	0	0	0	0	0	0	0	0	0	0	0
PRAMEF13	0	0	0	0	0	0	0	0	0	0	0	0
PRAMEF18	0	0	0	0	0	0	0	0	0	0	0	0
PRAMEF31P	0	0	0	0	0	0	0	0	0	0	0	0
PRAMEF5	0	0	0	0	0	0	0	0	0	0	0	0
PRAMEF32P	0	0	0	0	0	0	0	0	0	0	0	0
RNU6-771P	0	0	0	0	0	0	0	0	0	0	0	0
PRAMEF8	0	0	0	0	0	0	0	0	0	0	0	0
PRAMEF15	0	0	0	0	0	0	0	0	0	0	0	0
PRAMEF33P	0	0	0	0	0	0	0	0	0	0	0	0
RP11-219C24.10	0	0	0	0	0	0	0	0	0	0	0	0
PRAMEF14	0	0	0	0	0	0	0	0	0	0	0	0
PRAMEF19	0	0	0	0	0	0	0	0	0	0	0	0
PRAMEF17	0	0	0	0	0	0	0	0	0	0	0	0
PRAMEF20	0	0	0	0	0	0	0	0	0	0	0	0
LRRC38	0	0	0	0	0	0	0	0	0	0	0	0
RP4-597A16.2	0	0	0	0	0	0	0	0	0	0	0	0
BRWD1P1	0	0	0	0	0	0	0	0	0	0	0	0
PDPN	0	0	0	0	0	0	0	0	0	0	0	0
RNA5SP41	0	0	0	0	0	0	0	0	0	0	0	0
AL359771.1	0	0	0	0	0	0	0	0	0	0	0	0
CTA-520D8.2	0	0	0	0	0	0	0	0	0	0	0	0
SCARNA11	0	2.08485	0	1.7974	0	1.15717	0.857721	0	0	0	1.62385	0
PRDM2	706.519	740.122	795.037	659.644	705.438	678.101	668.165	703.112	711.478	793.868	712.872	772.663
RNU6-1265P	0	0	0	0	0	0	0	0	0	0	0	0
RP11-344F13.1	0	0	0	0	0	0	0	0	0	0	0	0
RP4-704D23.1	0	0	0	0	0	0	0	0	0	0	0	0
KAZN	370.504	364.849	313.78	266.015	295.64	270.777	348.235	311.527	369.877	299.631	279.303	330.534
AL034395.1	0	0	0	0	0	0	0	0	0	0	0	0
TBCAP2	0	0	0	0	0	0	0	0	0	0	0	0
TMEM51-AS1	670.06	618.159	525.533	468.222	471.268	447.824	540.364	607.391	623.594	514.83	492.839	528.216
TMEM51	1003.12	1023.66	1010.64	1159.32	1165	1231.23	1058.43	1081.64	1016.4	1293.25	1388.39	1277.5
C1orf195	6.89768	1.04243	0	3.59479	11.7085	2.31434	0.857721	4.35094	0.764209	8.23728	6.49541	5.31405
RP1-21O18.3	0.985383	1.04243	1.92503	2.69609	5.85426	4.62867	0	2.61056	3.05683	0	3.24771	4.25124
RP5-903E17.2	13.7954	4.1697	7.70012	4.49349	2.92713	2.31434	21.443	12.1826	16.8126	7.20762	6.49541	4.25124
FHAD1	17.7369	16.6788	11.5502	16.1766	18.5385	19.6719	23.1585	26.9758	22.1621	10.2966	11.367	15.9421
RP3-467K16.2	5.9123	0	1.92503	0.898698	3.90284	1.15717	3.43088	2.61056	1.52842	1.02966	0	1.06281
RP3-467K16.7	0	0	0	0.898698	0	0	0	0	0	0	0	0
RP3-467K16.4	4.92691	2.08485	5.77509	1.7974	0.97571	2.31434	1.71544	2.61056	0.764209	2.05932	0.811927	1.06281
EFHD2	648.382	708.85	592.909	464.627	393.211	459.396	707.62	656.122	667.154	458.199	466.046	453.82
CTRC	0	0	0	0.898698	0	1.15717	0.857721	0	1.52842	0	0	0
CELA2A	0	0	0	0.898698	0	0	0.857721	0	0	0	1.62385	1.06281
CELA2B	0.985383	1.04243	1.92503	1.7974	0.97571	1.15717	1.71544	3.48075	3.05683	3.08898	1.62385	3.18843
CASP9	173.427	162.618	155.927	159.968	161.968	151.589	186.125	186.22	187.231	160.627	185.119	157.296
DNAJC16	606.01	631.71	625.635	557.193	583.475	607.513	814.835	798.833	759.623	689.872	638.986	740.778
SCARNA21	0	0	0	0.898698	1.95142	2.31434	4.28861	4.35094	2.29263	6.17796	0.811927	3.18843
RP4-680D5.8	0.985383	0	0	0	0.97571	0	0	0	0.764209	1.02966	0	0
AGMAT	69.9622	82.3517	63.526	24.2649	23.417	11.5717	66.9022	55.692	64.1935	17.5042	32.4771	24.4446
RP4-680D5.2	1.97077	2.08485	1.92503	0.898698	1.95142	2.31434	2.57316	1.74038	2.29263	3.08898	1.62385	2.12562
CHCHD2P6	0.985383	3.12728	5.77509	4.49349	3.90284	1.15717	2.57316	1.74038	3.05683	3.08898	3.24771	3.18843
RNU7-179P	0	0	0	0	0	0	0	0	0	0	0	0
RP4-680D5.4	0	0	1.92503	0	0	0	0	0	0	0	0	0
DDI2	1217.93	1215.47	1257.04	960.708	998.151	1071.54	1243.7	1321.82	1319.79	1091.44	994.61	1011.79
RSC1A1	252.258	274.158	277.204	230.965	263.442	282.349	308.78	279.33	305.683	258.445	228.151	238.069
RP4-680D5.9	0	0	0	0	0	0	0	0	0	0	0	0
PLEKHM2	497.618	494.11	492.808	691.998	640.066	609.828	419.426	414.209	442.477	681.635	625.183	613.241
AL121992.1	0	0	0	0	0	0	0	0	0	0	0	0
RP11-288I21.1	9.85383	7.29698	9.62515	14.3792	23.417	18.5147	5.14633	7.83169	4.58525	11.3263	15.4266	9.56529
SLC25A34	8.86844	5.21213	23.1004	5.39219	10.7328	5.78584	6.86177	16.5336	15.2842	4.11864	10.555	11.6909
RP11-169K16.4	0	0	0	0	0	0	0	0	0	0	0	0
TMEM82	0.985383	0	0	0	0	0	1.71544	0	0	0	0.811927	1.06281
FBLIM1	202.989	182.425	192.503	229.168	241	221.019	188.699	165.336	166.597	236.822	242.766	243.383
RPL12P14	0	2.08485	1.92503	5.39219	1.95142	6.94301	2.57316	1.74038	0.764209	4.11864	0.811927	3.18843
UQCRHL	47.2984	33.3576	40.4256	33.2518	30.247	27.772	47.1747	30.4566	37.4462	20.5932	30.8532	25.5074
RP11-169K16.8	2.95615	1.04243	0	1.7974	1.95142	2.31434	0	2.61056	1.52842	3.08898	1.62385	2.12562
FLJ37453	20.693	18.7637	23.1004	14.3792	13.6599	13.886	17.1544	7.83169	16.8126	8.23728	8.11927	7.43967
SPEN	2300.87	2431.98	2413.99	2973.79	3147.64	3010.95	2030.23	2099.76	1986.18	2894.37	2603.04	2613.45
RP1-134O19.3	0	0	0	1.7974	0.97571	1.15717	0	0	0	0	0.811927	0
ZBTB17	142.88	128.218	150.152	220.181	250.758	183.99	115.792	148.802	132.972	301.69	268.748	305.026
RP11-5P18.1	0	2.08485	0	1.7974	1.95142	2.31434	0	0	0	1.02966	0	3.18843
RP11-5P18.3	0	0	0	0	0	0	0	0	0	0	0	0
RP11-5P18.11	0	0	0	0	0	0	0	0	0	0	0	0
TBC1D3P6	0	0	0	0	0	0	0	0	0	0	0	0
C1orf64	0	0	0	0	0	0	0	0	0	0	0	0
RP11-5P18.5	0	0	0	0	0	0	0	0	0	0	0	0
HSPB7	0	1.04243	1.92503	0.898698	0	0	0	0.870188	0.764209	0	0.811927	1.06281
CLCNKA	0	1.04243	0	1.7974	0.97571	1.15717	0	0	0	1.02966	0	1.06281
RP11-5P18.10	0.985383	0	0	0.898698	0.97571	0	0	0	0	0	0	0
CLCNKB	0.985383	1.04243	0	2.69609	3.90284	5.78584	0.857721	0.870188	0.764209	3.08898	2.43578	2.12562
FAM131C	17.7369	16.6788	19.2503	49.4284	40.0041	38.1866	12.0081	11.3124	12.9915	42.216	31.6651	36.1355
EPHA2	3092.13	3163.76	3230.2	5282.55	5192.73	5265.12	2746.42	2519.19	2558.57	4462.54	4014.16	4198.1
RP11-276H7.2	14.7807	10.4243	7.70012	13.4805	13.6599	16.2004	10.2927	12.1826	19.1052	3.08898	7.30734	9.56529
RP11-276H7.3	13.7954	6.25456	15.4002	13.4805	4.87855	16.2004	8.57721	12.1826	12.2273	6.17796	8.11927	5.31405
ARHGEF19-AS1	0	1.04243	0	2.69609	0.97571	1.15717	1.71544	0.870188	0.764209	2.05932	3.24771	1.06281
ARHGEF19	150.764	158.449	142.452	177.942	156.114	156.218	186.125	178.389	159.72	188.428	215.161	199.808
ANO7P1	11.8246	12.5091	13.4752	20.6701	20.4899	23.1434	15.439	13.923	15.2842	39.1271	25.9816	34.0099
RSG1	18.7223	33.3576	25.0254	17.0753	29.2713	23.1434	26.5894	29.5864	28.2757	25.7415	28.4174	34.0099
MT1XP1	0	1.04243	3.85006	0.898698	0	0	0.857721	0	1.52842	1.02966	0	0
FBXO42	450.32	457.625	579.434	754.008	780.568	778.774	482.897	454.238	438.656	908.16	809.491	832.18
SZRD1	2045.65	2032.73	1946.21	2181.14	2045.09	2037.77	2085.12	2084.1	1947.97	2166.4	2317.24	2127.74
RP11-430L17.1	3.94153	1.04243	0	2.69609	1.95142	1.15717	5.14633	2.61056	1.52842	1.02966	0.811927	3.18843
SPATA21	350.796	392.995	352.281	404.414	377.6	402.695	338.8	345.465	359.942	395.389	407.587	410.245
AL358794.1	0	0	0	0	0	0	0	0	0	0	0	0
NECAP2	515.355	477.431	435.057	606.621	633.236	621.399	363.674	361.998	369.113	479.821	441.688	445.317
RP4-798A10.2	50.2545	38.5698	34.6505	17.974	27.3199	23.1434	36.882	36.5479	38.9746	20.5932	21.1101	24.4446
CROCCP3	113.319	88.6062	100.102	69.1998	53.6641	68.2729	101.211	87.889	81.7703	61.7796	46.2798	64.8314
RNU1-1	0.985383	0	0	0	0	0	0	0	0	0	0	0
RP4-798A10.7	7.88306	4.1697	3.85006	4.49349	1.95142	3.4715	9.43493	1.74038	5.34946	5.1483	1.62385	1.06281
RP4-798A10.4	0	0	0	0	0	0	0	0	0	0	0	0
RP5-875O13.1	0	0	0	0	0	0	0	0	0	0	0	0
RNU1-6P	0	0	0	0	0	0	0	0	0	0	0	0
FAM231C	0	0	0	0	0	0	0	0	0	0	0	0
RP5-875O13.6	0	0	0	0	0	0	0	0	0	0	0	0
AL355149.1	0	0	0	0	0	0	0	0	0	0	0	0
NBPF1	427.656	432.607	446.607	380.149	433.215	455.924	409.133	461.2	425.664	402.597	420.578	385.8
RP5-1182A14.5	0.985383	0	0	1.7974	0.97571	0	1.71544	0	2.29263	0	1.62385	0
CROCCP2	126.129	157.406	142.452	145.589	109.28	121.503	130.374	120.956	136.793	132.826	118.541	128.6
MST1P2	19.7077	14.594	15.4002	21.5688	29.2713	33.5579	10.2927	15.6634	18.341	23.6822	26.7936	28.6959
RP1-163M9.8	0	0	0	0.898698	0.97571	0	0	1.74038	0	0	0.811927	0
RNU1-3	0	0	0	0.898698	0.97571	0	0	0	0	0	0	1.06281
FAM231A	0	0	0	0	0	0	0	0	0	0	0	0
RP5-875O13.7	0.985383	1.04243	3.85006	6.29089	0.97571	11.5717	1.71544	6.9615	2.29263	12.3559	8.93119	6.37686
AL021920.1	0	0	0	0	0	0	0	0	0	0	0	0
EIF1AXP1	32.5176	25.0182	11.5502	17.974	15.6114	24.3005	18.8699	26.1056	29.8041	21.6229	21.1101	18.0678
ESPNP	0.985383	2.08485	1.92503	12.5818	8.78139	10.4145	2.57316	2.61056	2.29263	9.26694	8.93119	9.56529
RP1-163M9.7	0	0	0	0	0	0	0	0	0	0	0	0
RP5-1182A14.7	0	1.04243	0	0	0.97571	0	0	1.74038	0.764209	1.02966	0	2.12562
CROCC	71.9329	55.2486	77.0012	100.654	60.494	71.7444	70.3331	83.538	74.1282	84.4321	82.8165	104.155
CROCCP4	0.985383	0	0	0	0	0	0	0	0	1.02966	0	0
RNU1-4	0	0	0	0	0	1.15717	0	0	0	0	0	1.06281
MST1L	12.81	10.4243	5.77509	12.5818	8.78139	24.3005	8.57721	11.3124	14.52	15.4449	10.555	8.50248
RP11-108M9.1	0	0	0	0	0	0	0	0	0	0	0	0
RP11-108M9.2	0	0	0	0	0	0	0	0	0	0	0	0
MIR3675	0	0	0	0	0	0	0	0	0	0	0	0
RP11-108M9.3	0	0	0	0	0	1.15717	0.857721	0	0.764209	0	0	0
RNU1-5P	0	0	0	0	0	0	0	0	0	0	0	0
RP11-108M9.4	0	2.08485	3.85006	0	0	0	0	0	0.764209	0	2.43578	1.06281
RP11-108M9.5	0	3.12728	0	0	0.97571	0	0	0	0	2.05932	0	1.06281
RNU1-2	0.985383	0	0	0	0	2.31434	0	0.870188	0	1.02966	0	0
RP11-108M9.6	2.95615	2.08485	0	2.69609	0.97571	1.15717	0.857721	0	0.764209	0	0.811927	0
MFAP2	15.7661	13.5515	13.4752	31.4544	28.2956	35.8722	14.5813	20.0143	8.40629	17.5042	18.6743	20.1934
RP1-37C10.3	0.985383	0	1.92503	0.898698	0	0	1.71544	1.74038	0.764209	3.08898	2.43578	4.25124
ATP13A2	441.451	479.516	498.583	303.76	216.608	231.434	572.1	513.411	567.807	316.105	267.936	288.021
SDHB	487.764	510.789	523.608	619.203	569.815	651.486	596.974	471.642	609.838	566.313	639.798	647.251
PADI2	378.387	356.51	373.456	545.51	485.904	579.741	273.613	268.888	260.595	319.194	354	283.77
RP11-380J14.1	0.985383	0	0	0.898698	0	1.15717	0	0	0.764209	1.02966	0	0
RP11-380J14.4	0	0	0	0	0	0	0	0	0	0	0	0
PADI1	113.319	107.37	103.952	125.818	121.964	127.289	73.764	69.615	70.3072	58.6906	57.6468	52.0777
PADI3	42.3715	46.9092	38.5006	42.2388	28.2956	31.2435	23.1585	23.4951	27.5115	13.3856	11.367	18.0678
MIR3972	0.985383	0	0	0.898698	0.97571	1.15717	0	0	0	0	1.62385	0
PADI4	0	0	0	0	0	1.15717	0	0.870188	0	0	0	0
AC004824.2	0	0	0	0	0	0	0	0	0	0	0	0
PADI6	0	0	0	0	0	0	0	0	0	0	0	0
RP1-20B21.4	14.7807	21.8909	32.7255	14.3792	9.7571	20.829	34.3088	15.6634	29.0399	24.7118	30.8532	34.0099
RCC2	2517.65	2685.29	2644.99	1996.91	1905.56	1933.63	3243.04	3065.67	3103.45	2853.19	2590.86	2778.18
AC004824.1	0	0	0	0	0	0	0	0	0	0	0	0
ARHGEF10L	270.98	300.219	250.254	390.035	367.843	371.451	247.881	275.85	249.132	364.499	371.05	343.288
RP11-473A10.2	0	0	0	0	0	0	0	0	0	0	0	0
AL136529.1	0	0	0	0	0	0	0	0	0	0	0	0
ACTL8	0	0	0	0.898698	0	0	0.857721	0.870188	1.52842	0	0.811927	0
RP11-174G17.2	0	0	0	0	0	0	0	0	0	0	0	0
IGSF21	0	0	0	0	0	0	0	0	0	0	0	0
RP11-174G17.3	0	0	0	0	0	0	0	0	0	0	0	0
RP11-174G17	0	0	0	0	0	0	0	0	0	0	0	0
RP11-422P22.1	0	0	0	0	0	0	0	0	0	0	0	0
KLHDC7A	517.326	508.704	488.958	706.377	597.135	638.757	512.917	486.435	440.184	656.923	706.376	647.251
DYNLL1P3	0	0	0	0	0	0	0	0	0	0	0	0
RP1-8B22.2	0	0	0	0	0	0	0	0	0	0	0	0
PAX7	0	0	0	0	0	0	0	0	0	0	0	0
TAS1R2	0	0	0	0	0	0	0	0	0	0	0	0
RP13-279N23.2	124.158	104.243	148.227	98.8568	88.7896	120.345	150.101	100.072	123.802	94.7287	102.303	87.1504
ALDH4A1	248.316	231.419	292.605	142.893	134.648	148.118	348.235	260.186	307.976	169.894	167.257	176.426
MIR4695	0	0	0	0	0	0	0	0	0	0	0	0
MIR1290	0	0	0	0.898698	0	0	0	0	0	1.02966	0	0
IFFO2	178.354	157.406	171.328	275.9	252.709	255.734	99.4956	93.1101	94.7619	181.22	170.505	173.238
RP5-1126H10.2	70.9476	62.5456	59.6759	66.5037	57.5669	45.1296	60.8982	41.769	64.1935	85.4617	69.0138	88.2132
UBR4	5990.14	6472.42	6358.37	5841.54	6153.8	5899.24	6438.91	6582.97	6298.61	6922.4	6465.37	6600.05
RP1-43E13.2	8.86844	9.38183	19.2503	8.08828	8.78139	9.25735	6.00405	6.09132	6.87788	9.26694	6.49541	5.31405
EMC1	2117.59	2140.1	2079.03	1720.11	1739.69	1782.04	2411.05	2392.15	2449.29	2141.69	2080.97	2074.6
MRTO4	376.416	429.479	396.556	329.822	317.106	303.178	392.836	395.936	406.559	348.025	340.197	337.973
AKR7L	7.88306	10.4243	11.5502	8.98698	7.80568	9.25735	12.8658	7.83169	9.93471	8.23728	7.30734	8.50248
AKR7A3	6.89768	9.38183	11.5502	14.3792	4.87855	5.78584	7.71949	13.923	8.40629	9.26694	10.555	11.6909
RP4-657E11.10	8.86844	9.38183	17.3253	9.88568	6.82997	5.78584	17.1544	15.6634	21.3978	6.17796	12.9908	9.56529
AKR7A2	284.776	267.903	290.68	294.773	250.758	278.878	310.495	296.734	321.732	254.326	286.61	259.326
RNU6-1099P	2.95615	1.04243	0	1.7974	1.95142	2.31434	0.857721	0.870188	1.52842	1.02966	0.811927	0
PQLC2	99.5236	86.5214	90.4764	75.4906	81.9597	83.3161	99.4956	99.2014	100.876	103.996	112.046	97.7785
CAPZB	1638.69	1662.67	1665.15	1668.88	1483.08	1626.98	1675.99	1649.01	1620.12	1404.46	1321.82	1304.07
RN7SL277P	0	0	0	0	0.97571	1.15717	0	0	0	0	0	0
RNU4-28P	0	0	0	0	0	0	0	0	0	0	0	0
RP5-1056L3.1	0	0	0	0	0	0	0	0	0	0	0	0
MINOS1	291.673	300.219	271.429	186.929	208.802	189.776	247.881	204.494	233.848	161.657	170.505	155.17
MINOS1-NBL1	494.662	518.086	471.632	404.414	368.818	383.023	472.604	436.834	464.639	387.152	379.17	342.225
RP5-1056L3.3	3.94153	0	1.92503	1.7974	4.87855	3.4715	1.71544	0.870188	3.05683	0	3.24771	4.25124
NBL1	537.034	553.528	556.334	459.235	425.41	444.353	601.262	514.281	567.807	482.91	476.601	444.254
HTR6	0	0	0	0	0	0	0	0	0	0	0	0
TMCO4	125.144	114.667	102.027	128.514	158.065	144.646	90.0607	107.903	89.4124	157.538	125.849	126.474
RNF186	0	1.04243	0	0.898698	2.92713	2.31434	2.57316	1.74038	0.764209	1.02966	4.05963	1.06281
RP11-91K11.2	0	0	0	0	0	0	0	0	0	0	0	0
OTUD3	235.506	253.31	281.054	201.308	235.146	238.377	180.979	206.235	201.751	246.089	218.408	231.692
PLA2G2E	0	0	0	0	0	0	0	0	0	0	0	0
RN7SL304P	0	0	0	0	0	0	0	0	0	0	0	0
PLA2G2A	0	0	0	0	0	1.15717	0	0	0	0	0	0
PLA2G5	0	0	0	0	0	0	0	0	0	0	0	1.06281
PLA2G2D	0	0	0	0	0	1.15717	0	0	0	0	0	0
PLA2G2F	0.985383	1.04243	0	0	0	0	0	0	0	1.02966	0	0
RP3-340N1.2	5.9123	12.5091	5.77509	1.7974	3.90284	3.4715	5.14633	6.09132	3.05683	3.08898	4.05963	5.31405
PLA2G2C	0	0	0	0	0	0	0	0	0	1.02966	0	1.06281
UBXN10-AS1	0	0	0	0	0	0	0	0	0.764209	0	0	0
UBXN10	10.8392	11.4667	5.77509	23.3662	19.5142	18.5147	6.00405	4.35094	3.82104	16.4746	13.8028	7.43967
RP3-340N1.6	0	0	0	0	0	0	0	0	0	0	0	0
VWA5B1	0	0	0	0	0	0	0	0	0	0	0	0
RP4-745E8.2	0	0	0	0	0	0	0	0	0	0	0	0
LINC01141	0	0	0	0	0	0	0	0	0	0	0	1.06281
RP4-749H3.2	0	0	0	0	0	0	0	0	0	0	0	0
CAMK2N1	1199.21	1192.54	1160.79	1713.82	1663.59	1599.21	1036.98	1042.49	1103.52	1356.06	1294.21	1388.03
MUL1	298.571	261.649	306.08	417.895	381.503	392.28	311.353	312.397	335.488	442.754	439.252	450.631
RPS4XP4	0	0	0	0	0	0	0	0	0	1.02966	0	0
FAM43B	0	0	0	0	0	0	0	0	0	0	0	0
CDA	19.7077	18.7637	32.7255	51.2258	42.9312	52.0726	18.0121	17.4038	16.8126	26.7711	29.2294	32.9471
PINK1	265.068	283.54	215.603	204.004	164.895	202.504	277.044	271.499	273.587	194.606	200.546	194.494
MIR6084	0	0	0	0	0	0	0	0	0	0	0	0
PINK1-AS	551.814	493.067	500.508	340.607	323.936	293.921	431.434	416.82	411.908	249.178	288.234	238.069
DDOST	5187.05	5033.88	5228.38	4204.11	4051.15	4059.35	3696.78	3619.98	3673.55	3057.06	3269.63	3109.78
KIF17	0	1.04243	0	8.98698	6.82997	5.78584	0.857721	2.61056	3.05683	2.05932	3.24771	3.18843
RP5-930J4.5	0	0	0	0.898698	0.97571	0	0	0	0	0	0	0
SH2D5	38.4299	42.7395	34.6505	62.0102	53.6641	52.0726	60.0405	50.4709	42.0315	59.7203	60.8945	64.8314
RP5-930J4.2	0	0	0	0	0.97571	0	0	0	0	0	0	1.06281
HP1BP3	5455.08	5100.59	5341.96	4686.71	4956.61	4865.89	4542.49	4941.8	4736.57	4589.19	4506.19	4816.65
EIF4G3	1199.21	1253	1293.62	1159.32	1093.77	1189.57	1312.31	1333.13	1294.57	1195.43	1031.96	1142.52
RNU7-200P	0	0	0	0	0	0	0	0	0	0	0	0
MIR1256	0	0	0	0	0	0	0	0	0	0	0	0
RPS15AP6	0	0	0	0	0	0	0	0	0	1.02966	0	0
RP11-487E1.2	0	0	0	0.898698	0	0	0	0	0	0	0	0
HSPE1P27	0	0	0	0	0	2.31434	0.857721	0.870188	0	2.05932	0.811927	0
ECE1	2833.96	2932.34	2860.59	3462.68	3423.77	3253.96	3216.45	3132.68	3233.37	4308.1	4071.81	4109.88
RP3-329E20.2	0	2.08485	0	1.7974	3.90284	1.15717	0	0.870188	0	0	0	3.18843
RP5-1071N3.1	6.89768	5.21213	7.70012	4.49349	10.7328	8.10018	4.28861	7.83169	6.87788	4.11864	8.11927	1.06281
PPP1R11P1	0	0	0	0	0	1.15717	0	0	0	0	0	0
RP11-293F5.8	0	0	0	0	0	0	0	0	0	0	0	0
RP11-293F5.1	0	0	0	0	0	0	0	0	0	0	0	0
NBPF2P	3.94153	3.12728	0	1.7974	3.90284	8.10018	4.28861	6.9615	1.52842	5.1483	7.30734	1.06281
HS6ST1P1	0.985383	8.33941	5.77509	2.69609	4.87855	8.10018	6.00405	5.22113	4.58525	8.23728	2.43578	8.50248
CROCCP5	0	0	0	0	0	0	0	0	0.764209	0	0	0
NBPF3	66.0206	72.9698	65.451	67.4024	67.324	82.1589	72.9063	77.4467	83.2987	80.3134	90.1238	85.0248
PFN1P10	0.985383	0	0	0	0	1.15717	2.57316	0.870188	0.764209	0	0	0
ALPL	0.985383	1.04243	1.92503	3.59479	4.87855	3.4715	0	0	2.29263	3.08898	4.05963	3.18843
RP11-63N8.3	0	0	0	0	0.97571	0	0	0	0	0	0	0
AL359815.1	0	0	0	0	0	0	0	0	0	0	0	0
RAP1GAP	741.993	685.916	710.336	1056.87	954.245	1036.82	562.665	555.18	570.864	630.152	685.266	652.565
USP48	1401.21	1390.6	1474.57	1588	1518.21	1608.46	1267.71	1293.97	1301.45	1458	1422.5	1388.03
U7	1.97077	3.12728	3.85006	6.29089	6.82997	6.94301	3.43088	1.74038	3.82104	1.02966	3.24771	1.06281
RP11-132G19.3	0	0	0	0	0	0	0	0	0	1.02966	0.811927	0
LDLRAD2	1322.38	1297.82	1393.72	1233.91	944.487	1009.05	1006.96	1053.8	1021.75	749.592	703.128	705.706
HSPG2	14057.5	14030	14035.4	12759.7	10623.5	10685.3	11484	11144.5	11073.4	8109.6	7587.45	7891.36
RP11-26H16.1	0.985383	2.08485	0	0	5.85426	3.4715	0	0.870188	3.05683	0	0	0
CELA3B	0.985383	1.04243	0	0	0.97571	0	0.857721	0.870188	0	1.02966	0	1.06281
RN7SL386P	0	0	0	0	0	0	0	0	0	0	0	0
RNU6-1022P	0	0	0	0	0	0	0	0	0	0	0	0
CELA3A	0	2.08485	1.92503	0.898698	0	2.31434	0	0	0	0	0	0
RN7SL186P	0	0	0	0.898698	0	0	0	0	0	0	0	0
RNU6-776P	0	0	0	0.898698	0	0	0	0	0	0	0	0
RP1-224A6.3	1.97077	4.1697	1.92503	0.898698	0	0	1.71544	2.61056	0.764209	0	1.62385	0
LINC00339	210.872	182.425	180.953	135.703	130.745	155.061	194.703	210.585	191.052	114.292	158.326	122.223
CDC42	5263.91	5071.4	5268.81	4852.97	4765.37	5005.91	5385.63	5245.49	5342.58	4642.73	4779.81	4695.49
CDC42-IT1	0.985383	2.08485	1.92503	9.88568	7.80568	13.886	0.857721	7.83169	3.05683	8.23728	3.24771	9.56529
RP1-224A6.8	4.92691	3.12728	3.85006	10.7844	8.78139	4.62867	7.71949	6.09132	9.1705	9.26694	4.05963	10.6281
RP1-224A6.9	1.97077	1.04243	1.92503	5.39219	2.92713	1.15717	0.857721	2.61056	0.764209	2.05932	0.811927	2.12562
WNT4	20.693	25.0182	21.1753	41.3401	30.247	38.1866	18.0121	17.4038	13.7558	22.6525	20.2982	21.2562
MIR4418	0	0	0	0	0	0	0	0	0	0	0	0
RP11-415K20.1	0	0	0	0	0	0	0	0	0	0	0	0
RP11-415K20.2	0	0	0	0	0	0	0	0	0	0	0	0
ZBTB40	651.338	678.619	598.684	544.611	635.187	626.028	803.685	781.429	729.055	650.745	695.009	679.135
ZBTB40-IT1	9.85383	6.25456	5.77509	7.18959	6.82997	13.886	10.2927	7.83169	6.11367	13.3856	9.74312	7.43967
EPHA8	0	0	0	0.898698	0	0	0	0	0	2.05932	0	0
AL158086.1	0	0	0	0	0	0	0	0	0	0	0	0
C1QA	0	0	0	0	0	0	0	0	0	0	0	0
C1QC	0	0	0	0	0	0	0	0	0	0	0	0
C1QB	0	0	0	0	0	0	0	0	0	0	0	0
EPHB2	466.086	495.152	475.482	453.843	489.806	477.91	588.397	552.569	560.165	506.593	491.216	480.39
MIR4684	0	0	0	0	0	0	0	0	0	0	0	0
AL611946.1	0	0	0	0	0	0	0	0	0	0	0	0
RP11-69E9.1	0	0	0	0	0.97571	0	0	0.870188	0	0	0.811927	0
MIR4253	0	0	0	0	0	0	0	0	0	0	0	0
LACTBL1	0	0	0	0	0	0	0	0	0	0	0	0
C1orf234	0.985383	1.04243	1.92503	0	0	0	0.857721	0	0.764209	2.05932	0	0
KDM1A	1797.34	1774.21	1799.9	1418.15	1449.91	1504.32	1843.24	1713.4	1742.4	1530.07	1581.63	1531.51
RP1-184J9.2	1.97077	6.25456	7.70012	3.59479	4.87855	4.62867	3.43088	2.61056	0.764209	4.11864	2.43578	4.25124
MIR3115	0	0	0	0	0.97571	0	0	0	0	0	0	0
MIR4419A	0	0	0	0.898698	0	0	0	0	0	0	0	1.06281
LUZP1	617.835	641.092	619.86	539.219	547.373	514.94	669.88	648.29	648.049	579.698	599.202	580.294
RP5-979D14.1	0	0	1.92503	0	1.95142	0	0	0	0	0	0	0
RNU6-514P	0	0	0	0	0	0	0	0	0	0	0	0
RNU6-135P	0	1.04243	0	0	0	0	0	0	0	0	0	0
HTR1D	10.8392	9.38183	5.77509	19.7714	9.7571	17.3575	6.00405	7.83169	9.1705	12.3559	5.68349	10.6281
RP5-1057J7.1	0	0	0	0	0	0	0	0	0	0	0	0
LINC01355	154.705	158.449	155.927	91.6672	79.0325	91.4163	107.215	152.283	130.68	79.2838	78.7569	75.4595
HNRNPR	2614.22	2703.01	2708.52	1782.12	1802.14	1843.37	2465.95	2358.21	2469.16	1728.8	1607.61	1615.47
ZNF436	269.995	277.285	292.605	383.744	382.478	410.795	323.361	359.388	364.528	419.071	426.261	380.486
ZNF436-AS1	24.6346	31.2728	28.8755	26.9609	16.5871	24.3005	26.5894	35.6777	24.4547	13.3856	13.8028	14.8793
RP5-1057J7.7	0	0	0	0	0	0	0.857721	0.870188	0	0	1.62385	2.12562
TCEA3	50.2545	38.5698	50.0508	119.527	123.915	106.459	36.0243	53.0815	32.0968	79.2838	94.9954	76.5223
RP4-654C18.1	0	0	0	0.898698	0.97571	0	0	0	0	0	0.811927	0
ASAP3	18.7223	18.7637	26.9504	34.1505	34.1499	40.5009	26.5894	19.1441	24.4547	25.7415	30.8532	26.5702
E2F2	59.123	92.7759	88.5514	23.3662	20.4899	30.0864	63.4714	65.2641	48.9094	24.7118	17.0505	18.0678
RP1-150O5.3	4.92691	2.08485	7.70012	1.7974	1.95142	1.15717	7.71949	8.70188	5.34946	9.26694	5.68349	7.43967
ID3	50.2545	68.8001	59.6759	187.828	143.429	189.776	76.3372	56.5622	64.9577	153.419	162.385	168.987
MDS2	0	0	0	0	0.97571	0	0	0	0	0	0	0
RP11-223J15.2	0	0	0	0	0	0	0	0	0	0	0	0
RPL11	3465.59	3591.16	3520.88	4167.26	3873.57	3888.09	4098.19	3686.12	4024.32	4589.19	5397.69	5067.48
TCEB3	838.561	911.08	850.863	911.28	926.925	959.292	1112.46	1101.66	1070.66	1280.9	1305.58	1349.77
TCEB3-AS1	102.48	97.988	84.7013	81.7815	86.8382	104.145	84.9144	88.7592	102.404	89.5804	101.491	103.093
PITHD1	303.498	284.582	279.129	337.012	367.843	391.123	344.804	319.359	350.772	433.487	429.509	440.003
LYPLA2	850.385	858.959	887.439	794.449	688.851	707.03	1055.85	932.841	979.715	891.685	938.587	889.572
GALE	1241.58	1132.07	1214.69	1497.23	1380.63	1306.44	902.323	852.784	906.351	1290.16	1283.66	1253.05
HMGCL	569.551	566.037	562.109	831.296	860.576	827.375	473.462	546.478	557.108	753.711	828.165	741.841
FUCA1	771.555	753.674	800.813	745.919	682.997	742.902	886.026	821.457	855.149	754.74	897.991	784.353
CNR2	0.985383	0	0	0.898698	0	1.15717	0	0	0.764209	0	0.811927	0
BTBD6P1	0.985383	0	0	0	0	0	0	0	0	0	0	0
RP11-4M23.3	0	0	0	0	0	0	0	0	0	0	0	0
MIR378F	0	0	0	0	0	0	0	0	0	0	0	0
RP11-4M23.4	0	0	0	0	0	1.15717	0	0	0	0	0	0
PNRC2	1573.66	1528.2	1459.17	1528.69	1753.35	1658.22	1798.64	1852.63	1868.49	2023.28	2033.06	2003.4
SRSF10	3046.8	3074.11	3030	2247.64	2387.56	2486.75	2747.28	2808.1	2774.08	2354.83	2099.64	2322.24
RP11-4M23.7	0	0	0	0	0	0	0	0	0	0	0	0
RP11-293P20.2	0	0	0	0	0	0	0.857721	0	0	0	0	0
MYOM3	0.985383	0	0	0.898698	0	2.31434	0	0.870188	0	1.02966	0	1.06281
RP11-293P20.4	0	0	0	0	0	0	0	0	0	0	0	0
IL22RA1	40.4007	47.9516	48.1258	81.7815	87.8139	107.617	37.7397	29.5864	36.682	105.025	77.133	80.7735
IFNLR1	76.8598	82.3517	67.3761	109.641	105.377	118.031	90.0607	82.6679	99.3471	115.322	123.413	128.6
RP11-10N16.2	0	0	0	0	0	0	0	0	0	0	0	0
AL590683.1	0	0	0	0	0	0	0	0	0	0	0	0
AL590683.2	0	0	0	0	0	0	0	0	0	0	0	0
RP11-10N16.3	2.95615	3.12728	0	0.898698	0	0	5.14633	1.74038	3.82104	2.05932	1.62385	3.18843
GRHL3	48.2838	62.5456	57.7509	123.122	157.089	143.489	60.0405	50.4709	45.8525	195.635	199.734	168.987
STPG1	227.623	265.819	221.378	251.635	243.928	234.905	255.601	237.561	243.018	209.021	233.835	217.876
NIPAL3	949.909	1038.26	983.69	810.626	794.228	755.631	909.184	878.02	943.033	663.101	690.138	692.952
RCAN3	726.227	701.553	756.537	880.724	1019.62	945.406	644.148	744.881	708.421	850.499	824.105	886.383
RP4-594I10.3	103.465	86.5214	86.6264	113.236	129.769	116.874	92.6339	102.682	93.2335	79.2838	78.7569	98.8413
NCMAP	2605.35	2546.65	2673.87	2868.64	3063.73	3122.04	3006.31	2917.74	2938.38	3624.4	3685.33	3745.34
RP11-496D1.2	7.88306	4.1697	5.77509	8.98698	10.7328	8.10018	9.43493	2.61056	6.11367	7.20762	7.30734	0
SRRM1	1902.77	1989.99	1951.98	2698.79	3022.75	2997.07	1819.23	1792.59	1821.87	2432.06	2465.01	2537.99
CLIC4	2022.01	2296.46	2088.66	1537.67	1601.14	1542.51	2036.23	1937.91	1971.66	1448.73	1162.68	1415.66
RNU6-1208P	0	0	0	0	2.92713	0	0	0	0	0	0	0
RUNX3	0.985383	2.08485	3.85006	4.49349	9.7571	8.10018	2.57316	1.74038	3.05683	3.08898	3.24771	5.31405
MIR6731	0	0	0	0	0	0	0	0	0	0	0	0
RP11-84D1.1	0	0	0	0	0	0	0	0	0	0	0	0
RP11-84D1.2	0	0	0	0	0	0	0	0	0	0	0	0
MIR4425	0	0	0	0	0	0	0	0	0	0	0	0
RP4-799D16.1	0	0	0	0	0	0	0	0	0	0	0	0
RP4-781L3.1	0	0	0	0	0	0	0	0	0	0	0	0
RP4-706G24.1	0	0	0	0	0	0	0	0	0	0	0	0
SYF2	452.291	464.922	456.232	638.974	691.779	651.486	479.466	502.969	523.483	661.041	715.307	708.894
RSRP1	669.075	577.504	589.059	543.712	525.908	514.94	552.372	545.608	538.003	456.139	539.119	533.53
RP3-465N24.6	0	1.04243	0	0	1.95142	0	3.43088	2.61056	0	0	0.811927	1.06281
RP3-465N24.5	18.7223	14.594	9.62515	8.98698	5.85426	8.10018	22.3007	19.1441	12.2273	7.20762	12.1789	19.1306
RHD	16.7515	9.38183	15.4002	11.6831	13.6599	16.2004	11.1504	13.923	12.9915	12.3559	11.367	11.6909
SDHDP6	0.985383	2.08485	7.70012	9.88568	5.85426	2.31434	3.43088	1.74038	6.87788	2.05932	2.43578	6.37686
RP11-335G20.7	11.8246	10.4243	5.77509	3.59479	8.78139	5.78584	6.00405	8.70188	9.1705	8.23728	6.49541	8.50248
TMEM50A	1608.14	1735.64	1720.98	1603.28	1661.63	1623.51	1787.49	1790.85	1695.78	1982.09	1903.97	1819.53
RHCE	4.92691	1.04243	5.77509	8.98698	6.82997	6.94301	3.43088	7.83169	3.05683	4.11864	5.68349	4.25124
RP3-469D22.1	0.985383	0	0	0.898698	0	0	0	0.870188	0.764209	0	0	1.06281
TMEM57	481.852	433.649	535.158	443.058	472.244	510.311	552.372	575.194	566.279	508.652	509.89	536.719
LDLRAP1	141.895	180.34	188.653	106.046	89.7653	91.4163	162.967	160.115	163.541	121.5	144.523	113.721
RP11-70P17.1	0	0	0	0	0.97571	0	0	0	0	0	0	0
MAN1C1	3.94153	1.04243	1.92503	2.69609	0.97571	3.4715	0	0.870188	1.52842	3.08898	0.811927	2.12562
RP1-187B23.1	0	0	0	0	0.97571	0	0	0	0	0	0	0
SEPN1	1016.91	1004.9	1101.12	648.86	668.361	610.985	1324.32	1219.13	1273.17	922.575	896.367	884.258
RP1-317E23.6	19.7077	16.6788	15.4002	6.29089	13.6599	10.4145	19.7276	16.5336	16.8126	11.3263	14.6147	12.7537
RP1-317E23.3	10.8392	19.8061	7.70012	5.39219	8.78139	11.5717	9.43493	13.923	7.64209	6.17796	10.555	9.56529
MTFR1L	483.823	426.352	498.583	505.967	551.276	512.626	467.458	460.329	427.193	459.228	496.899	453.82
RP1-317E23.7	2.95615	2.08485	1.92503	0.898698	1.95142	5.78584	4.28861	2.61056	3.05683	4.11864	3.24771	10.6281
AUNIP	92.626	113.624	115.502	76.3893	80.0082	68.2729	89.203	68.7448	81.0061	57.6609	56.8349	63.7686
RP1-125I3.2	85.7283	99.0305	107.802	143.792	113.182	94.8878	94.3493	77.4467	92.4692	97.8177	123.413	125.412
PAQR7	404.992	396.122	469.707	590.445	455.657	432.781	373.966	359.388	393.567	497.326	522.069	464.448
STMN1	3633.11	3719.38	3771.13	2283.59	2084.12	2176.63	3410.3	3293.66	3214.26	1702.03	2027.38	1812.09
SNRPFP2	0	0	1.92503	0	1.95142	0	0	0	0	0	0	0
RP1-125I3.4	0	0	0	0	0	0	0	0.870188	0	0	0	1.06281
MIR3917	0	0	0	0	0	0	0	0	0	0	0	0
AL033528.1	0	0	0	0	0	0	0	0	0.764209	0	0	0
PAFAH2	292.659	306.473	311.855	297.469	292.713	285.821	415.995	388.104	364.528	392.3	427.885	396.428
RNU6-110P	0	0	0	0	0	1.15717	0	0	0	0	0	0
SCARNA17	0	0	0	0	0	0	0.857721	0	0	0	0	0
SCARNA18	2.95615	3.12728	5.77509	7.18959	3.90284	5.78584	1.71544	1.74038	4.58525	6.17796	6.49541	1.06281
EXTL1	3.94153	2.08485	1.92503	4.49349	0.97571	2.31434	4.28861	2.61056	6.11367	2.05932	3.24771	2.12562
SLC30A2	0	0	0	4.49349	4.87855	5.78584	0	0.870188	0	10.2966	4.87156	4.25124
TRIM63	0	0	0	0	0	0	0	0	0.764209	0	0	0
AL391650.1	0	0	0	0	0	0	0	0	0	0	0	0
PDIK1L	270.98	288.752	273.354	186.031	196.118	197.876	251.312	297.604	303.391	200.784	218.408	204.059
FAM110D	0	0	0	1.7974	0	0	0.857721	0	0	0	0	0
RP11-96L14.8	0	0	0	0	0	0	0	0	0	0	0	0
RP11-96L14.7	94.5967	93.8183	103.952	139.298	138.551	115.717	106.357	103.552	114.631	146.212	141.275	143.479
ZNF593	99.5236	103.2	109.727	141.096	141.478	121.503	116.65	114.865	121.509	154.449	152.642	151.982
CNKSR1	279.849	244.97	284.904	318.139	274.175	311.278	264.178	255.835	269.766	382.004	383.229	412.37
CATSPER4	0	1.04243	0	0	0	0	0	0	0	0	0	0
RP11-231P20.2	0.985383	1.04243	0	0.898698	0	0	1.71544	0	0.764209	0	0.811927	1.06281
RP11-231P20.6	0	0	0	0	0	0	0	0	0	0	0	0
CEP85	391.197	415.928	381.156	225.573	244.903	225.648	387.69	386.363	369.877	255.356	246.826	293.335
RP11-231P20.5	2.95615	0	0	0	0.97571	0	0.857721	2.61056	2.29263	0	0	1.06281
SH3BGRL3	1065.2	1018.45	1049.14	929.254	861.552	834.318	1115.04	1131.24	1081.36	1068.79	984.055	1014.98
UBXN11	252.258	229.334	240.629	294.773	241	262.677	253.028	209.715	223.913	221.377	237.894	221.064
CD52	0	0	0	0.898698	0	0	0.857721	2.61056	0	0	0.811927	0
AIM1L	247.331	295.007	273.354	492.487	428.337	417.738	162.967	201.884	173.475	449.961	379.982	378.36
RP11-569G9.7	1.97077	2.08485	1.92503	1.7974	7.80568	5.78584	0.857721	0.870188	2.29263	11.3263	4.87156	12.7537
ZNF683	0	0	0	0	0	0	0	0	0	0	0	0
LIN28A	0	0	0	1.7974	0	0	0.857721	0.870188	0	2.05932	0	1.06281
DHDDS	317.293	316.897	325.33	230.965	256.612	260.363	323.361	275.85	338.544	255.356	280.115	265.702
RP3-476K8.4	0	2.08485	3.85006	0.898698	0.97571	2.31434	3.43088	0.870188	0.764209	2.05932	1.62385	2.12562
RP3-476K8.3	5.9123	4.1697	9.62515	2.69609	10.7328	3.4715	4.28861	6.09132	3.82104	3.08898	4.87156	5.31405
HMGN2	2821.15	2872.93	2976.1	2549.61	2694.91	2514.53	2716.4	2746.31	2739.69	2481.48	2470.69	2407.26
DPPA2P2	0	0	0	0	0	0	0	0	0	0	0	0
RPS6KA1	427.656	455.54	462.007	458.336	450.778	446.667	408.275	408.988	383.633	413.923	397.032	395.365
MIR1976	0	0	0	0	0	0	0	0	0	0	0.811927	0
RN7SL679P	0	0	0	0	0	0	0	0	0	0	0	0
RNU7-29P	0	0	0	0	0	0	0	0	0	0	0	0
RP11-492M19.3	0	0	0	0	0	0	0	0	0	0	0	0
snoU13	13.7954	21.8909	9.62515	19.7714	15.6114	20.829	13.7235	15.6634	13.7558	25.7415	18.6743	21.2562
RP4-785J1.1	0	0	0	0	0	0	0	0	0	0	0	0
RP5-968P14.2	3.94153	4.1697	15.4002	3.59479	3.90284	3.4715	12.0081	8.70188	17.5768	3.08898	6.49541	3.18843
ARID1A	1734.27	1762.74	1786.43	2083.18	2079.24	1967.19	1620.24	1592.44	1622.41	1826.62	1696.11	1700.5
PIGV	288.717	277.285	275.279	286.685	279.053	320.536	279.617	293.253	259.831	254.326	250.885	269.954
RN7SL165P	0	0	0	0	0	0	0	1.74038	0	0	0	0
ZDHHC18	293.644	328.364	292.605	284.887	230.268	241.848	525.783	491.656	496.736	515.859	522.069	471.887
SFN	890.786	961.117	960.59	699.187	611.77	620.242	1018.97	925.88	899.474	906.1	846.839	841.745
GPN2	427.656	419.055	417.732	394.528	317.106	380.708	399.698	378.532	402.738	427.309	398.656	392.177
RP1-50O24.6	0	1.04243	0	0	0	1.15717	0.857721	1.74038	1.52842	0	0	2.12562
GPATCH3	91.6406	82.3517	102.027	90.7685	64.3969	64.8014	100.353	109.644	103.932	107.085	114.482	120.097
NUDC	1118.41	1220.68	1099.19	775.577	746.418	719.759	1128.76	1126.89	1144.78	776.363	727.486	712.082
NR0B2	6.89768	13.5515	13.4752	5.39219	2.92713	2.31434	6.86177	2.61056	4.58525	0	0.811927	0
KDF1	280.834	277.285	298.38	468.222	434.191	469.81	265.036	244.523	272.058	482.91	474.977	481.453
RPL12P13	0.985383	4.1697	3.85006	1.7974	2.92713	3.4715	2.57316	0	3.82104	1.02966	2.43578	4.25124
RP11-344H11.5	2.95615	0	0	0	1.95142	3.4715	2.57316	4.35094	5.34946	3.08898	0.811927	3.18843
OSTCP2	2.95615	3.12728	7.70012	1.7974	4.87855	1.15717	3.43088	0.870188	4.58525	2.05932	2.43578	1.06281
TRNP1	5341.76	5153.75	5338.11	6084.19	5716.69	6171.18	5291.28	5243.75	5165.29	5063.87	5491.87	4914.43
FAM46B	23.6492	29.1879	15.4002	34.1505	29.2713	27.772	20.5853	10.4423	13.7558	24.7118	10.555	11.6909
AL137860.1	0	0	0	0	0	0	0	0	0	0	0	0
SLC9A1	546.887	550.401	508.208	542.814	510.296	505.683	465.743	481.214	431.014	491.148	481.472	476.139
RP11-40H20.5	0	0	0	0	0	0	0	0	0	0	0	0
CHCHD3P3	0.985383	0	0	0	0	0	0	0	0	0	0	0
NPM1P39	1.97077	0	7.70012	1.7974	0	2.31434	0	2.61056	1.52842	0	0	2.12562
SNRPEP7	0	0	0	0	0	0	0	0	0	0	0	0
RP11-40H20.4	0	0	0	0	0	0	0	0	0	0	0	0
WDTC1	422.729	373.188	394.631	461.931	459.559	409.638	467.458	437.705	421.079	443.783	469.294	474.013
RP11-4K3__A.3	0	1.04243	0	0	0	0	0	0	0	0	0	1.06281
TMEM222	246.346	256.437	257.954	299.266	251.733	274.249	197.276	178.389	185.703	258.445	232.211	189.18
RNU6-48P	0	0	1.92503	0.898698	0.97571	2.31434	0	0.870188	0	1.02966	0	2.12562
ACTG1P20	6.89768	4.1697	9.62515	4.49349	5.85426	3.4715	6.00405	6.9615	3.05683	5.1483	8.11927	3.18843
FO393419.1	0	0	0	0	0	0	0	0	0	0	0	0
SYTL1	164.559	143.855	138.602	157.272	161.968	149.275	131.231	154.023	132.208	137.974	104.739	119.035
MAP3K6	106.421	89.6486	103.952	102.452	96.5953	83.3161	115.792	93.9803	113.103	107.085	102.303	94.5901
FCN3	0	1.04243	0	0	0	0	0	0	0	0	0	0
CD164L2	0	0	0	0	0	0	0	0.870188	0	0	0	0
RP1-144C9.2	0	0	0	0	0	0	0	0	0	0	0	0
GPR3	9.85383	11.4667	5.77509	10.7844	6.82997	9.25735	9.43493	6.09132	12.2273	8.23728	3.24771	4.25124
WASF2	3265.56	3274.26	3411.15	3422.24	3237.41	3227.34	3134.97	3366.76	3396.91	2969.54	3082.89	2974.8
RP4-752I6.1	0	1.04243	0	1.7974	2.92713	0	0	0	0	0	3.24771	0
RP1-159A19.4	0	0	0	0	0	0	0	0	0	0	0	0
AHDC1	426.671	410.716	381.156	629.987	602.989	578.584	362.816	323.71	307.976	563.224	535.06	495.269
FGR	0	0	0	0	0.97571	0	0	0	0	0	0.811927	0
RP1-159A19.3	0.985383	0	0	0.898698	0	0	0	0.870188	0	0	0	0
RP11-288L9.1	0	0	1.92503	0.898698	0	1.15717	1.71544	0.870188	0	3.08898	1.62385	1.06281
IFI6	5237.31	5981.44	5730.81	11103.4	9902.48	10656.4	5551.17	5396.91	5544.33	13533.8	14912.7	13918.6
RP11-288L9.4	66.0206	68.8001	84.7013	140.197	163.919	166.632	81.4835	82.6679	83.2987	268.741	215.972	249.76
RNU6-949P	0	0	0	0	0	0	0	0	0	0	0	0
CHMP1AP1	0	0	0	0	0	0	0	0	0	0	0	0
RNU6-424P	0	0	0	0	0	0	0	0	0	0	0	0
FAM76A	111.348	108.412	113.577	131.21	146.357	104.145	98.6379	100.072	89.4124	120.47	95.8073	119.035
RP3-426I6.2	0	0	0	0	0.97571	2.31434	1.71544	0	1.52842	1.02966	0	0
RPEP3	0	0	0	0.898698	0	0	0	0.870188	0	0	0	0
STX12	372.475	425.31	433.132	507.764	506.394	503.368	670.738	716.165	700.779	815.49	794.876	855.562
RP3-426I6.5	0	1.04243	0	0	0.97571	0	0	0.870188	2.29263	0	0.811927	0
AL020997.1	0	0	0	0	0	0	0	0	0	1.02966	0	0
RP3-426I6.6	0	1.04243	0	0.898698	2.92713	0	1.71544	0.870188	0	1.02966	1.62385	1.06281
RNU6-1245P	0	0	0	0	0	0	0	0	0	0	0	0
PPP1R8	518.311	559.783	506.283	594.938	629.333	643.386	617.559	634.367	618.245	745.474	794.876	804.547
SCARNA1	0	0	0	0.898698	0.97571	3.4715	1.71544	0	0.764209	2.05932	0.811927	0
AL109927.1	7.88306	15.6364	19.2503	13.4805	12.6842	4.62867	8.57721	7.83169	11.4631	15.4449	15.4266	17.005
THEMIS2	92.626	83.3941	67.3761	206.701	251.733	229.119	73.764	87.889	75.6567	266.682	270.372	281.645
RPA2	362.621	364.849	359.981	256.129	272.223	290.449	393.694	369.83	332.431	271.83	276.867	298.65
SMPDL3B	246.346	222.037	234.854	142.893	165.871	164.318	256.459	261.056	243.783	190.487	184.307	213.625
RP11-460I13.2	0	0	0	0	0	1.15717	0.857721	0.870188	0.764209	0	1.62385	0
XKR8	67.006	68.8001	51.9758	67.4024	63.4212	46.2867	63.4714	61.7833	85.5914	92.6694	102.303	90.3388
EYA3	421.744	437.819	408.106	399.022	428.337	444.353	374.824	407.248	403.502	439.665	440.064	474.013
RP11-460I13.6	0.985383	0	0	1.7974	2.92713	1.15717	0	0	0	3.08898	0	2.12562
RN7SL559P	0	1.04243	0	0	1.95142	0	0	1.74038	2.29263	2.05932	1.62385	1.06281
AL137792.1	0	0	0	0	0	0	0	0	0	0	0	0
SPCS2P4	64.0499	60.4607	73.1511	66.5037	46.8341	63.6443	66.9022	51.3411	50.4378	42.216	60.8945	59.5173
RP5-1053E7.2	0	0	0	0	0	0	0.857721	0	0	0	0	0
RP5-1053E7.3	0	0	0	0	0	0	0	0.870188	0	2.05932	0	0
RNU6-176P	0	0	0	0	0	0	0	0	0	0	0	0
PTAFR	41.3861	47.9516	53.9008	75.4906	88.7896	63.6443	26.5894	22.6249	24.4547	44.2754	36.5367	37.1983
DNAJC8	1081.95	1186.28	1095.34	1003.85	944.487	1091.21	1258.28	1238.28	1173.06	918.456	991.362	983.099
ATPIF1	849.4	819.347	848.938	672.226	670.313	580.898	1019.83	1024.21	1044.67	588.965	682.83	587.734
RP5-1092A3.4	67.9914	64.6304	63.526	26.9609	29.2713	39.3437	82.3412	84.4082	80.2419	42.216	26.7936	35.0727
RP5-1092A3.5	0	0	0	0	0	0	0	1.74038	0	0	0	0
SESN2	250.287	287.71	269.504	532.029	412.725	553.126	458.023	376.791	377.519	462.317	503.394	470.825
MED18	298.571	254.352	367.681	283.989	254.66	258.049	308.78	294.994	235.376	287.275	289.046	255.074
PHACTR4	1995.4	1925.36	1994.33	1865.7	2117.29	2041.24	1820.94	1876.13	1851.68	2139.63	2008.71	2078.86
RP1-308E4.1	0.985383	2.08485	0	1.7974	0	0	1.71544	0.870188	0	1.02966	0	2.12562
RNU6ATAC27P	0.985383	1.04243	0	0	0.97571	2.31434	0	0	0	1.02966	0.811927	3.18843
RCC1	1138.12	1288.44	1239.72	1255.48	1269.4	1323.8	1049.85	940.673	985.065	1069.82	1015.72	1008.61
SNHG3	307.439	366.934	398.481	220.181	216.608	248.791	399.698	338.503	405.031	234.762	232.211	242.321
SNORA73A	2.95615	0	0	2.69609	1.95142	1.15717	0	0	0.764209	1.02966	0.811927	1.06281
SNORA73B	6.89768	5.21213	3.85006	5.39219	10.7328	3.4715	15.439	11.3124	8.40629	8.23728	4.05963	5.31405
PRDX3P2	5.9123	3.12728	3.85006	6.29089	6.82997	4.62867	5.14633	1.74038	3.05683	6.17796	4.05963	3.18843
RP4-669K10.8	33.503	30.2304	26.9504	20.6701	16.5871	13.886	25.7316	22.6249	21.3978	9.26694	9.74312	7.43967
TRNAU1AP	332.074	326.279	344.58	338.809	337.596	314.75	248.739	248.874	259.831	258.445	271.995	342.225
SNHG12	122.187	131.346	150.152	210.295	247.83	241.848	128.658	105.293	112.339	204.902	221.656	208.311
SNORD99	2.95615	7.29698	1.92503	2.69609	2.92713	3.4715	2.57316	1.74038	6.87788	2.05932	7.30734	3.18843
SNORA61	0	0	0	0	0	0	0.857721	0	0	0	0.811927	0
SNORA44	7.88306	3.12728	7.70012	24.2649	32.1984	40.5009	5.14633	6.9615	3.05683	19.5635	18.6743	24.4446
SNORA16A	0	0	0	0	0	0	0	0	0	0	0	0
TAF12	341.928	302.304	340.73	296.57	308.324	281.192	307.922	241.042	269.001	265.652	263.876	228.504
RAB42	13.7954	10.4243	5.77509	16.1766	15.6114	18.5147	11.1504	8.70188	7.64209	18.5339	22.7339	20.1934
RP11-442N24__B.1	6.89768	6.25456	7.70012	0	1.95142	3.4715	6.00405	4.35094	4.58525	2.05932	5.68349	2.12562
RNU11	0	0	1.92503	0	0.97571	1.15717	0	0	0.764209	0	0	0
GMEB1	329.118	301.261	350.355	433.173	377.6	446.667	289.91	282.811	259.831	364.499	368.615	351.79
SCARNA24	4.92691	2.08485	0	5.39219	0.97571	4.62867	3.43088	5.22113	5.34946	1.02966	0.811927	3.18843
YTHDF2	1407.13	1499.01	1574.67	1520.6	1554.31	1525.15	1696.57	1572.43	1691.96	1742.18	1709.92	1798.27
OPRD1	0	2.08485	0	3.59479	2.92713	4.62867	1.71544	0.870188	1.52842	1.02966	1.62385	1.06281
RP1-212P9.3	0.985383	2.08485	0	0.898698	0.97571	0	0.857721	0.870188	2.29263	0	1.62385	0
EPB41	1001.15	936.099	870.114	1253.68	1274.28	1315.7	957.217	1013.77	930.806	1221.18	1135.89	1151.02
RP4-604A21.1	0	0	0	0.898698	0	0	0	0.870188	0	1.02966	0	0
TMEM200B	39.4153	36.4849	26.9504	49.4284	26.3442	56.7012	33.4511	33.0671	25.2189	46.3347	34.1009	39.324
RP11-242O24.3	0	1.04243	0	0	0	0	1.71544	0	1.52842	0	0.811927	0
SRSF4	1513.55	1500.05	1414.9	1964.55	2055.82	1985.7	1220.54	1327.91	1345.01	1993.42	1966.49	1866.29
uc_338	30.5469	37.5273	34.6505	39.5427	53.6641	52.0726	37.7397	32.197	28.2757	36.0381	41.4083	45.7008
MECR	267.039	302.304	282.979	257.028	237.098	248.791	323.361	286.292	291.928	270.8	266.312	291.21
RP11-467D18.2	1.97077	10.4243	5.77509	6.29089	6.82997	4.62867	6.00405	5.22113	4.58525	6.17796	4.05963	7.43967
PTPRU	753.818	704.68	762.312	873.535	748.37	797.289	741.071	779.688	748.16	913.308	880.128	881.069
AL645859.1	0.985383	0	3.85006	1.7974	0	2.31434	2.57316	0.870188	0	1.02966	0	0
RP3-437I16.1	0.985383	0	0	0	0	0	0	0	0	0	0.811927	0
AL139151.1	0	0	0	0	0	0	0	0	0	0	0	0
RP11-810H18.1	0	0	0	0	0	0	0	0	0	0	0	0
AC092265.1	0	0	0	0	0	0	0	0	0	0	0	0
RP4-656G21.1	0.985383	0	0	0	0	0	0	0	0	0	0	0
AL645944.1	0	0	0	0	0	0	0	0	0	0	0	0
RP11-179G8.1	0	0	0	0	0	0	0	0	0	0	0	0
RP11-111I12.1	0	0	0	0	0	0	0	0	0	0	0	0
RP5-893G23.1	0	0	0	0	0	0	0	0	0	0	0	0
RP3-357I16.1	0	0	0	0	0	0	0	0	0	0	0	0
RP4-591L5.1	0	0	0	0	0	0	0	0	0	0	0	0
RP4-591L5.2	0	0	0	0	0	0	0	0	0	0	0	0
MATN1	9.85383	4.1697	3.85006	7.18959	6.82997	3.4715	4.28861	6.9615	7.64209	5.1483	6.49541	12.7537
MATN1-AS1	46.313	34.4001	28.8755	60.2128	57.5669	47.4439	54.8941	41.769	38.2104	46.3347	57.6468	71.2082
LAPTM5	2.95615	4.1697	1.92503	0	2.92713	3.4715	0	0	2.29263	1.02966	2.43578	0
MIR4420	0	0	0	0	0	0	0	0	0	0	0	0
RP5-1125N11.1	0	0	0	0	0	0	0	0	0	0	0	0
RP5-1125N11.2	0	0	1.92503	0	0	0	0	0	0	1.02966	1.62385	0
RN7SKP91	0	0	0	0	0	0	0	0	0	0	0	0
RP1-65J11.5	0	0	0	0	0	0	0	0	0	0	0	0
SDC3	547.873	537.892	517.833	379.251	334.669	402.695	787.388	719.645	740.518	502.474	543.179	515.463
RN7SL371P	0	0	0	0	0	0	0	0	0	0	0	0
PUM1	3397.6	3615.13	3407.3	5003.95	5490.32	5133.2	3566.4	3814.9	3716.35	5966.88	5301.88	5747.67
RP11-201O14.1	0.985383	1.04243	1.92503	3.59479	7.80568	2.31434	1.71544	2.61056	0.764209	1.02966	1.62385	1.06281
RP11-201O14.2	0	0	0	1.7974	2.92713	1.15717	1.71544	0	0.764209	1.02966	2.43578	0
SEPW1P	0	0	0	0	0	0	0	0	0	0	0	0
RP11-490K7.1	0	0	0	0	0	0	0	0	0	0	0	0
NKAIN1	0	1.04243	0	1.7974	0.97571	2.31434	0	0	0.764209	3.08898	4.87156	4.25124
SNRNP40	525.209	633.795	540.933	448.45	460.535	428.152	578.962	567.363	581.563	530.275	528.564	544.159
RP11-490K7.4	8.86844	9.38183	5.77509	3.59479	9.7571	4.62867	9.43493	2.61056	4.58525	12.3559	4.05963	10.6281
ZCCHC17	322.22	321.067	334.955	304.659	308.324	313.593	377.397	388.104	356.885	300.661	333.702	288.021
RP11-266K22.2	0	1.04243	0	6.29089	0.97571	1.15717	0	0.870188	0.764209	4.11864	0	1.06281
FABP3	10.8392	13.5515	13.4752	6.29089	7.80568	4.62867	7.71949	15.6634	10.6989	11.3263	6.49541	4.25124
SERINC2	1056.33	1020.54	1058.77	1220.43	1084.01	1117.82	988.095	938.933	871.962	1107.91	1092.85	1050.06
RP11-439L8.2	0	0	0	0	0	0	0	0	0	0	0	0
RNU6-40P	0	0	0	0	0	0	0	0	0	0	0	0
LINC01225	0	0	0	0.898698	1.95142	1.15717	0	0	0	0	0	0
LINC01226	0	0	0	0	0	1.15717	0	0	0	1.02966	0.811927	0
RP11-439L8.5	0	0	0	0	0	0	0	0	0	0	0	0
RP11-73M7.1	22.6638	14.594	23.1004	17.974	12.6842	18.5147	21.443	15.6634	14.52	17.5042	15.4266	14.8793
TINAGL1	8387.58	8224.74	8279.55	12813.6	11762.2	12017.2	7441.59	6910.16	6992.51	10697.1	10516.1	10090.3
HCRTR1	5.9123	0	0	2.69609	0.97571	2.31434	3.43088	3.48075	3.05683	1.02966	3.24771	3.18843
PEF1	802.101	820.389	858.563	970.594	903.508	869.033	815.693	785.78	815.411	928.753	962.133	836.431
RP11-73M7.6	3.94153	4.1697	0	1.7974	5.85426	6.94301	3.43088	4.35094	3.05683	4.11864	15.4266	8.50248
RP11-73M7.9	0.985383	0	1.92503	2.69609	0.97571	0	0	0.870188	0	0	0.811927	1.06281
COL16A1	57.1522	55.2486	34.6505	90.7685	108.304	102.988	43.7438	49.6007	54.2588	176.072	186.743	205.122
ADGRB2	37.4445	23.9758	34.6505	56.618	48.7855	48.6011	24.8739	30.4566	26.7473	46.3347	52.7752	38.2611
MIR4254	0	0	0	0	0	0	0	0	0	0	0	0
RP11-84A19.3	8.86844	9.38183	5.77509	0.898698	3.90284	5.78584	5.14633	4.35094	6.87788	6.17796	3.24771	4.25124
SPOCD1	166.53	160.534	180.953	237.256	241	227.962	98.6379	119.216	87.1198	153.419	145.335	166.861
RP11-84A19.2	0	0	0	0	0	0	0	0	0	0	0	0
RP11-84A19.4	10.8392	6.25456	15.4002	35.9479	43.907	40.5009	1.71544	6.9615	6.87788	22.6525	18.6743	25.5074
PTP4A2	6262.11	6425.51	6408.43	7417.85	7646.64	7444.06	3914.64	4337.89	4191.68	5599.29	5476.44	5434.15
AL136115.1	1.97077	0	0	6.29089	5.85426	4.62867	0.857721	1.74038	0.764209	1.02966	2.43578	1.06281
RP4-534N18.2	6.89768	8.33941	11.5502	29.657	31.2227	34.715	6.86177	5.22113	3.82104	23.6822	10.555	18.0678
KHDRBS1	4480.54	4451.16	4533.45	4506.07	4448.26	4264.16	4310.05	4413.59	4528.7	4107.31	4053.95	3981.28
RP11-277A4.4	3.94153	4.1697	1.92503	4.49349	8.78139	8.10018	5.14633	3.48075	3.05683	7.20762	3.24771	8.50248
TMEM39B	229.594	241.843	244.479	338.809	328.814	356.408	171.544	180.129	181.117	261.534	248.45	242.321
MIR5585	0	0	0	0	0	1.15717	0	0	0	0	0	1.06281
KPNA6	1942.19	2131.76	1948.13	1816.27	1865.56	1909.33	2434.21	2479.17	2432.48	2346.59	2201.94	2347.75
RP4-622L5.2	103.465	87.5638	94.3265	82.6802	69.2754	65.9586	98.6379	89.6294	100.876	91.6397	101.491	88.2132
TXLNA	1317.46	1378.09	1347.52	698.288	662.507	642.228	1393.8	1336.61	1322.85	839.173	746.972	845.996
CCDC28B	66.0206	61.5031	73.1511	61.1115	50.7369	57.8584	91.7761	71.3554	63.4293	51.483	69.8257	71.2082
RP4-622L5.7	7.88306	17.7212	13.4752	15.2779	8.78139	11.5717	18.0121	12.1826	19.8694	11.3263	14.6147	10.6281
IQCC	121.202	139.685	132.827	88.0724	101.474	82.1589	113.219	133.139	122.273	83.4024	109.61	83.962
DCDC2B	12.81	13.5515	5.77509	25.1635	17.5628	19.6719	18.0121	20.8845	10.6989	15.4449	12.9908	17.005
TMEM234	216.784	209.528	175.178	262.42	261.49	268.463	243.593	208.845	220.856	273.889	292.294	282.707
EIF3I	2326.49	2305.85	2344.69	1477.46	1548.45	1511.26	2684.67	2478.3	2483.68	1886.34	1752.14	1802.53
MTMR9LP	98.5383	84.4365	84.7013	79.0854	88.7896	68.2729	72.0486	85.2784	87.884	109.144	121.789	106.281
FAM167B	10.8392	21.8909	11.5502	9.88568	8.78139	3.4715	10.2927	10.4423	9.1705	6.17796	7.30734	2.12562
LCK	0.985383	1.04243	9.62515	7.18959	4.87855	6.94301	6.86177	2.61056	4.58525	7.20762	6.49541	1.06281
HDAC1	3175.89	3163.76	3145.5	2160.47	2065.58	2095.63	3413.73	3251.02	3257.82	2037.7	2223.05	2152.19
MARCKSL1	4023.32	4003.96	3903.96	2929.76	2983.72	2845.48	4418.98	4315.26	4313.96	4442.98	4403.08	4613.66
RP4-811H24.9	1.97077	3.12728	0	1.7974	4.87855	2.31434	3.43088	5.22113	0.764209	1.02966	0.811927	2.12562
TSSK3	50.2545	40.6546	36.5756	36.8466	27.3199	38.1866	31.7357	38.2883	44.3241	22.6525	30.8532	22.319
FAM229A	82.7721	72.9698	73.1511	57.5167	42.9312	72.9016	60.0405	71.3554	64.9577	35.0084	58.4587	47.8264
BSDC1	940.055	967.371	873.964	1154.83	1243.05	1152.54	1051.57	1095.57	1019.45	1404.46	1424.12	1425.23
GAPDHP20	0	0	0	0.898698	0	0	0	0	0	0	0	0
RP11-395N6.4	0	0	0	0	0	0	0	0	0	0	0	0
LRRC37A12P	0.985383	0	0	0	0	0	0	0.870188	0	0	0	0
RN7SL122P	0	0	0	0	0	0	0	0	0	0	0	0
RP1-27O5.3	54.196	69.8425	50.0508	54.8206	56.5912	63.6443	71.1908	62.6535	68.7788	56.6313	64.1422	58.4545
ZBTB8B	24.6346	28.1455	23.1004	15.2779	19.5142	15.0432	16.2967	26.1056	16.0484	9.26694	12.1789	15.9421
ZBTB8A	128.1	143.855	125.127	118.628	136.599	145.803	149.243	159.244	136.793	120.47	133.968	146.668
ZBTB8OS	278.863	316.897	261.804	208.498	208.802	255.734	350.808	288.902	313.326	244.029	259.816	282.707
RBBP4	3790.77	3831.96	3834.66	2553.2	2664.66	2725.13	4425.84	4203.01	4539.4	3010.72	3153.52	3082.15
SYNC	214.813	206.4	155.927	150.981	138.551	140.017	196.418	212.326	269.766	133.856	144.523	168.987
RP11-114B7.6	2.95615	2.08485	0	0	0	0	0	0	0	0	0	0
KIAA1522	4976.18	4826.43	5151.38	6679.12	6454.32	6344.75	4936.18	5048.83	4997.16	7014.04	7008.55	6567.1
YARS	2225.98	2644.63	2427.46	2006.79	1926.05	1967.19	2059.39	1848.28	1940.33	1748.36	1574.33	1605.91
S100PBP	587.288	571.249	573.659	467.323	484.928	473.282	576.389	557.79	569.335	480.851	497.711	487.83
FNDC5	5.9123	7.29698	9.62515	5.39219	2.92713	4.62867	5.14633	5.22113	1.52842	3.08898	4.05963	7.43967
HPCA	25.6199	18.7637	21.1753	30.5557	18.5385	18.5147	18.0121	14.7932	18.341	17.5042	17.0505	18.0678
TMEM54	698.636	728.656	746.912	688.403	562.009	560.069	654.441	568.233	597.611	598.232	574.032	570.729
RNF19B	330.103	312.728	336.88	579.66	678.119	628.342	265.036	272.369	278.936	869.033	836.284	825.803
RP5-1174N9.2	3.94153	2.08485	0	0.898698	2.92713	3.4715	2.57316	3.48075	2.29263	2.05932	0.811927	0
RP4-803A2.1	2.95615	3.12728	3.85006	2.69609	3.90284	2.31434	2.57316	6.9615	9.93471	2.05932	4.87156	0
RP4-803A2.2	4.92691	6.25456	13.4752	2.69609	5.85426	3.4715	4.28861	9.57207	4.58525	3.08898	1.62385	4.25124
RP1-117O3.2	0.985383	3.12728	7.70012	15.2779	22.4413	10.4145	0	0.870188	1.52842	7.20762	11.367	7.43967
AK2	3749.38	4056.08	3869.31	3351.25	3443.28	3537.46	3674.48	3419.84	3559.68	3275.35	3274.5	3142.73
AZIN2	13.7954	13.5515	25.0254	25.1635	35.1256	23.1434	18.0121	20.0143	22.9263	38.0974	45.4679	29.7587
RP11-131M11.2	15.7661	15.6364	9.62515	12.5818	9.7571	17.3575	13.7235	10.4423	12.2273	7.20762	7.30734	3.18843
TRIM62	187.223	165.746	205.978	171.651	166.846	170.104	169.829	161.855	160.484	148.271	160.761	177.489
RP11-131M11.3	9.85383	8.33941	9.62515	7.18959	7.80568	6.94301	8.57721	13.923	10.6989	12.3559	4.87156	6.37686
ZNF362	321.235	338.788	325.33	302.861	302.47	303.178	372.251	369.83	335.488	322.283	375.922	359.23
RP11-415J8.7	2.95615	2.08485	3.85006	2.69609	2.92713	2.31434	3.43088	1.74038	5.34946	5.1483	0	3.18843
A3GALT2	0.985383	0	0	0	0	0	0.857721	0	0.764209	0	1.62385	0
RP11-415J8.3	101.494	123.006	82.7763	80.8828	70.2511	77.5303	107.215	103.552	84.8272	89.5804	95.8073	89.276
PHC2	1408.11	1423.95	1439.92	1641.02	1554.31	1548.29	1416.96	1374.03	1365.64	1727.77	1631.16	1554.89
AL513327.1	3.94153	8.33941	1.92503	3.59479	5.85426	3.4715	1.71544	2.61056	2.29263	0	5.68349	1.06281
RN7SKP16	10.8392	7.29698	11.5502	9.88568	11.7085	9.25735	7.71949	5.22113	9.1705	5.1483	8.11927	1.06281
RP11-415J8.5	6.89768	10.4243	5.77509	3.59479	2.92713	2.31434	10.2927	13.0528	9.93471	3.08898	7.30734	2.12562
AL138837.1	0	0	0	0	0	0	0	0	0	0	0	0
TLR12P	0	0	0	0	0	0	0	0	0	0	0	0
ZSCAN20	136.968	105.285	117.427	120.426	110.255	112.245	146.67	132.269	146.728	153.419	150.206	123.286
RP4-580O19.2	0.985383	0	0	1.7974	4.87855	3.4715	0.857721	1.74038	0	3.08898	7.30734	5.31405
CSMD2	1.97077	1.04243	3.85006	1.7974	0.97571	1.15717	0	0	2.29263	1.02966	3.24771	3.18843
AL161643.1	0	0	0	0	0	0	0	0	0	0	0	0
HSPD1P14	0	0	0	0	0	0	0	0	0	0	0	0
HMGB4	0	0	0	0	0	0	0	0	0	0	0	0
CSMD2-AS1	0	0	0	0	0	0	0	0	0	0	0	0
RNA5SP42	0	0	0	0	0	0	0	0	0	0	0	0
C1orf94	0	0	0	0	0	0	0	0	0	0	0.811927	0
AC115286.1	0	0	0	0	0	0	0	0	0	0	0	0
RP4-657M3.2	0	0	0	0	0	0	0	0	0	0	0	0
MIR552	0	0	0	0	0	0	0	0	0	0	0	0
SMIM12	307.439	316.897	275.279	255.23	245.879	280.035	355.954	298.474	302.627	289.334	281.739	259.326
GJB5	8.86844	8.33941	0	7.18959	5.85426	5.78584	7.71949	10.4423	10.6989	2.05932	0.811927	6.37686
GJB4	17.7369	28.1455	30.8005	21.5688	16.5871	18.5147	19.7276	26.1056	19.1052	16.4746	13.8028	12.7537
RP1-34M23.5	0.985383	7.29698	7.70012	0.898698	2.92713	0	5.14633	6.9615	3.05683	5.1483	3.24771	1.06281
AL121988.1	0	0	1.92503	0	0	0	0	0	0	0	0	0
GJB3	264.083	231.419	261.804	256.129	256.612	232.591	191.272	173.167	168.89	160.627	150.206	167.924
GJA4	0	1.04243	3.85006	0	0	0	0.857721	0	0	0	0	0
RP5-997D16.2	20.693	22.9334	25.0254	4.49349	12.6842	10.4145	19.7276	20.8845	24.4547	14.4152	15.4266	13.8165
DLGAP3	16.7515	12.5091	11.5502	25.1635	24.3928	17.3575	15.439	15.6634	18.341	20.5932	21.922	14.8793
RP11-244H3.1	83.7575	67.7577	67.3761	43.1375	60.494	75.2159	74.6217	71.3554	86.3556	54.572	46.2798	65.8942
RP11-244H3.4	685.826	662.983	710.336	638.974	634.212	725.544	761.656	718.775	758.095	699.139	672.275	644.063
ZMYM6NB	347.84	321.067	390.781	358.581	321.984	429.309	370.535	318.489	335.488	409.805	384.041	377.297
ZMYM6	795.204	739.08	739.212	694.694	733.734	742.902	837.136	855.395	865.848	739.296	693.385	678.073
RPL12P45	0	0	0	0	0	0	0	0	0	0	0	0
ZMYM1	670.06	724.486	671.836	474.513	550.301	475.596	614.128	685.708	608.31	501.444	451.431	510.149
EFCAB14P1	0.985383	0	0	0.898698	0	0	1.71544	0	0.764209	1.02966	0	1.06281
SFPQ	6342.91	6286.87	6514.3	3869.79	3734.04	3911.23	6472.36	6328.01	6462.15	3335.07	3337.02	3410.56
ZMYM4	2292	2467.42	2440.94	2066.11	2361.22	2308.55	2284.97	2350.38	2245.24	2258.04	2095.58	2246.78
RN7SL503P	0	0	0	0	0	0	0	0	0	0	0	1.06281
SNORA62	0.985383	0	0	0	0	0	4.28861	0.870188	0.764209	1.02966	1.62385	2.12562
RPL5P4	3.94153	6.25456	1.92503	0.898698	6.82997	6.94301	3.43088	1.74038	3.82104	4.11864	4.05963	1.06281
ZMYM4-AS1	8.86844	6.25456	5.77509	4.49349	2.92713	5.78584	5.14633	7.83169	10.6989	7.20762	4.87156	7.43967
KIAA0319L	2971.91	2924	3058.87	4048.64	3983.82	4135.72	3224.17	3473.79	3287.63	4458.43	4608.5	4339.45
RP4-728D4.3	0.985383	1.04243	0	1.7974	0	1.15717	0	0.870188	0	0	0	0
NCDN	601.083	579.589	575.584	467.323	350.28	416.581	581.535	530.815	549.466	415.982	427.073	451.694
RP4-728D4.2	3.94153	0	1.92503	0.898698	6.82997	2.31434	2.57316	2.61056	3.05683	2.05932	3.24771	2.12562
TFAP2E	3.94153	6.25456	1.92503	7.18959	10.7328	5.78584	9.43493	8.70188	3.82104	13.3856	10.555	10.6281
PSMB2	2952.21	3329.51	2891.4	1841.43	1852.87	1964.87	3182.14	2962.12	3063.71	1937.82	1856.88	1832.28
C1orf216	116.275	116.752	96.2515	62.0102	73.1783	67.1158	149.243	118.346	145.964	92.6694	79.5688	89.276
CLSPN	304.483	263.734	231.004	73.6932	57.5669	69.4301	239.304	235.821	234.612	67.9575	62.5183	57.3917
RP11-435D7.3	0.985383	0	5.77509	0.898698	0	0	0.857721	0	0.764209	0	1.62385	1.06281
AGO4	837.575	865.214	897.064	825.904	853.746	837.79	568.669	644.809	637.35	730.029	727.486	722.711
AGO1	989.324	1090.38	1126.14	752.21	798.131	781.089	1035.27	1018.99	1040.09	776.363	733.982	715.271
RP4-789D17.4	0	0	0	0	0	0	0	0	0	0	0	0
RP4-789D17.5	2.95615	1.04243	1.92503	2.69609	3.90284	1.15717	2.57316	0	2.29263	4.11864	0.811927	1.06281
AGO3	851.371	803.71	835.463	822.309	887.896	843.576	726.49	852.784	777.964	768.126	709.624	725.899
RP4-665N4.8	1.97077	1.04243	1.92503	3.59479	2.92713	2.31434	0.857721	1.74038	3.05683	9.26694	4.87156	8.50248
RP4-665N4.4	0	2.08485	0	0	0.97571	0	0	0	0	1.02966	0	0
TEKT2	0.985383	3.12728	1.92503	1.7974	0.97571	2.31434	1.71544	3.48075	0.764209	3.08898	1.62385	2.12562
ADPRHL2	414.846	437.819	446.607	575.167	576.645	523.04	403.987	429.873	422.607	693.991	671.463	687.638
COL8A2	2.95615	0	1.92503	5.39219	4.87855	6.94301	0.857721	2.61056	3.82104	3.08898	4.87156	7.43967
TRAPPC3	696.666	653.601	689.161	611.115	640.066	628.342	762.514	699.631	748.16	647.656	686.89	712.082
MAP7D1	537.034	652.559	650.66	635.38	542.495	538.083	757.368	601.3	688.552	787.69	664.156	690.826
RN7SL131P	0	0	0	0	0	0	0.857721	0	0	0	0	0
THRAP3	2562.98	2557.07	2537.19	2994.46	3314.49	3056.08	2481.39	2495.7	2471.45	2956.15	2897.77	2922.73
UBE2V2P4	0	0	0	0	0.97571	2.31434	0.857721	0.870188	0.764209	0	0	2.12562
AL360074.1	0.985383	0	0	0.898698	0.97571	2.31434	0	0	0	0	0	0
SH3D21	898.669	790.159	802.738	1321.09	1259.64	1328.43	598.689	678.747	579.27	817.55	917.477	905.514
EVA1B	120.217	101.115	117.427	152.779	98.5467	101.831	126.943	91.3697	73.364	139.004	129.096	117.972
RP11-268J15.5	232.55	223.079	234.854	186.031	184.409	197.876	138.093	189.701	168.126	102.966	143.711	105.218
STK40	577.434	655.686	662.21	641.67	573.718	577.427	782.242	709.203	740.518	812.401	781.073	773.725
LSM10	164.559	188.679	184.803	172.55	141.478	156.218	225.581	197.533	202.515	178.131	205.417	163.673
RNU4-27P	0	0	0	0	0	0	0	0	0	0	0	0
OSCP1	43.3568	36.4849	40.4256	65.605	74.154	59.0156	46.3169	36.5479	34.3894	43.2457	29.2294	48.8892
SNORA63	2.95615	4.1697	3.85006	9.88568	13.6599	10.4145	2.57316	4.35094	3.82104	6.17796	5.68349	5.31405
MRPS15	993.266	1014.28	1039.52	915.773	949.366	1031.04	1097.88	998.976	1058.43	1063.64	1155.37	1074.5
CSF3R	0.985383	0	0	0	0	1.15717	0	0.870188	0.764209	1.02966	0.811927	1.06281
FTLP18	0	0	0	0	0	0	0	0	0	0	0	0
AL080286.1	0	0	0	0	0	0	0	0	0	0	0	0
RP4-614N24.1	0	0	0	0	0	0	0	0	0	0	0	0
GRIK3	0	0	0	0	0	0	0	0	0	0	0	0
AC117945.1	0	0	0	0	0	0	0	0	0	0	0	0
MIR4255	0	0	0	0	0	0	0	0	0	0	0	0
RNU6-636P	0	0	0	0	0	0	0	0	0	0	0	0
RP5-1180C18.1	0	0	0	0	0	0	0	0	0	0	0	0
RNA5SP43	0	0	0	0	0	0	0	0	0	0	0	0
RPS29P6	0	0	0	0	0	0	0	0	0	1.02966	0	0
LINC01137	111.348	94.8608	96.2515	61.1115	71.2268	61.3299	96.0648	87.889	108.518	41.1864	35.7248	35.0727
ZC3H12A	994.251	1010.11	1085.72	1362.43	1285.01	1312.23	960.648	903.255	962.903	1313.85	1265.79	1274.31
MIR6732	0	0	0	0	0	0	0	0	0	0	0	0
MEAF6	950.894	999.687	1016.42	1179.99	1197.2	1269.41	1032.7	1081.64	1059.96	1340.62	1264.98	1253.05
MIR5581	6.89768	2.08485	3.85006	3.59479	7.80568	5.78584	5.14633	6.09132	6.11367	9.26694	12.9908	5.31405
SNIP1	386.27	374.231	421.582	487.993	534.689	532.297	345.662	396.806	362.235	587.936	563.477	548.41
FTH1P1	2.95615	2.08485	1.92503	10.7844	16.5871	10.4145	6.86177	1.74038	0.764209	9.26694	8.93119	12.7537
RP3-423B22.5	0	1.04243	0	2.69609	0.97571	0	1.71544	2.61056	0	0	0	1.06281
DNALI1	213.828	192.849	184.803	232.763	233.195	215.233	186.983	213.196	193.345	181.22	200.546	189.18
GNL2	1255.38	1310.33	1309.02	1506.22	1575.77	1549.45	1149.35	1221.74	1250.25	1582.59	1616.55	1527.26
RSPO1	0	0	0	0	0	0	0	0	0	0	0	0
C1orf109	300.542	326.279	288.755	202.207	214.656	254.577	342.231	288.032	308.74	222.406	230.587	207.248
CDCA8	847.429	842.28	777.712	496.98	492.734	436.252	809.689	739.66	750.453	459.228	462.798	448.506
EPHA10	131.056	116.752	138.602	99.7555	89.7653	93.7306	125.227	134.879	124.566	85.4617	103.115	93.5272
ACTN4P2	0	0	0	0	0	0	0	0	0	0	0	0
RP11-109P14.2	0	0	0	0	0	0	0	0	0	0	0	0
MANEAL	480.867	454.498	442.757	314.544	293.689	302.021	650.153	549.959	593.026	441.724	434.381	441.066
RP11-109P14.9	85.7283	101.115	96.2515	73.6932	50.7369	52.0726	126.085	114.865	116.16	92.6694	75.5092	88.2132
YRDC	196.091	209.528	215.603	244.446	253.685	264.992	199.849	181.869	199.458	259.474	259.816	288.021
C1orf122	171.457	167.831	184.803	136.602	104.401	133.074	152.674	129.658	133.737	119.441	120.977	123.286
MTF1	660.206	742.207	679.536	720.756	823.499	812.332	795.965	810.145	810.825	1000.83	926.408	905.514
RP11-109P14.8	0	0	0	0	0	0	0	0.870188	0	0	1.62385	1.06281
INPP5B	479.881	483.686	436.982	484.398	511.272	465.182	476.893	502.969	499.028	521.008	470.105	484.641
RP11-109P14.10	15.7661	17.7212	13.4752	16.1766	11.7085	6.94301	10.2927	16.5336	16.8126	20.5932	10.555	12.7537
RNU6-584P	1.97077	0	0	4.49349	0	1.15717	0.857721	0.870188	3.05683	0	0	1.06281
SF3A3	1515.52	1532.37	1576.6	1206.05	1300.62	1270.57	1624.52	1590.7	1639.23	1376.65	1419.25	1376.34
RNU6-510P	10.8392	5.21213	0	0.898698	1.95142	2.31434	5.14633	5.22113	5.34946	0	0	0
FHL3	202.989	217.867	171.328	285.786	251.733	304.335	204.995	185.35	184.938	351.114	336.138	316.717
UTP11L	587.288	579.589	619.86	387.339	372.721	417.738	628.71	621.314	670.975	403.627	417.33	420.873
POU3F1	0	0	0	1.7974	0.97571	1.15717	0	0	0	1.02966	0	0
RP5-884C9.2	0	0	0	0	0	0	0.857721	0	0	0	0	0
RP5-884C9.3	0	0	0	0	0	0	0	0	0	0	0	0
MIR3659	0	0	0	0	0	0	0	0	0	0	0	0
LINC01343	0	0	0	0	0	0	0	0	0	0	0	0
RP11-329N22.2	0	0	0	0	0	0	0	0	0	0	0	0
RNU6-753P	0	0	0	0	0	0	0	0	0	0	0	0
RP11-329N22.1	0	0	0	0	0	0	0	0	0	0	0	0
RP11-334L9.1	2.95615	3.12728	5.77509	6.29089	3.90284	8.10018	2.57316	3.48075	3.05683	3.08898	4.05963	10.6281
RRAGC	656.265	644.219	658.36	1020.02	1103.53	1162.95	415.995	448.147	411.908	718.702	800.56	729.087
RP5-864K19.7	392.182	362.764	334.955	454.741	545.422	554.284	270.182	287.162	259.831	366.559	385.665	359.23
RP5-864K19.4	1.97077	5.21213	1.92503	7.18959	4.87855	15.0432	5.14633	4.35094	6.87788	6.17796	5.68349	5.31405
MYCBP	873.049	878.765	862.413	436.767	477.122	499.897	1027.55	980.702	1035.5	499.385	521.257	484.641
RP5-864K19.6	221.711	230.376	229.079	111.439	123.915	120.345	262.463	246.263	243.018	131.796	147.771	113.721
GJA9	10.8392	13.5515	15.4002	6.29089	8.78139	2.31434	12.8658	19.1441	9.93471	8.23728	12.9908	4.25124
RHBDL2	58.1376	55.2486	38.5006	68.3011	73.1783	68.2729	52.321	49.6007	48.9094	47.3643	60.8945	52.0777
RNU6-605P	0	0	0	0	0	0	0	0	0	0	0	0
EIF1P2	0	0	0	0	0	0	0	0	0	0	0	0
AKIRIN1	1247.49	1342.64	1268.59	1327.38	1376.73	1337.69	1747.18	1596.79	1617.83	1896.63	1679.88	1744.07
NDUFS5	713.417	763.056	785.412	569.775	503.466	523.04	758.225	746.621	755.038	584.847	646.294	559.038
MACF1	30211.8	30890.2	30735	29290.4	29124.9	29475.4	27538.8	27634.6	27819.5	26778.4	24470.7	25730.6
RNU6-608P	0	0	0	0	1.95142	0	0	0	0	0	0	1.06281
RNA5SP44	0	0	0	0	0.97571	0	0	0	0	0	0	0
RP11-416A14.1	0	0	0	1.7974	3.90284	1.15717	0.857721	0	0	0	0	1.06281
RP11-420K8.1	0.985383	0	0	2.69609	4.87855	4.62867	0	0	0	0	1.62385	1.06281
HSPE1P8	0	0	0	2.69609	3.90284	1.15717	0	0	0	1.02966	0	1.06281
BMP8A	9.85383	12.5091	5.77509	7.18959	6.82997	4.62867	9.43493	7.83169	9.93471	3.08898	4.87156	7.43967
OXCT2P1	1.97077	0	0	0	0.97571	0	0	0.870188	0.764209	0	2.43578	1.06281
RP11-69E11.4	44.3422	34.4001	32.7255	33.2518	30.247	19.6719	31.7357	26.9758	27.5115	28.8305	30.8532	18.0678
PPIEL	17.7369	7.29698	9.62515	14.3792	6.82997	8.10018	12.0081	9.57207	3.82104	6.17796	10.555	5.31405
PABPC4	2341.27	2212.03	2400.51	1749.77	1706.52	1703.35	2612.62	2603.6	2484.44	2111.83	2225.49	2159.63
RP11-69E11.8	15.7661	14.594	7.70012	17.974	17.5628	16.2004	18.0121	15.6634	22.9263	4.11864	20.2982	15.9421
SNORA55	3.94153	4.1697	1.92503	4.49349	8.78139	3.4715	2.57316	4.35094	6.87788	3.08898	8.93119	2.12562
HEYL	2.95615	3.12728	3.85006	7.18959	9.7571	5.78584	3.43088	7.83169	5.34946	13.3856	20.2982	10.6281
RP1-144F13.3	0	0	0	0	0	0	0	0	0	0	0	0
NT5C1A	0	0	0	0	0	0	0	0	0	0	0	0
HPCAL4	5.9123	4.1697	0	9.88568	1.95142	5.78584	5.14633	0.870188	4.58525	4.11864	3.24771	5.31405
PPIE	725.242	742.207	802.738	784.563	780.568	825.061	711.908	722.256	731.348	881.389	867.138	834.306
RP1-144F13.4	0	0	0	0	0	0	0	0	0	0	0	0
RNU7-121P	0	0	0	0	0	0	0	0	0	0	0	0
BMP8B	214.813	273.116	231.004	166.259	161.968	190.933	265.036	274.109	257.538	125.618	162.385	122.223
OXCT2	4.92691	2.08485	5.77509	5.39219	1.95142	0	4.28861	3.48075	2.29263	5.1483	5.68349	3.18843
RP1-118J21.25	0.985383	2.08485	1.92503	1.7974	0.97571	0	1.71544	2.61056	2.29263	1.02966	0	2.12562
RP1-118J21.24	0	0	0	0	0	0	0	0	0	0	0	0
TRIT1	433.568	433.649	404.256	500.575	550.301	518.411	387.69	404.637	399.681	501.444	509.078	514.4
MYCL	17.7369	20.8485	23.1004	43.1375	39.0284	53.2297	20.5853	20.8845	16.0484	67.9575	64.1422	53.1405
RP1-118J21.5	0	1.04243	0	0.898698	0.97571	1.15717	1.71544	0	0.764209	1.02966	0	0
MFSD2A	39.4153	37.5273	34.6505	23.3662	19.5142	24.3005	36.882	20.8845	35.9178	36.0381	31.6651	44.638
RP3-342P20.2	1.97077	1.04243	1.92503	1.7974	2.92713	0	2.57316	0.870188	0.764209	3.08898	4.05963	4.25124
CAP1	5593.03	5735.43	5648.04	4610.32	4726.34	4870.52	5100.87	5070.59	5184.39	4341.04	4520	4466.99
PPT1	1316.47	1435.42	1470.72	1369.62	1387.46	1397.86	2085.12	2061.48	2058.78	1776.16	1906.4	1833.35
RP11-115D7.3	0	0	0	0	0	0	0	0	0	0	0	0
RLF	1396.29	1431.25	1353.3	2744.62	3071.54	3184.53	1278	1404.48	1339.66	3452.45	3244.46	3280.89
RNU6-1237P	0.985383	0	0	3.59479	4.87855	3.4715	0	0	0	1.02966	0.811927	0
TMCO2	0	1.04243	0	0	0.97571	1.15717	0.857721	0.870188	0.764209	1.02966	1.62385	1.06281
RP1-39G22.7	82.7721	78.1819	71.2261	52.1245	47.8098	62.4871	89.203	87.0188	100.111	87.5211	75.5092	86.0876
ZMPSTE24	1831.83	2127.59	2059.78	951.721	1004.98	1063.44	2450.51	2345.16	2495.14	1293.25	1174.86	1298.75
RP1-39G22.4	4.92691	0	5.77509	0	4.87855	5.78584	4.28861	5.22113	5.34946	2.05932	4.05963	5.31405
COL9A2	41.3861	29.1879	42.3507	102.452	95.6196	71.7444	22.3007	23.4951	23.6905	80.3134	81.1927	78.6479
RP1-228H13.1	0	0	0	0	0	0	0	0.870188	0	0	0	0
SMAP2	435.539	471.177	483.183	581.458	567.863	590.156	433.149	477.733	423.372	530.275	468.482	480.39
RP1-228H13.2	0	0	0	0	0	0	0	0	0	0	0	0
ZFP69B	97.5529	79.2244	59.6759	48.5297	44.8827	59.0156	87.4875	87.0188	101.64	56.6313	73.8853	60.5801
RP1-228H13.5	101.494	89.6486	98.1765	77.288	70.2511	61.3299	91.7761	111.384	100.876	75.1651	64.9541	65.8942
RP11-656D10.7	1.97077	2.08485	3.85006	0	1.95142	0	0.857721	3.48075	0	0	0.811927	0
ZFP69	111.348	90.6911	86.6264	75.4906	87.8139	75.2159	102.069	113.124	93.9977	96.788	94.1835	83.962
RP11-656D10.3	1.97077	6.25456	1.92503	7.18959	3.90284	3.4715	6.00405	7.83169	5.34946	7.20762	4.87156	7.43967
EXO5	134.997	134.473	155.927	87.1737	60.494	65.9586	142.382	147.062	126.094	88.5507	72.2615	79.7107
RP11-656D10.5	4.92691	9.38183	3.85006	1.7974	1.95142	1.15717	2.57316	9.57207	2.29263	0	1.62385	3.18843
RP11-656D10.6	9.85383	11.4667	13.4752	5.39219	0.97571	6.94301	12.8658	11.3124	9.93471	4.11864	0.811927	9.56529
ZNF684	45.3276	59.4183	46.2007	44.9349	48.7855	45.1296	56.6096	44.3796	56.5514	38.0974	46.2798	40.3868
RP1-63P18.2	0	0	0	0	0	0	0	0	0	0	0	0
GTF2F2P2	0	0	0	0	0	0	0	0	0	0	0	0
RIMS3	56.1668	60.4607	46.2007	33.2518	19.5142	21.9862	60.8982	57.4324	64.9577	19.5635	27.6055	31.8843
RP4-739H11.3	0.985383	1.04243	3.85006	1.7974	0	0	4.28861	0	0.764209	2.05932	1.62385	0
NFYC-AS1	41.3861	34.4001	48.1258	35.9479	23.417	20.829	27.4471	27.846	41.2673	28.8305	32.4771	24.4446
NFYC	1096.73	1068.49	1149.24	1345.35	1206.95	1286.77	970.082	899.774	979.715	1124.39	1113.15	1067.06
MIR30E	0	0	1.92503	0.898698	0	1.15717	0	0.870188	0	0	0	1.06281
MIR30C1	0	1.04243	0	0.898698	0	0	0.857721	0.870188	0.764209	1.02966	0	0
KCNQ4	7.88306	14.594	7.70012	10.7844	13.6599	13.886	12.0081	11.3124	15.2842	13.3856	9.74312	12.7537
RN7SL326P	0	0	0	0	0	0	0	0	0	0	0	0
CITED4	501.56	483.686	519.758	840.283	642.993	720.916	595.258	449.887	531.889	727.969	702.316	688.701
RP5-1066H13.4	0	0	0	0	0	0	0	0	0	0	0	1.06281
RP11-348A7.1	0	1.04243	0	0	0	0	0	0	0	1.02966	0	0
AL391730.1	0	0	0	0	0	0	0	0	0	0	0	0
UBE2V1P8	0.985383	0	0	0	0	1.15717	0	0	0	0	0	0
CTPS1	893.742	1004.9	1035.67	403.515	366.867	420.052	880.879	777.948	827.638	296.542	202.17	237.007
AL391730.2	0	0	0	0	0	0	0	0	0	0	0	0
SLFNL1-AS1	83.7575	77.1395	59.6759	40.4414	34.1499	20.829	71.1908	61.7833	74.1282	24.7118	30.8532	27.6331
SLFNL1	57.1522	46.9092	23.1004	23.3662	23.417	26.6149	52.321	36.5479	38.2104	17.5042	21.1101	18.0678
SCMH1	416.817	418.013	410.031	533.827	524.932	550.812	452.019	462.07	425.664	600.292	578.904	539.907
RPL23AP17	0	1.04243	0	0.898698	2.92713	0	0	4.35094	0	0	1.62385	0
RP11-399E6.1	0.985383	2.08485	0	0	0	1.15717	0	0	0.764209	0	1.62385	0
RP11-399E6.2	0	0	0	0	0	0	0	0	0	0	0	0
AC093151.2	0	0	0	0	0	0	0	0	0	0	0	0
FOXO6	14.7807	10.4243	5.77509	27.8596	15.6114	21.9862	7.71949	9.57207	9.1705	10.2966	17.8624	6.37686
RP11-399E6.4	0.985383	1.04243	3.85006	0	3.90284	0	1.71544	0	0	2.05932	2.43578	2.12562
RNA5SP45	0	0	0	0	0	0	0	0	0	0	0	0
EDN2	14.7807	9.38183	11.5502	73.6932	61.4697	65.9586	5.14633	1.74038	2.29263	24.7118	17.8624	35.0727
HIVEP3	134.997	131.346	107.802	169.854	162.944	181.675	123.512	131.398	113.103	165.775	124.225	122.223
RP11-486B10.3	0.985383	0	0	0	0.97571	0	0	0.870188	0	0	0	0
RP11-486B10.4	7.88306	14.594	19.2503	11.6831	9.7571	11.5717	18.8699	13.0528	20.6336	6.17796	4.05963	5.31405
AL451006.1	0	0	0	0	0	0	0	0	0	0	0	0
HNRNPFP1	0	0	0	0	0	0	0	0	0	0	0	0
RP11-319C21.1	0	0	0	0	0	0	0	0	0	0	0	0
GUCA2B	0	0	0	0.898698	0	1.15717	0	0	0.764209	0	0.811927	0
GUCA2A	0	0	0	0	0	1.15717	0	0	0	0	0.811927	0
FOXJ3	1840.69	1845.09	1888.45	2514.56	2852.98	2793.4	1916.15	2074.53	2009.87	3049.85	2780.04	2803.69
RP11-223A3.1	1.97077	0	0	0.898698	1.95142	2.31434	2.57316	1.74038	3.82104	3.08898	2.43578	2.12562
RIMKLA	397.109	381.528	440.832	610.216	562.009	600.57	262.463	308.047	283.521	570.431	529.376	540.97
RP11-157D18.2	0	1.04243	1.92503	0	2.92713	1.15717	0.857721	0.870188	0	1.02966	1.62385	1.06281
ZMYND12	20.693	19.8061	13.4752	36.8466	36.1013	31.2435	30.0202	22.6249	16.0484	29.8601	49.5275	40.3868
PPCS	1040.56	925.674	1045.29	1084.73	1074.26	1094.68	960.648	1017.25	938.448	1061.58	1288.53	1183.97
CCDC30	89.6698	92.7759	61.601	79.9841	66.3483	81.0018	91.7761	110.514	97.8187	62.8092	63.3303	74.3967
RP11-163G10.2	0	0	0	0.898698	0	0	0	0	0	0	0	0
TMSB4XP1	0	1.04243	0	1.7974	2.92713	1.15717	0.857721	0	1.52842	1.02966	1.62385	1.06281
RNU6-536P	0	0	0	0	0	1.15717	0	0	0	0	0	0
RP11-163G10.4	0	0	0	0	1.95142	1.15717	0	0	0	1.02966	0	0
PPIH	293.644	291.879	288.755	249.838	241.976	251.106	247.024	221.898	220.856	202.843	217.596	216.813
RP5-994D16.3	0	4.1697	1.92503	0.898698	1.95142	3.4715	0.857721	2.61056	3.05683	1.02966	3.24771	3.18843
YBX1	16522.9	16602.7	17053.8	11478.2	10978.7	11526.6	17013.8	16385.6	16860.7	11395.2	11186.7	10938.4
CLDN19	1.97077	0	0	1.7974	0	0	0	0	0.764209	0	0	0
P3H1	347.84	407.589	410.031	321.734	258.563	278.878	508.629	497.748	495.971	359.351	391.349	417.684
C1orf50	116.275	97.988	115.502	160.867	142.454	130.76	126.943	108.773	113.103	137.974	168.881	129.663
RP5-994D16.9	10.8392	10.4243	34.6505	12.5818	15.6114	18.5147	15.439	13.923	12.2273	10.2966	14.6147	19.1306
RP5-994D16.11	12.81	10.4243	13.4752	18.8727	12.6842	3.4715	14.5813	20.8845	19.1052	16.4746	14.6147	28.6959
SVBP	71.9329	88.6062	88.5514	137.501	140.502	144.646	61.7559	62.6535	69.543	78.2541	118.541	98.8413
ERMAP	285.761	299.176	302.23	301.064	315.154	337.893	257.316	305.436	299.57	334.639	352.376	310.34
RP11-342M1.3	14.7807	30.2304	19.2503	17.0753	14.6357	15.0432	27.4471	24.3653	19.8694	16.4746	19.4862	12.7537
ZNF691	216.784	179.297	188.653	176.145	154.162	188.618	206.711	183.61	198.694	181.22	179.436	180.678
RP11-342M1.7	0	0	0	0	0.97571	0	0	0	0	0	0	1.06281
RP11-342M1.6	0	1.04243	0	0	0.97571	0	0.857721	0	0	1.02966	0	0
ATP6V1E1P1	0	0	1.92503	0	0	0	0.857721	0	0	2.05932	0	1.06281
SLC2A1	8491.04	8162.2	8422.01	19734.5	19229.3	19148.8	6574.43	7183.4	6685.3	18579.2	18244	18059.3
SLC2A1-AS1	30.5469	38.5698	36.5756	40.4414	24.3928	30.0864	30.878	24.3653	25.9831	25.7415	17.8624	23.3818
RNU6-880P	0.985383	2.08485	3.85006	0.898698	0.97571	2.31434	0.857721	1.74038	3.05683	1.02966	0	2.12562
RP3-393B19.1	0	0	0	0	0	0	0	0	0	0	0	0
FAM183A	0.985383	0	0	0	0	0	0	0	0	0	0	0
EBNA1BP2	1211.04	1314.5	1337.9	661.442	715.196	636.443	1434.97	1280.92	1380.16	832.995	798.124	702.517
CFAP57	17.7369	33.3576	17.3253	43.1375	37.077	23.1434	21.443	24.3653	25.9831	47.3643	39.7844	39.324
RNA5SP46	0.985383	0	1.92503	0	0	0	0	0	0	0	0.811927	0
TMEM125	167.515	179.297	169.403	306.456	324.911	322.85	129.516	141.841	132.972	324.343	284.174	274.205
C1orf210	279.849	291.879	300.305	284.887	292.713	290.449	266.751	241.912	246.075	231.673	241.142	264.64
TIE1	0	0	1.92503	1.7974	2.92713	1.15717	0	2.61056	0.764209	0	0.811927	0
MPL	6.89768	5.21213	7.70012	1.7974	9.7571	3.4715	6.86177	5.22113	7.64209	4.11864	4.05963	1.06281
RP1-92O14.3	10.8392	17.7212	7.70012	12.5818	12.6842	18.5147	12.8658	6.9615	10.6989	9.26694	16.2385	4.25124
CDC20	1634.75	1706.45	1694.03	1032.6	1024.5	1015.99	1272	1102.53	1230.38	745.474	750.22	762.034
ELOVL1	2603.38	2798.91	2702.74	2680.82	2677.35	2677.69	3092.94	2964.73	2933.03	2815.09	2767.05	2757.99
MIR6734	0	0	0	0	0	0	0	0	0	0	0	0
MED8	383.314	346.085	400.406	459.235	476.147	459.396	334.511	276.72	315.618	424.22	462.798	417.684
RP1-92O14.6	15.7661	16.6788	5.77509	20.6701	24.3928	27.772	5.14633	8.70188	12.9915	18.5339	20.2982	11.6909
SZT2	1212.02	1224.85	1251.27	1212.34	1227.44	1107.41	1127.05	1070.33	1171.53	1152.19	1138.32	1156.34
SZT2-AS1	16.7515	11.4667	26.9504	14.3792	11.7085	12.7289	23.1585	23.4951	12.2273	14.4152	11.367	19.1306
MIR6735	0	0	0	0	0	0	0	0	0	0	0	0
HYI	269.995	249.14	275.279	260.622	294.664	271.935	216.146	229.73	227.734	223.436	232.211	211.499
HYI-AS1	4.92691	4.1697	5.77509	0	2.92713	0	1.71544	6.09132	6.11367	5.1483	0	1.06281
PTPRF	11956.6	11916	12198.9	8951.03	8516	8365.17	12167.6	11776.3	12033.2	7972.65	7914.66	7706.43
KDM4A	1142.06	1140.41	1058.77	1068.55	1073.28	1110.88	1234.26	1243.5	1263.24	1166.6	1085.55	1108.51
KDM4A-AS1	100.509	81.3092	75.0762	84.4776	80.9839	98.3593	90.9184	86.1486	97.8187	59.7203	80.3807	57.3917
ST3GAL3	78.8306	88.6062	73.1511	110.54	81.9597	93.7306	76.3372	62.6535	64.9577	93.699	93.3716	108.407
RP11-184I16.4	0.985383	2.08485	0	0.898698	0	1.15717	0	0.870188	0.764209	0	0	1.06281
RP11-184I16.3	0	0	0	0	0.97571	1.15717	0	0.870188	0	0	0	0
SHMT1P1	0	2.08485	0	0.898698	1.95142	0	0.857721	0.870188	0	2.05932	0	0
ARTN	6.89768	7.29698	11.5502	6.29089	6.82997	5.78584	5.14633	4.35094	3.82104	4.11864	8.93119	3.18843
RP11-7O11.3	8.86844	7.29698	7.70012	3.59479	5.85426	5.78584	7.71949	8.70188	13.7558	10.2966	8.11927	6.37686
IPO13	257.185	249.14	269.504	204.903	175.628	187.461	336.227	292.383	294.985	216.229	205.417	199.808
DPH2	357.694	344.001	396.556	301.064	285.883	296.235	482.897	447.277	486.037	389.211	411.647	453.82
ATP6V0B	872.064	1003.86	925.939	845.675	744.467	725.544	964.078	778.818	889.539	852.558	827.353	825.803
B4GALT2	618.82	735.953	675.686	525.738	488.831	458.239	831.132	730.958	776.436	606.469	625.183	621.744
CCDC24	136.968	167.831	163.628	201.308	179.531	189.776	194.703	181.869	171.947	188.428	199.734	191.306
SLC6A9	185.252	235.588	227.154	87.1737	62.4454	85.6305	171.544	121.826	161.248	96.788	74.6972	72.2711
RP5-1198O20.4	2.95615	0	5.77509	3.59479	1.95142	1.15717	3.43088	2.61056	2.29263	0	4.87156	1.06281
RP5-1198O20.5	0	0	0	0	0	0	0.857721	0	0	0	0	0
KRT8P47	0	0	0	0	0.97571	0	0	0.870188	0	0	0	0
AL139220.1	0	0	0	0	0	0	0	0	0	0	0	0
RN7SL479P	0	0	0	0	0	0	0	0	0	0	0	0
KLF17	0	0	0	0.898698	0	0	0	0	0	0	0	0
RP11-570P14.1	1.97077	1.04243	0	0.898698	1.95142	1.15717	0.857721	1.74038	0.764209	2.05932	3.24771	1.06281
KLF18	0	0	0	0	0	0	0	0	0	0	0	0
RP4-675G8.3	0	0	0	0	0	0	0	0	0	0	0	0
OOSP1P1	0	0	0	0	0	0	0	0	0	0	0	0
RP5-891H21.1	0	0	0	0	0	0	0	0	0	0	0	0
RP5-891H21.5	0.985383	1.04243	1.92503	0	0	0	0	0	0	0	0	0
DMAP1	632.616	576.462	644.885	742.325	747.394	711.658	619.275	638.718	605.253	828.876	732.358	836.431
ERI3	568.566	612.946	627.56	576.066	508.345	572.798	608.124	550.829	563.222	537.482	567.537	522.902
ERI3-IT1	7.88306	4.1697	11.5502	7.18959	7.80568	9.25735	4.28861	7.83169	8.40629	15.4449	6.49541	11.6909
AL390776.1	0	0	0	0	0.97571	0	0	0	0	0	0.811927	2.12562
RNU6-369P	0	0	0	0	0	0	0	0	0	0	0	0
RNF220	716.373	744.292	685.311	670.429	722.026	690.829	719.628	676.136	715.299	814.461	721.803	782.228
MIR5584	0	0	0	0	0	0	0	0	0	0	0	0
TMEM53	202.989	217.867	234.854	283.989	256.612	253.42	167.256	173.167	193.345	224.466	211.101	216.813
C1orf228	73.9037	60.4607	67.3761	110.54	116.11	79.8446	69.4754	89.6294	96.2903	123.559	133.156	128.6
RNU5F-1	13.7954	5.21213	15.4002	19.7714	14.6357	9.25735	9.43493	13.923	11.4631	14.4152	18.6743	17.005
RNU5D-1	0	1.04243	0	0	0	0	0	0.870188	0	0	0	0
KIF2C	1390.37	1457.31	1439.92	944.532	1028.4	1022.94	1184.51	1163.44	1144.02	846.38	860.642	908.702
RP11-269F19.2	11.8246	4.1697	11.5502	11.6831	17.5628	11.5717	12.0081	13.923	10.6989	4.11864	8.93119	6.37686
RPS8	7668.25	7232.35	7548.04	7022.43	6948.03	6956.9	8168.93	7086.81	7676.48	7937.65	8772.87	8045.47
SNORD55	0	0	0	0	0	0	0	0	0	0	0	0
SNORD46	3.94153	5.21213	5.77509	13.4805	8.78139	6.94301	5.14633	2.61056	3.82104	9.26694	4.05963	5.31405
SNORD38A	0.985383	0	0	0	0	1.15717	0	0	0.764209	0	1.62385	0
SNORD38B	0	0	0	0	0	0	0	0	0	0	0	0
RPS15AP11	1.97077	2.08485	0	0.898698	1.95142	1.15717	0.857721	1.74038	0.764209	3.08898	0	2.12562
BEST4	1.97077	1.04243	0	0.898698	1.95142	1.15717	3.43088	0.870188	2.29263	3.08898	0.811927	3.18843
PLK3	135.983	139.685	123.202	199.511	167.822	193.247	116.65	92.2399	112.339	168.864	168.069	156.233
TCTEX1D4	2.95615	1.04243	0	5.39219	0.97571	2.31434	2.57316	3.48075	3.05683	0	2.43578	2.12562
BTBD19	106.421	91.7335	105.877	126.716	88.7896	122.66	107.215	93.1101	97.8187	140.034	124.225	119.035
PTCH2	0.985383	10.4243	7.70012	7.18959	7.80568	2.31434	8.57721	6.09132	1.52842	3.08898	2.43578	1.06281
RNU5E-6P	0	0	0	0	0	0	0	0	0	0	0	0
RP5-882O7.1	0	1.04243	0	0	0	0	0.857721	0	0	0	0	0
EIF2B3	208.901	237.673	194.428	141.096	152.211	157.375	240.162	207.975	214.743	149.301	119.353	158.359
AL136380.1	0	0	0	0	0	0	0	1.74038	0	0	0	0
RNA5SP47	0	0	0	0	0	1.15717	0	0	0	0	0	0
CCNB1IP1P1	0.985383	0	0	0	0	0	0.857721	0	0	1.02966	0	1.06281
RP5-882O7.4	0	0	0	0	0	0	0	0.870188	0	0	0	0
MRPS17P1	0	0	0	0	0	0	0	1.74038	0.764209	1.02966	0	1.06281
HECTD3	385.285	384.655	369.606	379.251	351.256	363.351	396.267	423.782	379.047	324.343	327.206	352.853
UROD	287.732	303.346	265.654	202.207	200.996	181.675	275.328	276.72	280.465	147.241	180.248	190.243
ZSWIM5	21.6784	19.8061	11.5502	30.5557	30.247	34.715	11.1504	17.4038	19.8694	15.4449	24.3578	18.0678
OSTCP5	0.985383	0	0	0	0	0	0	0	0	0	0	0
AL592294.1	0	0	0	0	0	0	0	0	0	0	0	0
LINC01144	11.8246	9.38183	7.70012	5.39219	4.87855	3.4715	6.86177	13.0528	2.29263	7.20762	8.11927	4.25124
HPDL	55.1814	70.885	59.6759	14.3792	21.4656	25.4577	63.4714	46.12	60.3725	38.0974	21.1101	21.2562
MUTYH	203.974	214.74	261.804	196.815	177.579	185.147	205.853	194.922	206.336	204.902	181.872	213.625
TOE1	223.682	214.74	225.229	190.524	160.016	201.347	169.829	150.543	184.938	156.508	167.257	154.107
TESK2	56.1668	52.1213	48.1258	85.3763	82.9354	72.9016	49.7478	62.6535	51.202	98.8473	94.9954	93.5272
RP11-291L19.1	0	0	0	0	0	0	0	0	0	0	0	0
CCDC163P	94.5967	81.3092	109.727	79.9841	63.4212	81.0018	82.3412	93.9803	91.705	76.1948	82.8165	64.8314
MMACHC	942.026	961.117	1012.57	630.886	528.835	591.313	861.152	649.16	785.606	464.376	498.523	422.998
PRDX1	5056	5154.8	5085.93	2964.81	2663.69	2859.36	4791.23	3966.32	4467.56	2281.73	2503.98	2445.52
HMGB1P48	0	0	0	0	0	0	0	0	0	0	0	0
AKR1A1	534.077	570.207	569.809	482.601	415.653	483.696	522.352	442.926	515.077	361.411	469.294	445.317
AL355480.3	0	1.04243	0	0	1.95142	0	0	0	0.764209	1.02966	0	0
AL355480.1	0	2.08485	0	0.898698	0	0	3.43088	1.74038	0.764209	0	1.62385	0
NASP	2588.6	2802.04	2693.12	1706.63	1762.13	1792.45	2501.97	2530.51	2627.35	1907.96	1804.1	1886.49
AL355480.2	0	1.04243	1.92503	0.898698	0.97571	0	0.857721	0.870188	0	1.02966	0.811927	0
AL355480.4	0	0	0	1.7974	0	0	0	0	0	0	0	0
CCDC17	47.2984	54.2062	65.451	52.1245	51.7126	39.3437	75.4794	62.6535	66.4862	72.0762	67.3899	78.6479
GPBP1L1	2184.59	2255.81	2279.24	2874.94	2977.87	3013.27	2419.63	2491.35	2384.33	2932.47	2833.62	2890.84
RPS15AP10	6.89768	6.25456	5.77509	28.7583	24.3928	25.4577	7.71949	15.6634	3.82104	22.6525	19.4862	17.005
RP11-767N6.2	15.7661	10.4243	5.77509	27.8596	33.1741	28.9292	6.86177	9.57207	3.05683	25.7415	26.7936	18.0678
TMEM69	988.339	1078.91	1112.67	1035.3	1111.33	1115.51	1172.5	1194.77	1161.6	1167.63	1083.92	1078.75
IPP	226.638	211.612	256.029	149.184	133.672	159.689	250.455	254.095	273.587	168.864	198.11	194.494
RP11-767N6.7	20.693	12.5091	9.62515	8.98698	11.7085	8.10018	22.3007	13.0528	19.1052	11.3263	8.93119	7.43967
RP11-630I5.1	0	0	0	0	0.97571	0	0	0	0	0	0	0
MAST2	762.686	821.432	891.289	887.015	913.265	814.646	795.965	847.563	800.891	899.922	902.05	850.248
TMA16P2	0	0	0	0	0	0	0	0	0	0	0	0
PIK3R3	615.864	678.619	706.486	242.649	222.462	234.905	885.168	756.193	803.183	341.847	258.193	298.65
RP4-533D7.4	0	0	0	0	0	1.15717	0.857721	0	0.764209	1.02966	1.62385	0
RP4-533D7.3	0	0	0	0	0	0	0	0	0	0	0	0
RP4-533D7.5	0	0	0	0	0	1.15717	4.28861	1.74038	0.764209	0	0.811927	0
TSPAN1	1297.75	1186.28	1233.94	1703.03	1687.98	1677.89	1349.2	1367.94	1330.49	1447.7	1860.12	1650.54
RP11-322N21.2	0	0	0	0	0	0	0	0	0	0	0	0
AL672043.1	0	0	0	0	0	0	0	0	0	0	0	0
POMGNT1	826.736	827.686	979.84	649.759	654.702	602.885	1184.51	1094.7	1099.7	966.85	941.835	891.697
LURAP1	0	0	0	0	0.97571	2.31434	0	0	0	0	0	2.12562
RAD54L	252.258	223.079	238.704	175.246	184.409	196.719	185.268	188.831	213.978	150.33	159.138	150.919
LRRC41	973.558	1002.81	1008.72	1236.61	1282.08	1260.16	1166.5	1056.41	1128.74	1382.83	1463.09	1446.48
UQCRH	1813.1	1911.81	1842.25	1525.99	1450.88	1511.26	1861.25	1634.21	1844.8	1288.1	1523.99	1448.61
NSUN4	553.785	605.649	575.584	556.294	541.519	499.897	590.112	644.809	625.887	598.232	604.073	589.859
RP4-603I14.3	0.985383	1.04243	0	4.49349	0.97571	0	0.857721	1.74038	1.52842	1.02966	4.05963	1.06281
FAAH	159.632	158.449	119.352	121.324	121.964	129.603	150.101	129.658	122.273	189.457	173.752	157.296
FAAHP1	2.95615	6.25456	3.85006	8.98698	6.82997	4.62867	2.57316	6.9615	6.11367	3.08898	7.30734	7.43967
AL137797.1	0	0	0	0	0	0	0.857721	0	0	0	0	0
LINC01398	0	0	0	0	0	2.31434	0	0.870188	0	0	0	2.12562
DMBX1	21.6784	11.4667	15.4002	35.9479	12.6842	19.6719	14.5813	16.5336	13.7558	22.6525	29.2294	31.8843
RP11-49P4.7	0	0	0	0	0	0	0	0	0	0	0	0
MKNK1-AS1	7.88306	6.25456	11.5502	7.18959	15.6114	12.7289	13.7235	11.3124	10.6989	9.26694	7.30734	13.8165
KNCN	0	0	0	0	0	0	0	0	0	0	0.811927	0
MKNK1	529.15	475.346	515.908	523.941	560.058	484.853	453.734	482.954	442.477	531.304	481.472	447.443
MOB3C	213.828	194.934	204.053	322.633	322.96	282.349	198.991	212.326	225.442	427.309	430.321	447.443
ATPAF1	792.248	798.498	773.862	576.964	522.981	606.356	823.412	796.222	818.467	571.461	638.174	579.231
NENFP1	0.985383	1.04243	1.92503	0	0	1.15717	0	0.870188	1.52842	1.02966	0	1.06281
TEX38	0.985383	1.04243	1.92503	0	3.90284	1.15717	0	3.48075	1.52842	1.02966	1.62385	0
EFCAB14-AS1	10.8392	8.33941	5.77509	8.98698	11.7085	3.4715	9.43493	4.35094	3.05683	7.20762	5.68349	8.50248
EFCAB14	4984.07	5584.28	5211.06	4318.24	4400.45	4447	4990.22	5093.21	5137.01	4225.72	3951.65	4130.08
RP11-8J9.5	0	0	0	0	0	0	0	0	0	0	0	0
CYP4B1	5.9123	4.1697	11.5502	6.29089	7.80568	6.94301	3.43088	1.74038	5.34946	3.08898	8.93119	8.50248
CYP4Z2P	0.985383	0	0	0	0	0	0	0	0	0	0	0
RP11-346M5.1	0	0	0	0	0	0	0	0	0	0	0	0
CYP4A11	0	0	0	0	0	0	0	0	0	0	0	0
CYP4A26P	0	0	0	0	0	0	0	0	0	0	0	0
CYP4A43P	0	0	0	0	0	0	0	0	0	0	0	0
CYP4A27P	0	0	0	0	0	0	0	0	0	0	0	0
CYP4A44P	0	0	0	0	0	0	0	0	0	0	0	0
CYP4X1	4.92691	7.29698	5.77509	10.7844	13.6599	15.0432	15.439	13.923	10.6989	18.5339	16.2385	11.6909
CYP4Z1	1.97077	2.08485	5.77509	4.49349	2.92713	5.78584	6.00405	2.61056	4.58525	5.1483	8.11927	2.12562
RP11-184J23.2	0.985383	0	0	0	0.97571	0	0	0.870188	0	0	0	0
CYP4A22-AS1	26.6053	12.5091	30.8005	25.1635	27.3199	19.6719	25.7316	42.6392	28.2757	24.7118	32.4771	31.8843
CYP4A22	0	1.04243	0	2.69609	4.87855	3.4715	3.43088	6.9615	2.29263	7.20762	1.62385	1.06281
MTND1P34	0	0	0	3.59479	0.97571	0	2.57316	0	0.764209	1.02966	1.62385	1.06281
LINC00853	6.89768	4.1697	5.77509	12.5818	3.90284	11.5717	12.0081	9.57207	10.6989	14.4152	7.30734	3.18843
PDZK1IP1	1258.33	1193.58	1155.02	3165.21	3134.96	3094.27	1258.28	1250.46	1215.86	2713.15	3345.95	2950.36
TAL1	0	0	0	0.898698	0.97571	0	2.57316	2.61056	0	1.02966	4.05963	2.12562
RP1-18D14.7	0	0	0	0	0	0	0	0.870188	0	0	0	0
STIL	1955.98	2200.56	2007.81	1554.75	1796.28	1732.28	1766.91	1825.65	1805.06	1823.53	1780.55	1823.78
CMPK1	5123.99	5346.6	5255.33	5244.8	5654.24	5400.5	5371.05	5640.56	5650.56	6247.97	5625.84	6385.36
LINC01389	4.92691	6.25456	3.85006	0.898698	5.85426	4.62867	6.00405	5.22113	4.58525	8.23728	2.43578	6.37686
FOXE3	0	0	0	0	0	0	0	0.870188	0.764209	0	0	0
FOXD2-AS1	36.4592	41.697	51.9758	37.7453	42.9312	37.0294	39.4552	37.4181	48.9094	58.6906	44.656	35.0727
FOXD2	38.4299	29.1879	38.5006	48.5297	30.247	38.1866	30.0202	31.3268	31.3326	37.0677	38.1605	46.7636
RP4-666O22.3	0	0	0	0	0	0	0	0	0	0	0	0
RPL21P24	0	0	0	0	0	0	0	0	0	0	0	0
AL356458.1	0	0	0	0	0	0	0	0	0	0	0	0
ATP6V0E1P4	0	0	0	0	0	0	0	0	0	0	0	0
AL591415.1	0	0	0	0	0	0	0	0	0	0	0	0
RP11-543D5.1	0	0	0	0	0	0	0	0	0	0	0	0
TRABD2B	28.5761	30.2304	28.8755	33.2518	20.4899	21.9862	27.4471	32.197	33.6252	29.8601	30.0413	27.6331
RP11-543D5.2	0	1.04243	0	0	0	0	0	0.870188	0	1.02966	0	0
RP11-330M19.1	0	0	0	1.7974	0	0	0	0	0.764209	0	0	0
RP4-683M8.2	0	0	0	0	0	0	0	0	0	0	0	0
RP11-193P11.3	0	0	0	0	0	0	0	0	0	0	0	0
CYP46A4P	0	0	0	0	0	0	0	0	0	0	0	0
SKINTL	0	0	1.92503	0.898698	0.97571	1.15717	0	0	1.52842	1.02966	1.62385	1.06281
AL356289.1	0	0	0	0	0	0	0	0	0	0	0	0
RP5-1024N4.2	0.985383	1.04243	0	0.898698	0.97571	0	0	0	0	0	0	0
SLC5A9	25.6199	23.9758	30.8005	36.8466	34.1499	27.772	18.0121	19.1441	30.5683	21.6229	38.1605	30.8215
RP5-1024N4.4	6.89768	0	0	3.59479	4.87855	1.15717	0.857721	3.48075	4.58525	0	6.49541	5.31405
RP5-1024N4.5	0	0	0	0	0.97571	0	0	0	0	0	0	0
SPATA6	208.901	220.994	209.828	211.194	255.636	233.748	194.703	229.73	184.174	194.606	187.555	179.615
PPP1R8P1	0	2.08485	1.92503	0.898698	1.95142	0	0.857721	0.870188	2.29263	0	1.62385	0
RNU6-723P	0	0	0	0	0	0	0	0	0	0	0	0
RP11-329A14.1	2.95615	7.29698	5.77509	4.49349	3.90284	2.31434	8.57721	4.35094	6.11367	1.02966	4.87156	8.50248
RNU4-61P	0	0	0	0	0	0	0	0	0	0	0.811927	0
RP11-329A14.2	0	0	0	0	0	0	0	0	0	0	0	0
AGBL4	0	0	0	0	0.97571	0	0	0	0	1.02966	0	1.06281
BEND5	4.92691	1.04243	11.5502	17.974	12.6842	13.886	9.43493	4.35094	4.58525	10.2966	16.2385	7.43967
RP11-141A19.1	0	0	0	0	0	0	0	0	0	0	0	0
RP11-141A19.2	0	0	0	0	0	0	0	0	0	0	0	0
AGBL4-IT1	0	0	0	0	0	0	0	0	0	0	0	0
RP5-926E3.1	0	0	0	0	0	0	0	0	0	0	0	0
ZNF859P	0	0	0	0	0	0	0	0	0	0	0	0
AL645730.1	0	0	0	0	0	0	0	0	0	0	0	0
RP11-93G23.2	0	0	0	0	0	0	0	0	0	0	0	0
MTND2P29	0	0	0	0	0	0	0	0	0	0	0	0
ELAVL4	0	0	0	0	0	0	0	0	0	0	0	0
RP11-492I2.1	0	0	0	0	0	0	0	0	0	0	0	0
RP11-567C20.2	0	0	0	0	0	0	0	0	0	0	0	0
RP11-567C20.3	0	0	0	0	0	0	0	0	0	0	0	0
RP11-183G22.1	0	0	0	0.898698	0	1.15717	0.857721	0	1.52842	0	0	0
HMGB1P45	0	0	0	0	0	0	0	0	0	0	0	0
FCF1P6	0	0	0	0	0	0	0	0	0	0	0.811927	0
DMRTA2	1.97077	2.08485	0	1.7974	0	1.15717	1.71544	0.870188	2.29263	0	1.62385	4.25124
FAF1	1074.07	1084.12	1087.64	1184.48	1221.59	1256.68	1138.2	1091.22	1111.16	1294.28	1374.59	1299.82
RP5-850O15.3	2.95615	4.1697	1.92503	10.7844	16.5871	2.31434	7.71949	4.35094	4.58525	5.1483	5.68349	3.18843
RNU6-1026P	0.985383	0	0	0.898698	0	0	0	0	0	0	1.62385	0
PHBP12	2.95615	2.08485	7.70012	5.39219	8.78139	3.4715	0.857721	9.57207	1.52842	3.08898	2.43578	2.12562
MRPS6P2	0	0	0	0	0	0	0	0.870188	0	0	0	0
CDKN2C	467.071	433.649	423.507	405.313	386.381	406.166	365.389	382.883	365.292	309.928	302.849	345.413
MIR4421	0	0	0	0	0	0	0	0	0	0	0	0
MIR6500	0	0	0	0	0	0	0	0	0	0	0	0
C1orf185	0	0	0	0	0	0	0	0	0	0	0	0
CFL1P2	0	0	0	0	0	0	0	0	0	0	0	0
AL162430.1	0	0	0	0	0	0	0	0	0	0	0	0
LINC01562	0	1.04243	0	0.898698	0	0	0.857721	0	0	0	0	0
RNF11	1965.84	1986.86	1957.76	2387.84	2437.32	2441.63	2255.81	2179.82	2223.85	2574.15	2050.11	2535.86
RP11-296A18.5	1.97077	1.04243	3.85006	1.7974	5.85426	2.31434	1.71544	0.870188	6.11367	2.05932	2.43578	4.25124
RP11-296A18.6	0.985383	2.08485	1.92503	7.18959	3.90284	2.31434	4.28861	1.74038	3.82104	2.05932	2.43578	1.06281
TTC39A	459.188	450.328	521.683	624.595	613.722	620.242	545.511	576.064	538.003	646.626	716.931	624.932
TTC39A-AS1	2.95615	1.04243	3.85006	1.7974	0.97571	1.15717	3.43088	4.35094	3.05683	1.02966	1.62385	1.06281
EPS15	1410.08	1576.15	1482.27	1513.41	1610.9	1606.15	926.339	1013.77	940.741	1200.58	1046.57	1177.59
RP11-275F13.3	4.92691	2.08485	3.85006	7.18959	2.92713	2.31434	5.14633	5.22113	0	4.11864	1.62385	5.31405
RNU6-877P	0	0	0	0	0	0	0	0	0	0	0	0
RP11-253A20.1	0.985383	3.12728	0	4.49349	5.85426	1.15717	0	2.61056	1.52842	8.23728	1.62385	2.12562
RP11-191G24.1	1.97077	8.33941	0	0.898698	0	1.15717	1.71544	0	0	3.08898	0.811927	4.25124
RNU6-1281P	0	1.04243	0	0	0	1.15717	0.857721	0.870188	0	0	0	0
CALR4P	0	2.08485	0	0	0.97571	2.31434	1.71544	0.870188	0	0	0.811927	0
OSBPL9	2112.66	2084.85	2044.38	2717.66	2970.06	2935.74	2175.18	2296.43	2233.78	2906.73	2948.11	2912.1
GAPDHP51	0	0	0	0.898698	2.92713	1.15717	0	0.870188	0	0	0	0
SLC25A6P3	0	0	0	0	0	0	0	0	0	1.02966	0	0
SNORA26	5.9123	1.04243	5.77509	4.49349	3.90284	5.78584	6.00405	2.61056	3.05683	3.08898	5.68349	3.18843
NRDC	3419.28	3443.13	3495.85	3544.47	3694.04	3719.14	3835.73	3849.71	3763.73	4453.28	4465.6	4422.35
RP4-657D16.3	83.7575	80.2668	84.7013	92.5659	111.231	104.145	76.3372	100.072	83.2987	136.945	124.225	113.721
RP4-657D16.6	0	1.04243	1.92503	5.39219	3.90284	8.10018	0.857721	2.61056	0.764209	4.11864	4.05963	5.31405
MIR761	0	1.04243	0	0	0	1.15717	0	0	0	0	0.811927	1.06281
TSEN15P2	0	4.1697	0	2.69609	0.97571	1.15717	0	0	0.764209	1.02966	0	0
AL589663.1	0	0	0	0	0	0	0	0	0	0	0	0
RAB3B	130.071	113.624	134.752	134.805	124.891	155.061	110.646	94.8505	106.225	94.7287	81.1927	78.6479
RNA5SP48	0	0	0	0	0	0	0	0	0	0	0	0
RP11-91A18.1	0	0	0	0	0	0	0	0	0	0	0	0
RN7SL290P	0	0	0	0	0	0	0	0	0	0	0	0
TXNDC12	1233.7	1198.79	1185.82	961.607	1033.28	987.065	1905.86	1849.15	1863.9	1356.06	1463.9	1396.53
KTI12	133.027	149.067	107.802	135.703	114.158	131.917	172.402	133.139	145.964	152.39	125.849	134.977
RP11-91A18.4	4.92691	14.594	15.4002	9.88568	16.5871	8.10018	10.2927	6.09132	8.40629	11.3263	8.11927	11.6909
TXNDC12-AS1	2.95615	2.08485	1.92503	1.7974	0.97571	0	0	2.61056	1.52842	6.17796	2.43578	1.06281
BTF3L4	2109.7	2119.25	2161.81	1892.66	1938.74	2051.66	2326.14	2252.05	2398.85	1953.26	1918.58	2004.46
ZFYVE9	435.539	423.225	469.707	515.853	545.422	519.569	530.929	543.867	492.15	559.105	574.032	551.598
RN7SL788P	0	0	0	0	0	0	0	0	0	1.02966	0	0
AL139156.1	0	0	0	0	0	0	0	0	0	0	0	0
RP4-800M22.1	0.985383	0	0	1.7974	1.95142	2.31434	0	1.74038	3.05683	1.02966	4.05963	4.25124
RP4-800M22.2	0	1.04243	0	2.69609	3.90284	1.15717	0.857721	0	0	0	0.811927	0
PDCL3P6	0	0	0	0	0.97571	0	0.857721	0	0	0	0	0
RP4-800M22.4	0	0	0	0.898698	0	0	0	0	0	0	0	0
DNAJC19P7	0	0	0	1.7974	0.97571	2.31434	0	0	0	1.02966	0	2.12562
ANAPC10P1	0	3.12728	0	0.898698	3.90284	0	0	2.61056	0	0	0	0
CC2D1B	559.697	569.165	571.734	631.785	587.378	587.841	533.502	522.113	536.474	702.228	650.353	704.643
RP11-155O18.6	1.97077	0	1.92503	5.39219	4.87855	1.15717	3.43088	2.61056	4.58525	5.1483	0.811927	6.37686
PLA2G12AP1	2.95615	2.08485	1.92503	4.49349	1.95142	1.15717	1.71544	1.74038	2.29263	0	1.62385	1.06281
ORC1	423.715	384.655	419.657	222.877	221.486	254.577	361.101	348.945	340.073	212.11	196.486	205.122
PRPF38A	984.397	1052.85	1001.02	977.784	984.492	972.021	977.802	931.101	957.553	962.732	978.371	878.944
ZCCHC11	1105.6	1087.25	1145.39	1203.36	1330.87	1232.38	1199.95	1285.27	1230.38	1498.15	1396.51	1433.73
RP11-25O10.2	0.985383	0	0	0.898698	1.95142	0	0.857721	0	0	0	0	0
EEF1GP7	0	0	0	0.898698	0	0	0.857721	0	0	0	0	0
GPX7	0	2.08485	0	0.898698	0	1.15717	0.857721	0	0	0	4.05963	1.06281
FAM159A	0	0	0	0	0	0	0	0	0	1.02966	0	0
COA7	471.013	602.522	500.508	269.609	280.029	260.363	561.807	474.252	490.622	273.889	261.44	262.514
NDUFS5P3	0	0	0	0	0	0	0	0	0	0	0	0
RN7SL62P	0	0	0	0	0	0	0	0	0	0	0	0
ZYG11B	644.44	700.51	714.186	771.083	814.718	847.047	725.632	740.53	693.901	783.571	804.619	801.358
RNU2-30P	0	0	0	0	0	0	0	0	0	0	0	0
RPS13P2	0.985383	2.08485	1.92503	1.7974	1.95142	0	0.857721	0	2.29263	0	2.43578	0
RNU6-969P	0	1.04243	0	0	0.97571	0	0.857721	0	0	1.02966	0	0
ZYG11A	0	1.04243	1.92503	0	1.95142	1.15717	1.71544	1.74038	2.29263	1.02966	0.811927	2.12562
RP4-631H13.2	0	0	0	0	0	0	0	0	0	0	0	0
ECHDC2	849.4	796.413	860.488	997.555	1033.28	1044.92	850.859	913.697	871.198	1134.68	1294.21	1198.85
RP4-631H13.6	33.503	37.5273	32.7255	69.1998	64.3969	72.9016	42.8861	40.8988	42.7957	53.5423	61.7064	71.2082
RP4-631H13.4	0	1.04243	1.92503	0.898698	0	0	0	0.870188	0	0	1.62385	2.12562
SCP2	1965.84	1857.6	1923.11	2111.04	2277.31	2292.35	2199.2	2098.89	2146.66	1844.12	1995.72	1880.11
MIR1273F	0	0	0	0	0	0	0	0	0	0	0.811927	0
MIR5095	0	0	0	0	0	0	0	0	0	0	0	0
MIR1273G	0	0	0	0	0	0	0	0	0	0	0	0
RP4-631H13.5	0	0	0	0	0.97571	0	0	0.870188	0	0	0	0
RP11-334A14.2	8.86844	3.12728	9.62515	8.08828	8.78139	12.7289	7.71949	6.9615	9.93471	7.20762	8.11927	7.43967
TUBBP10	18.7223	12.5091	11.5502	10.7844	21.4656	12.7289	15.439	25.2355	20.6336	18.5339	14.6147	8.50248
AL445183.1	0	0	0	0	0.97571	0	0	0	0	0	0	0
PODN	0.985383	0	0	1.7974	0.97571	3.4715	0	0	1.52842	0	0.811927	2.12562
RP11-334A14.5	0	0	0	0	0	0	0	0	0	0	0	0
HIGD1AP11	0	0	0	0	0	0	0	0	0	0	0	0
SLC1A7	0.985383	2.08485	0	5.39219	2.92713	1.15717	1.71544	0	0	0	4.05963	2.12562
RP11-334A14.8	0	0	0	0	0	0	0	0.870188	0	0	0	0
RP5-1024G6.9	0	0	0	0	0	0	0	0	0	0	0	0
CPT2	643.455	645.262	660.285	542.814	544.446	613.299	754.794	723.996	784.078	558.075	591.894	597.299
RP5-1024G6.2	53.2107	43.7819	55.8259	49.4284	37.077	57.8584	65.1868	55.692	63.4293	32.9491	56.0229	47.8264
C1orf123	308.425	296.049	311.855	313.646	326.863	319.378	220.434	255.835	282.757	322.283	289.858	284.833
RP5-1024G6.7	0	2.08485	3.85006	0.898698	0.97571	1.15717	3.43088	1.74038	1.52842	2.05932	0.811927	1.06281
MAGOH	428.641	434.692	423.507	394.528	384.43	409.638	403.987	414.209	414.965	382.004	401.092	391.114
RP5-1024G6.5	49.2691	34.4001	34.6505	30.5557	35.1256	41.6581	52.321	47.8603	38.9746	28.8305	48.7156	25.5074
LRP8	1836.75	1936.83	1801.83	939.14	814.718	909.534	1776.34	1657.71	1677.44	780.482	631.679	660.005
RP4-784A16.1	1.97077	1.04243	1.92503	2.69609	1.95142	1.15717	0.857721	0.870188	2.29263	1.02966	0.811927	1.06281
RP4-784A16.2	2.95615	2.08485	1.92503	1.7974	0	0	0	3.48075	0.764209	0	0.811927	0
RP4-784A16.3	2.95615	1.04243	0	0	0	0	0	0	1.52842	1.02966	0	0
RP4-784A16.4	0	1.04243	1.92503	0.898698	0	1.15717	1.71544	4.35094	5.34946	0	1.62385	0
RP4-784A16.5	0.985383	1.04243	7.70012	0.898698	0.97571	1.15717	3.43088	1.74038	2.29263	0	0	2.12562
RP11-117D22.1	0	0	0	0	0	0	0	0	0	0	0	0
RP11-117D22.2	0	0	0	0	0	0	0	0	0	0	0	0
SLC25A3P1	0	0	0	0	0	0	0	0	0	0	0	0
DMRTB1	0	0	0	0	0	0	0	0	0	0	0	0
GLIS1	0	0	0	0	0	0	0.857721	0	0.764209	0	0	0
RNU7-95P	0	0	0	0	0	0	0	0	0	0	0	0
NDC1	2708.82	2916.71	2860.59	1361.53	1393.31	1557.55	2366.45	2232.03	2325.49	1177.93	1053.07	1178.66
SNORA58	5.9123	1.04243	3.85006	2.69609	1.95142	2.31434	6.86177	4.35094	3.82104	2.05932	1.62385	3.18843
RP4-654H19.2	0	0	0	0	0	0	0	0	0	0	0	0
YIPF1	334.045	325.237	284.904	306.456	324.911	297.392	357.67	324.58	345.422	331.55	353.188	342.225
DIO1	2.95615	7.29698	1.92503	1.7974	2.92713	1.15717	1.71544	6.09132	2.29263	1.02966	1.62385	2.12562
HSPB11	327.147	339.831	352.281	314.544	279.053	335.579	301.06	326.32	303.391	170.923	236.271	209.373
LRRC42	414.846	395.079	388.856	535.624	559.082	535.769	470.031	468.161	459.289	583.817	553.734	589.859
HNRNPA3P12	2.95615	1.04243	0	2.69609	1.95142	0	0.857721	1.74038	3.82104	1.02966	0.811927	1.06281
LDLRAD1	0	0	1.92503	3.59479	1.95142	2.31434	0.857721	0	0.764209	0	3.24771	2.12562
TMEM59	3199.54	3059.52	3070.42	4764.9	4672.68	4823.08	3401.72	3373.72	3517.65	4387.38	4817.97	4587.09
RP4-758J24.6	11.8246	8.33941	3.85006	25.1635	34.1499	27.772	4.28861	6.9615	9.93471	30.8898	24.3578	18.0678
TCEANC2	393.168	430.522	367.681	257.926	248.806	268.463	458.023	528.204	447.826	273.889	254.133	298.65
MIR4781	0	0	0	0	0	0	0	0	0	0	0	0
RP4-758J24.4	0	1.04243	1.92503	0	0	1.15717	0.857721	0	0	0	0.811927	0
AL353898.1	0.985383	0	0	0	0	1.15717	0.857721	0	0	0	0	0
CDCP2	0	1.04243	0	0.898698	0	0	1.71544	0	0	2.05932	0	1.06281
RP11-446E24.3	0.985383	1.04243	0	0	0.97571	0	2.57316	0	0.764209	0	0.811927	0
RP11-446E24.4	7.88306	13.5515	5.77509	6.29089	5.85426	12.7289	21.443	19.1441	15.2842	16.4746	11.367	9.56529
CYB5RL	155.69	154.279	140.527	106.945	126.842	114.56	231.585	210.585	194.109	112.233	145.335	136.04
MRPL37	1801.28	1773.17	1830.7	1597.89	1663.59	1640.86	1796.93	1739.51	1802.77	1550.67	1647.4	1503.88
SSBP3	298.571	362.764	342.655	376.555	314.179	345.993	331.08	354.167	290.399	327.432	356.436	364.544
SSBP3-AS1	4.92691	8.33941	5.77509	4.49349	13.6599	6.94301	6.86177	2.61056	0.764209	7.20762	4.87156	6.37686
RP5-997D24.3	0	0	0	0	0	0	0	0	0	0	0	0
RP4-705F19.1	0	0	0	0	0	0	0	0	0	0	0	0
AC099796.2	0	0	0	0	0	0	0	0	0	0	0	0
AC099796.1	0	0	0	0	0	0	0	0	0	0	0	0
RP5-866L20.1	0	0	0	0	0	0	0	0	0	0	0	0
RP5-866L20.2	0	0	0	0	0	0	0	0	0	0	0	0
HNRNPA1P63	0	0	0	0	0	0	0	0	0	0	0	0
ACOT11	180.325	154.279	217.528	192.321	189.288	170.104	120.081	137.49	165.069	177.101	154.266	181.74
FAM151A	34.4884	17.7212	44.2757	36.8466	31.2227	21.9862	18.8699	30.4566	31.3326	31.9194	17.0505	27.6331
RP11-240D10.4	0	0	0	0.898698	0	0	0	0	0	0	0	0
MROH7	7.88306	6.25456	5.77509	12.5818	9.7571	15.0432	2.57316	1.74038	4.58525	2.05932	8.93119	4.25124
MROH7-TTC4	325.176	344.001	315.705	348.695	386.381	370.294	396.267	367.219	375.991	436.576	436.816	380.486
TTC4	387.255	418.013	369.606	412.502	451.754	428.152	478.608	442.055	454.704	512.77	513.95	453.82
PARS2	231.565	231.419	256.029	194.119	200.021	186.304	242.735	254.965	252.953	226.525	246.826	240.195
TTC22	261.126	275.2	246.404	290.28	277.102	261.52	306.206	292.383	288.871	271.83	286.61	307.152
RP11-67L3.2	1.97077	4.1697	3.85006	4.49349	2.92713	1.15717	0	1.74038	6.11367	3.08898	0	2.12562
LEXM	6.89768	1.04243	3.85006	6.29089	6.82997	4.62867	4.28861	5.22113	2.29263	8.23728	4.05963	1.06281
DHCR24	12972.6	13092.9	13238.4	8441.47	8171.57	8281.85	15470.7	13927.4	15109.9	9391.52	9586.42	9549.34
RP11-67L3.5	58.1376	44.8243	69.3011	35.0492	34.1499	25.4577	66.9022	60.9132	55.7872	37.0677	36.5367	46.7636
RP11-67L3.4	3.94153	6.25456	3.85006	2.69609	7.80568	4.62867	13.7235	8.70188	9.1705	2.05932	4.87156	7.43967
TMEM61	3.94153	5.21213	5.77509	16.1766	9.7571	15.0432	5.14633	11.3124	7.64209	19.5635	21.1101	17.005
RP11-12C17.2	0	1.04243	1.92503	1.7974	0.97571	2.31434	0.857721	0.870188	1.52842	4.11864	4.87156	4.25124
BSND	0	0	0	0	0	0	0	1.74038	0	0	0	0
PCSK9	2130.4	2066.09	2046.31	3079.84	2599.29	2695.04	2219.78	1986.64	1972.42	2225.09	2296.94	2258.47
USP24	2568.89	2624.83	2487.14	2938.74	3092.03	2970.45	2357.88	2490.48	2381.27	2790.38	2573.81	2735.67
RP11-101C11.1	0	0	0	0	0	0	0.857721	0	0	0	0	0
GYG1P3	0	0	0	0	0	0	0	0	0	0	0	0
MIR4422	0	0	0	0	0	0	0	0	0	0	0	0
GOT2P1	0	0	0	0	0	0	0	0	0	0	0	0
RP4-633H17.2	0	0	0	0	0	0	0	0	0	0	0	0
RN7SKP291	0	0	0	0	0	0	0	0	0	0	0	0
RNU6-830P	0	0	0	0	0	0	0	0	0	0	0	0
RP11-90C4.1	0	0	0	0	0	0	0	0	0	0	0	0
RP11-90C4.2	0	0	0	0	0	0	0	0	0	0	0	0
PIGQP1	0	0	0	0	0	0	0	0	0	0	0	0
RP11-90C4.3	0	0	0	0	0	0	0	0	0	0	0	0
RP1-158P9.1	0	0	0	0	0	0	0	0	0	0	0	0
RPSAP20	1.97077	0	0	0	0	0	0	0	0.764209	0	0.811927	0
RP11-504A18.1	0	3.12728	3.85006	2.69609	0.97571	1.15717	0.857721	3.48075	3.82104	2.05932	0.811927	3.18843
AC119674.1	0	0	0	0	0	0	0.857721	0	0	0	0	0
RP4-710M16.2	0	1.04243	0	0.898698	0	1.15717	0	0.870188	0	1.02966	0	0
PLPP3	440.466	503.492	481.258	519.448	597.135	571.641	429.718	444.666	418.786	453.05	470.105	468.699
RPL21P23	0	0	0	0	0	0	0	0	0	0	0	0
RPL23AP85	0	0	0	0	0	0	0	0	0	0	0	0
RP11-377K22.2	0	0	0	0	0	0	0.857721	0	0	0	0	0
PRKAA2	817.868	770.353	852.788	941.836	962.05	1006.74	753.079	888.462	835.28	1161.46	971.876	1097.88
C1orf168	0.985383	0	1.92503	3.59479	3.90284	3.4715	2.57316	5.22113	2.29263	5.1483	3.24771	2.12562
RP11-378I13.1	0	0	0	0	0	0	0	0	0	0	0	0
C8A	0	0	0	0	0	0	0	0	0	0	0	0
C8B	0	0	0	0	0	0	0	0	0	0	0	0
RP5-1103B4.3	0	0	0	0	0	0	0	0	0	0	0	0
AL161740.1	0	0	0	0	0	0	0	0	0	0	0	0
DAB1	16.7515	19.8061	13.4752	17.974	17.5628	13.886	16.2967	18.2739	18.341	14.4152	17.8624	19.1306
RP6-102O10.1	0	0	0	0	0	0	0	0	0	0	0	0
RPS20P5	0	0	0	0	0	0	0	0	0	0	0	0
AL137855.1	0	0	0	0	0	0	0	0	0	0	0	0
DAB1-AS1	0	0	0	0	0	0	0	0	0	0	0	0
HNRNPA1P6	0	0	0	0	0	0	0	0	0	0	0	0
RPS26P15	0.985383	4.1697	3.85006	1.7974	0	3.4715	0	1.74038	0	0	3.24771	1.06281
RP11-393I23.4	0	0	0	0	0	0	0	0	0	0	0	0
RP11-393I23.3	0	0	0	0	0	0	0	0	0	0	0	0
RP11-414C16.1	0	1.04243	0	0	0	0	0	0	0	0	0	0
OMA1	757.759	753.674	687.236	580.559	642.017	578.584	723.917	809.275	713.771	655.893	700.693	675.947
RP4-592A1.4	0	0	0	0	0	0	0	0.870188	0	0	0	0
RN7SL713P	0	0	0	0	0	0	0	0	0	0	0	0
TACSTD2	3332.56	3510.89	3503.55	3569.63	3543.78	3616.15	3729.37	3584.3	3615.47	4231.9	4424.19	4072.69
RP4-592A1.2	21.6784	30.2304	23.1004	19.7714	34.1499	27.772	30.0202	26.1056	24.4547	22.6525	28.4174	27.6331
MYSM1	1563.8	1592.83	1532.32	1908.83	2040.21	1952.14	1649.4	1842.19	1753.09	2512.37	2301.81	2381.76
AL136985.1	0	1.04243	0	0.898698	0.97571	0	0	2.61056	0	2.05932	0	6.37686
JUN	950.894	930.886	1058.77	2752.71	3023.73	2833.91	903.18	867.577	909.408	6826.64	5459.39	5918.79
LINC01135	1.97077	2.08485	0	1.7974	0	0	1.71544	0.870188	2.29263	1.02966	0.811927	2.12562
RP11-63G10.3	6.89768	1.04243	1.92503	0.898698	1.95142	0	5.14633	1.74038	1.52842	2.05932	2.43578	2.12562
RP11-63G10.2	0	1.04243	0	0.898698	0	0	0	0	0.764209	0	0	0
RP4-794H19.1	4.92691	4.1697	3.85006	2.69609	4.87855	2.31434	3.43088	3.48075	4.58525	5.1483	4.05963	2.12562
LINC01358	1.97077	2.08485	3.85006	2.69609	3.90284	0	0.857721	0	4.58525	11.3263	8.11927	2.12562
PHBP3	0	0	0	0	0	0	0.857721	0	0.764209	0	0	0
RP11-145M4.1	0	1.04243	0	0	0	0	0	0	0	0	0.811927	0
RP11-145M4.2	1.97077	1.04243	0	0	0	0	0	0	0.764209	2.05932	1.62385	0
HSD52	0.985383	0	0	0	0.97571	2.31434	0	0	0	1.02966	0.811927	4.25124
RP11-467C18.1	0	0	0	0	0	0	0	0	0	0	0	0
FGGY	118.246	131.346	125.127	150.083	158.065	153.903	129.516	143.581	139.85	175.042	177	167.924
MIR4711	0	0	0	0	0	0	0	0	0	0	0	0
RP4-782L23.2	0.985383	2.08485	1.92503	2.69609	0	2.31434	0	0	0	0	1.62385	1.06281
HOOK1	2208.24	2305.85	2119.46	2076.89	2174.86	2169.69	1861.25	1880.48	1920.46	1615.54	1526.42	1614.41
CYP2J2	477.911	516.001	490.883	567.079	674.216	667.686	588.397	563.012	519.662	1062.61	1012.47	1012.86
RN7SL475P	0	0	0	0	0	0	0	0	0	0	0	0
C1orf87	0	0	0	0	0	0	0	0	0	0	0	0
PGBD4P8	0	0	0	0	0	0	0	0	0	0	0	0
RP11-575B7.3	0	0	0	0	0	0	0	0	0	0	0	0
RP11-776H12.1	0	0	0	2.69609	0	0	0	0.870188	0	1.02966	0	0
RP11-436K8.1	0	0	0	0	0	0	0	0	0	0	0	0
NFIA	377.402	375.273	377.306	290.28	278.077	300.864	506.913	500.358	534.946	405.686	386.477	354.978
AL355795.1	0	0	0	0	0	0	0	0	0	0	0	0
NFIA-AS2	0	0	0	0	0	0	0	0	0	0	0	0
RP4-802A10.1	0.985383	0	0	1.7974	2.92713	1.15717	0	0	0.764209	0	0	0
NFIA-AS1	0	1.04243	1.92503	0.898698	1.95142	1.15717	0.857721	0.870188	1.52842	0	0	1.06281
AC099791.1	0	0	0	0	0	0	0	0	0	0	0	0
RP11-430G17.1	0	0	0	0.898698	0	2.31434	1.71544	0	0.764209	0	0.811927	0
TM2D1	600.098	558.74	644.885	693.795	722.026	682.729	575.531	609.132	618.245	585.876	691.761	621.744
RP11-430G17.3	0	0	0	0	0.97571	0	0	0	0.764209	0	0.811927	0
INADL	1941.2	1893.05	1874.98	2627.79	3012.99	2854.73	1944.45	2140.66	2079.41	2667.85	2604.66	2747.36
RNU6-414P	0	0	0	4.49349	2.92713	0	0	0	0	4.11864	0.811927	2.12562
RNU6-1177P	0	0	0	0	1.95142	0	0	0	0	1.02966	0	0
LAMTOR5P1	0	0	0	0	0.97571	0	0.857721	0	0	1.02966	0	0
RN7SL180P	0	0	0	0	0	0	0	0	0	0	0	0
MIR3116-2	0	0	0	0	0.97571	0	0	0	1.52842	0	0	0
PIGPP2	0	0	0	0	0	0	0	0	0	0	0	0
RPS15AP7	0	0	0	0	0	0	0	0	0	0	0	0
L1TD1	0	0	0	0	0	0	0	0	0	0	0	0
RP5-1155K23.4	0	0	0	0	0	0	0	0	0	0	0	0
KANK4	0	0	0	0	0	0	0	0	0	0	0	0
RNU6-371P	0	0	0	0	0	0	0	0	0	0	0	0
USP1	1604.2	1730.43	1647.83	1337.26	1388.44	1454.56	1392.94	1482.8	1400.03	1143.95	1133.45	1114.89
DOCK7	1422.89	1336.39	1301.32	1283.34	1388.44	1433.73	1176.79	1243.5	1268.59	1393.13	1380.28	1394.41
RP11-293K19.1	0	0	0	0	1.95142	0	0	0	0.764209	0	0.811927	0
ANGPTL3	0.985383	6.25456	1.92503	8.98698	16.5871	11.5717	2.57316	0	2.29263	5.1483	4.05963	7.43967
RP5-849H19.3	3.94153	4.1697	1.92503	7.18959	5.85426	5.78584	2.57316	5.22113	3.05683	1.02966	3.24771	2.12562
RP5-849H19.2	0	1.04243	0	1.7974	2.92713	0	0.857721	0.870188	1.52842	0	0.811927	1.06281
RP11-230B22.1	7.88306	8.33941	25.0254	4.49349	9.7571	6.94301	6.00405	10.4423	10.6989	4.11864	6.49541	7.43967
ATG4C	372.475	333.576	336.88	298.368	310.276	315.907	331.938	337.633	343.13	271.83	240.33	261.451
RP4-771M4.3	0	1.04243	0	0	0	2.31434	1.71544	0.870188	0.764209	0	0	0
RP4-771M4.2	0	0	0	0	0	0	0	0	0	0	0	0
RP11-5P4.1	0	0	0	0	0	0	0	0	0	0	0	0
RP11-5P4.2	0	0	0	0	0	0	0	0	0	0	0	0
RP11-5P4.3	0	0	0	0	0	0	0	0	0	0	0	0
RP11-335E6.2	0	0	0	0	0	0	0	0	0	0	0	0
LINC00466	0	1.04243	0	0.898698	0	0	0	0	0	0	0	1.06281
RNA5SP49	0	0	0	0	0	0	0	0	0	0	0	0
RP11-335E6.3	0	0	0	0	0.97571	0	0	0	0	1.02966	0	0
RPSAP65	0	0	0	0	0	0	0	0.870188	0	0	0	0
FOXD3-AS1	3.94153	11.4667	7.70012	10.7844	8.78139	5.78584	6.00405	6.09132	5.34946	10.2966	9.74312	10.6281
FOXD3	0	2.08485	5.77509	1.7974	4.87855	2.31434	0.857721	1.74038	0	0	0.811927	0
MIR6068	0	0	0	0	0	0	0	0	0	0	0	0
RP4-792G4.3	0	0	0	0	0	0	0	0	0	0	0	0
ALG6	599.113	618.159	610.235	374.757	386.381	426.995	602.12	583.026	588.441	367.588	403.527	375.172
ITGB3BP	622.762	635.88	581.359	477.209	449.802	439.724	549.799	536.906	576.978	426.279	467.67	353.916
EFCAB7	205.945	191.806	188.653	146.488	170.749	149.275	207.568	215.807	220.092	128.707	133.968	162.61
RN7SL488P	0	0	0	0	0	0	0	0	0	0	0.811927	0
RNU7-123P	0	3.12728	3.85006	0	0	0	0	0	0.764209	0	1.62385	0
DLEU2L	23.6492	29.1879	32.7255	23.3662	20.4899	21.9862	24.8739	28.7162	25.2189	20.5932	17.8624	13.8165
DLEU2_6	0.985383	0	1.92503	0	0	0	0	0	1.52842	1.02966	0.811927	0
DLEU2_5	0	0	0	0	0	1.15717	0	0	0	1.02966	0	2.12562
DLEU2_4	0	0	0	0	0	0	0	0.870188	0	0	0	0
DLEU2_3	0	0	0	0	0	0	0	0	0	0	0	0
DLEU2_2	0	0	0	0	0	0	0	0	0	1.02966	0	1.06281
DLEU2_1	0	0	0	0	0	1.15717	0	0	0	0	0	0
PGM1	2186.56	2106.74	2246.51	2458.84	2340.73	2388.4	1988.2	1980.55	1905.17	2315.7	2454.45	2307.36
RN7SL130P	3.94153	2.08485	3.85006	4.49349	0.97571	2.31434	0.857721	0	1.52842	2.05932	0.811927	2.12562
ROR1	1059.29	1138.33	1158.87	1277.95	1259.64	1300.66	1553.33	1537.62	1520.01	1377.68	1303.95	1340.2
RP4-597J3.1	1.97077	1.04243	0	3.59479	4.87855	3.4715	0.857721	0	0	3.08898	0.811927	1.06281
CFL1P3	4.92691	1.04243	0	0	4.87855	0	0	0.870188	0.764209	1.02966	3.24771	0
RNU6-809P	0	0	0	0	0.97571	0	0	0	0.764209	0	0.811927	0
ROR1-AS1	6.89768	7.29698	7.70012	13.4805	24.3928	19.6719	6.86177	8.70188	6.11367	8.23728	8.11927	10.6281
UBE2U	0.985383	0	0	0	0	0	1.71544	0	0.764209	0	0.811927	0
RNU7-62P	0	0	0	0	0	0	0	0	0	0	0	0
CACHD1	65.0353	58.3759	50.0508	36.8466	44.8827	55.5441	78.0526	74.8362	67.2504	65.8982	60.8945	60.5801
MIR4794	0	0	0	0	0	0	0	0	0	0	0	0
RAVER2	533.092	564.995	594.834	636.278	694.706	691.987	600.405	606.521	557.872	657.952	602.449	649.377
JAK1	6514.36	6936.3	6847.33	8102.66	9069.23	9108.07	6508.39	6841.42	6524.81	8839.63	8716.84	8657.65
RP11-182I10.1	0	0	0	1.7974	1.95142	3.4715	0	0	0	0	0.811927	1.06281
RP11-182I10.2	0	1.04243	0	7.18959	9.7571	2.31434	0	0	2.29263	6.17796	1.62385	2.12562
LINC01359	5.9123	6.25456	11.5502	5.39219	13.6599	8.10018	6.00405	4.35094	10.6989	19.5635	12.1789	17.005
SLC2A3P2	0	0	1.92503	2.69609	0	2.31434	1.71544	2.61056	1.52842	4.11864	1.62385	2.12562
RP4-535B20.4	1.97077	0	0	0.898698	0	0	0	0.870188	2.29263	1.02966	2.43578	0
RNU6-1176P	0	1.04243	0	0.898698	0	1.15717	0	0.870188	0	3.08898	1.62385	0
MIR3671	9.85383	6.25456	1.92503	5.39219	4.87855	3.4715	2.57316	1.74038	5.34946	7.20762	4.05963	6.37686
MIR101-1	0.985383	0	0	0.898698	0	0	0	0	0	0	0	0
RP4-535B20.1	0	0	0	0	0	0	0	0	0	0	0.811927	0
RP4-535B20.2	0	0	0	0	0	0	0	0	0	0	0	0
MRPS21P1	0	0	0	0	0	0	0	0	0	0	0	0
AK4	4376.08	4160.32	4296.67	4510.57	4693.17	4871.68	3419.73	4079.44	3767.55	5039.15	5007.15	5089.8
RP4-700A9.1	0	1.04243	0	0.898698	2.92713	0	0.857721	0	0	0	0	0
DNAJC6	109.377	93.8183	92.4014	106.046	105.377	107.617	96.0648	110.514	101.64	77.2245	86.8761	71.2082
RP5-1044H5.1	0.985383	0	0	0	0	0	0	0	0.764209	0	0.811927	0
COX6CP13	0	0	0	0	0	0	0	0	0.764209	0	0	0
RNU2-15P	0	0	0	0	0	0	0	0	0	0	0	0
LEPROT	2511.74	2337.12	2489.06	2384.25	2292.92	2324.75	2628.91	2588.81	2577.68	2413.52	2405.74	2493.35
LEPR	323.206	328.364	265.654	408.908	430.288	379.551	346.519	383.753	363.763	340.817	388.913	374.109
RP4-630A11.3	1.97077	0	0	0.898698	0.97571	1.15717	1.71544	0	1.52842	1.02966	0.811927	0
RP11-430H12.2	0	2.08485	0	0	0.97571	0	0.857721	0.870188	0	1.02966	0	0
RN7SL854P	0	0	0	0	0	0	0	0	0	0	0	0
PDE4B	8.86844	3.12728	0	2.69609	5.85426	5.78584	7.71949	3.48075	3.05683	22.6525	11.367	14.8793
RP11-397C12.1	0	0	0	0	0	0	0	0	0	0	0	0
RNU4-88P	0	0	0	0	0	0	0	0	0	0	0	0
SGIP1	0	0	1.92503	0.898698	0.97571	3.4715	0.857721	1.74038	0.764209	2.05932	1.62385	0
AL139147.1	0	0	0	0	0	0	0	0	0	0	0	0
RP4-598P13.1	0	0	0	0	0.97571	0	0	0	0	0	0	0
AL354978.1	0	0	0	0	0	0	0	0	0	0	0	0
TCTEX1D1	0	0	0	0	0	0	0	0	0	0	0	0
INSL5	0	0	0	0	0	0	0.857721	0	0	0	0	0
WDR78	123.173	94.8608	77.0012	105.148	116.11	102.988	108.073	155.764	144.435	111.203	113.67	111.595
RP11-342H21.2	0	0	0	0.898698	0	0	0	0	0.764209	0	0	0
MIER1	1096.73	1096.63	1126.14	1856.71	2074.36	1765.84	759.083	837.121	781.021	1544.49	1137.51	1417.79
SLC35D1	284.776	328.364	277.204	351.391	389.308	332.107	318.214	293.253	304.919	411.864	436.005	418.747
C1orf141	0	0	0	0	0	1.15717	0	0	0	0	0	0
SNORA31	13.7954	8.33941	7.70012	13.4805	21.4656	21.9862	18.8699	9.57207	13.7558	25.7415	18.6743	17.005
RP4-547N15.3	0	0	0	0	0	0	0	0	0	0	0	0
IL23R	0	0	3.85006	1.7974	0	1.15717	1.71544	0.870188	3.05683	1.02966	0	0
RNU6-586P	0	0	0	0	0	0	0	0	0	0	0	0
AL109843.1	0	0	0	0	0	0	0	0	0	0	0	0
RNU4ATAC4P	0	0	0	0	0	0	0	0	0	0	0	0
RP11-131O15.2	0	0	0	0	0	0	0	0	0	0	0	0
IL12RB2	37.4445	31.2728	26.9504	20.6701	19.5142	11.5717	28.3048	28.7162	31.3326	27.8008	18.6743	19.1306
SERBP1	6752.83	7016.57	7128.39	6263.93	6507.99	6657.19	6543.55	6466.37	6712.81	5994.68	5495.12	5896.47
RNU6-387P	1.97077	4.1697	3.85006	9.88568	17.5628	10.4145	1.71544	2.61056	2.29263	7.20762	11.367	8.50248
RP11-393N21.2	0	0	0	0	0	0	0	0	0	0	0	0
RNU6-1031P	0	0	0	0	0	0	0	0	0	0	0	0
RP11-393N21.1	0	0	0	0	0	0	0	0	0	0	0	0
RN7SL392P	0	0	0	0	0	0	0	0	0	0	0	0
HNRNPCP9	0	0	0	0	0	0	0	0	0	0	0	0
GADD45A	247.331	234.546	217.528	396.326	401.993	393.437	216.146	180.999	173.475	263.593	276.867	288.021
GNG12	5333.88	5428.95	5390.08	5048.89	5179.07	5198	5485.13	5404.74	5277.62	4675.68	4399.83	4707.18
RNU7-80P	0	1.04243	0	0.898698	0.97571	1.15717	2.57316	0	0	0	4.05963	0
GNG12-AS1	26.6053	14.594	28.8755	21.5688	23.417	9.25735	19.7276	13.0528	22.1621	26.7711	21.922	18.0678
RP4-609E1.2	0	0	0	0	0	0	0	1.74038	0	0	0	0
DIRAS3	36.4592	31.2728	25.0254	65.605	63.4212	57.8584	53.1787	43.5094	55.7872	91.6397	82.8165	98.8413
ARL5AP3	1.97077	0	1.92503	0	0	0	0	0	0	0	0.811927	0
AL157407.1	0	0	0	0	0	0	0	0	0	0	0	0
WLS	1514.53	1533.41	1403.35	1300.42	1297.69	1396.7	1566.2	1520.22	1562.04	1227.35	1385.96	1271.12
CTBP2P8	4.92691	4.1697	9.62515	2.69609	2.92713	1.15717	7.71949	1.74038	1.52842	2.05932	3.24771	1.06281
MIR1262	0.985383	0	0	0	0	3.4715	0	0.870188	0.764209	0	0	1.06281
RPS7P4	0.985383	0	0	0	0	0	0	0	0	0	0	0
COX6B1P7	0	0	0	0	0	0	0	0	0	0	0	0
TCEB1P18	0	0	0	0	0	0	0	0	0	0	0	0
RP5-1033K19.2	0	0	0	0	0	0	0	0	0	0	0	0
RPE65	2.95615	10.4243	1.92503	1.7974	0	1.15717	2.57316	2.61056	3.05683	0	0	1.06281
DEPDC1	1886.02	1968.1	1786.43	1193.47	1114.26	1217.34	1719.73	1685.55	1800.48	1014.21	1013.28	1068.12
RP4-694A7.2	67.9914	45.8667	42.3507	32.3531	44.8827	55.5441	51.4633	60.043	60.3725	25.7415	28.4174	30.8215
DEPDC1-AS1	1.97077	2.08485	1.92503	1.7974	2.92713	2.31434	2.57316	0.870188	1.52842	1.02966	0.811927	0
TXNP2	0	0	0	0	0	0	0	0	0	0	0	0
RP11-424D14.1	0	0	0	0	0	0	0	0	0	0	0	0
RP11-74K19.1	0	0	0	0	0	0	0	0	0	0	0	0
RP3-380B4.1	0	0	0	0	0	0	0	0	0	0	0	0
LRRC7	26.6053	23.9758	34.6505	29.657	48.7855	38.1866	25.7316	33.0671	39.7388	43.2457	32.4771	26.5702
SGOL1P1	0	1.04243	0	0.898698	0	0	0	0	0	0	0	0
RN7SL538P	0	0	0	0	0	0	0	0	0	0	0	0
PIN1P1	0	0	0	0.898698	0	0	0	0	0	0	0	0
RP11-181B18.1	0.985383	0	0	0	0	0	0	0	0	0	0	0
LRRC40	808.014	815.177	862.413	689.301	690.803	771.831	674.169	767.506	739.754	639.419	546.427	622.806
RN7SL242P	0	0	0	0	0	0	0	0	0	0	0	1.06281
SRSF11	3549.35	3374.33	3495.85	3665.79	3975.04	3833.7	3268.77	3706.13	3567.33	4204.1	3536.75	4271.43
RP4-677H15.4	0.985383	0	0	1.7974	1.95142	2.31434	0.857721	0	1.52842	1.02966	0	0
ANKRD13C	934.143	989.262	993.316	972.391	908.386	945.406	878.306	888.462	887.246	853.588	737.229	864.064
HHLA3	125.144	134.473	150.152	142.893	130.745	137.703	102.927	132.269	120.745	103.996	126.661	130.726
RP11-180O5.2	10.8392	8.33941	23.1004	8.08828	10.7328	13.886	6.86177	13.0528	12.2273	12.3559	9.74312	3.18843
AL158839.1	0.985383	0	1.92503	0	0.97571	0	0.857721	0.870188	0	1.02966	3.24771	0
CTH	332.074	350.255	340.73	383.744	443.948	416.581	352.523	341.114	355.357	565.283	545.615	532.468
RP11-42O15.3	9.85383	14.594	13.4752	3.59479	12.6842	9.25735	5.14633	7.83169	8.40629	5.1483	9.74312	15.9421
RP11-42O15.2	0	0	0	0	0	0	0	0	0	0	0	0
CASP3P1	0	0	0	0	0	0	0	0	0	0	0	0
RP5-952N6.1	0	0	0	0	0	0	0	0	0	0	0	0
RP11-99H8.1	0	0	0	0	0	0	0	0.870188	0	0	0	0
PTGER3	1.97077	6.25456	1.92503	8.98698	8.78139	6.94301	4.28861	5.22113	4.58525	15.4449	20.2982	15.9421
RP3-333A15.1	0	0	0	0	0	0	0	0	0	0	0	0
RP3-333A15.2	0	0	0	0	0	0	0	0	0	0	0	0
ZRANB2-AS1	54.196	50.0364	53.9008	31.4544	35.1256	39.3437	39.4552	49.6007	61.1367	38.0974	54.3991	42.5124
ZRANB2	2193.46	2133.85	2084.81	1389.39	1506.5	1521.68	2144.3	2379.96	2376.69	1733.95	1455.78	1726
MIR186	33.503	23.9758	28.8755	34.1505	18.5385	23.1434	26.5894	22.6249	22.1621	29.8601	16.2385	30.8215
ZRANB2-AS2	10.8392	3.12728	7.70012	8.08828	19.5142	6.94301	11.1504	9.57207	8.40629	11.3263	11.367	7.43967
AL360297.1	0	0	0	0	0	0	0	0	0	0	0	0
RP11-115M14.1	0	0	0	0	0	0	0.857721	0	0	1.02966	0	0
NEGR1	229.594	239.758	219.453	159.968	156.114	151.589	296.771	279.33	309.504	187.398	178.624	185.992
RP11-82L20.1	0	0	0	0	0	0	0.857721	0	0.764209	0	0	0
RP11-175G14.2	0	0	0	0	0	0	0	0	0	0	0	0
NEGR1-IT1	0	0	0	0	0	0	0	0	0	0	0	0
GDI2P2	2.95615	4.1697	3.85006	5.39219	0.97571	2.31434	3.43088	2.61056	1.52842	2.05932	1.62385	1.06281
RPL31P12	0	1.04243	0	1.7974	0.97571	0	0.857721	0	0	1.02966	0.811927	1.06281
RNU6-1246P	0	0	0	0	0	0	0	0	0	0	0	0
RP4-660H19.1	0	0	0	0	0	0	0	0	0	0	0	0
RP11-262K1.1	0	0	0	0	0	0	0	0	0	0	0	0
RP11-25L19.1	0	0	0	0	0	0	0	0	0	0	0	0
KRT8P21	0	0	0	0	0	0	0	0	0	0	0	0
RN7SKP19	0	0	0	0	0	0	0	0	0	0	0	0
LINC01360	0	0	0	0	0	0	0	0	0	0	0	0
RP4-788P17.1	0	0	0	0	0	0	0	0	0	0	0	0
RNA5SP50	0	0	0	0	0	0	0	0	0	0	0	0
RNU4ATAC8P	0	0	0	0	0	0	0	0	0	0	0	0
LRRIQ3	45.3276	34.4001	44.2757	17.0753	31.2227	34.715	42.8861	47.8603	41.2673	30.8898	24.3578	23.3818
FPGT	352.767	355.467	346.505	313.646	350.28	313.593	472.604	462.07	473.045	483.94	392.161	458.071
FPGT-TNNI3K	28.5761	28.1455	51.9758	30.5557	25.3685	27.772	44.6015	28.7162	38.2104	47.3643	48.7156	43.5752
TNNI3K	0.985383	2.08485	5.77509	4.49349	5.85426	2.31434	1.71544	1.74038	4.58525	5.1483	7.30734	3.18843
RP11-439H8.4	0	1.04243	1.92503	0	0	0	0.857721	0.870188	0.764209	0	0.811927	1.06281
RP4-650F12.2	0	0	0	0	0	0	0	0	0	0	0	0
LRRC53	0	1.04243	0	0	0	0	0.857721	0	0	0	0	0
ERICH3	4.92691	4.1697	5.77509	2.69609	2.92713	1.15717	4.28861	6.9615	7.64209	2.05932	4.05963	3.18843
ERICH3-AS1	1.97077	0	0	0	0	0	0	0	0	0	0	1.06281
RP11-17E13.2	16.7515	8.33941	17.3253	5.39219	12.6842	8.10018	17.1544	17.4038	6.11367	8.23728	3.24771	1.06281
CRYZ	4625.39	4500.15	4481.47	3463.58	3416.94	3253.96	5129.17	5246.36	5107.21	3063.24	3190.87	3500.89
TYW3	805.058	953.82	906.689	709.972	676.167	746.374	838.851	831.9	837.573	642.508	611.381	673.821
RP11-93N20.1	0	0	0	0	0	0	0	0	0	0	0	0
RP11-510C10.4	0	0	0	0	0	0	0	0	0	0	0	0
RP11-510C10.2	0	0	0	0	0	0	0	0	0	0	0	0
LHX8	0	0	0	0	0	0	0	0	0	0	0	0
RP11-510C10.3	0	0	0	0	0	0	0	0	0	0	0	0
AC118550.1	0	0	0	0	0	0	0	0	0	0	0	0
RNU6-622P	0	0	0	0	0	0	0	0	0	0	0	0
SLC44A5	400.065	400.292	488.958	490.689	537.616	521.883	373.109	367.219	370.641	429.368	449.807	469.762
RP11-87O11.1	0	0	0	0	0	0	0	0	0	0	0	0
RNU6-503P	0	0	0	0	0	0	0	0	0	0	0	0
RP4-595K12.1	0	0	0	0	0	0	0	0	0	0	0	0
RP4-595K12.2	0.985383	0	0	0.898698	0	0	0	0	0.764209	0	0	1.06281
RP4-682C21.5	0	0	1.92503	0.898698	0.97571	0	0.857721	0	0	0	0	0
ACADM	420.758	391.952	425.432	340.607	325.887	311.278	405.702	435.964	425.664	285.216	250.885	256.137
RP4-682C21.2	13.7954	11.4667	13.4752	6.29089	7.80568	5.78584	12.0081	11.3124	13.7558	9.26694	10.555	12.7537
RABGGTB	847.429	849.577	875.889	1162.02	1199.15	1184.94	868.871	867.577	832.223	1161.46	1148.88	1080.88
SNORD45C	0	0	0	0	0	0	0	0	0	0	0	0
SNORD45A	0	0	0	0	0	0	0	0	0	0	0	0
SNORD45B	0	0	0	0	0	0	0	0	0	0	0	0
MSH4	47.2984	37.5273	30.8005	23.3662	32.1984	33.5579	21.443	33.9373	26.7473	33.9788	34.1009	20.1934
AL445464.1	0	1.04243	0	0.898698	1.95142	0	0	0.870188	0	0	0	0
ASB17	0	2.08485	0	0	0	0	0	0	0	0	0	0
RP11-550H2.1	1.97077	3.12728	3.85006	0	1.95142	1.15717	0	0.870188	2.29263	2.05932	0.811927	0
RP11-550H2.2	0	0	0	0	0	0	0	0	0	0	0	0
ST6GALNAC3	90.6552	72.9698	86.6264	68.3011	73.1783	67.1158	61.7559	80.9275	64.9577	38.0974	22.7339	36.1355
RP11-335E14.1	0	0	0	0	0	0	0.857721	0	0	0	0	0
RP5-1102E8.3	0	0	0	0	0	0	0.857721	0	0.764209	0	0	0
TPI1P1	8.86844	19.8061	19.2503	13.4805	22.4413	15.0432	9.43493	13.923	21.3978	10.2966	22.7339	22.319
AC104458.1	0	0	0	0	0	0	0	0	0	0	0	0
RNU6-161P	0	0	0	0	0	0	0	0	0	0	0	0
RP11-415A20.1	0	0	0	0	0	0	0	0	0	0	0	0
ST6GALNAC5	0.985383	0	0	3.59479	4.87855	5.78584	1.71544	1.74038	1.52842	6.17796	5.68349	3.18843
AC096951.1	0	0	0	0	0	1.15717	0	0	0	0	0	0
MIR7156	0	0	0	0	0	0	0	0	0	0	0	0
RP4-564M11.2	0	0	0	0	0	0	0	0	0	0	0	0
PIGK	1900.8	1989.99	1782.58	1209.65	1215.73	1158.33	1585.93	1663.8	1625.47	922.575	889.871	926.77
RP4-706A16.3	203.974	188.679	188.653	209.397	243.928	195.561	212.715	144.451	191.816	194.606	228.963	221.064
RP11-363H12.1	0	0	0	0	0	0	0	0	0	0	0	0
AC093433.1	0	0	0	0	0	0	0	0	0	0	0	0
AK5	2.95615	2.08485	1.92503	2.69609	1.95142	6.94301	2.57316	3.48075	8.40629	3.08898	4.87156	3.18843
RP11-375A5.1	0	0	0	0	0	0	0	0	0	0	0	0
AC095030.1	0	0	0	0	0	0	0	0	0	0	0	0
RNU7-8P	0	0	0	0	0	0	0	0	0	0	0	0
ZZZ3	1343.08	1330.14	1228.17	1756.06	1927.03	1897.76	1396.37	1441.9	1347.3	1738.07	1763.5	1831.22
RNA5SP20	0.985383	0	0	0.898698	0.97571	0	0.857721	0	0	0	0	0
RN7SL370P	3.94153	0	0	1.7974	0.97571	2.31434	0.857721	0	0.764209	0	1.62385	0
USP33	1880.11	1948.29	2002.03	1981.63	2021.67	1949.83	2003.64	1928.34	1984.65	1832.79	1862.56	1856.73
ACTG1P21	0	0	0	0	0	0	0	0	0	0	0	0
FAM73A	1576.61	1575.11	1578.52	1897.15	1780.67	1735.75	1681.13	1762.13	1812.7	1672.17	1569.45	1698.37
RNA5SP21	0.985383	1.04243	3.85006	2.69609	1.95142	2.31434	0	0	0.764209	0	0.811927	0
RP11-181C21.4	13.7954	15.6364	25.0254	9.88568	27.3199	12.7289	17.1544	20.0143	11.4631	21.6229	12.9908	20.1934
NSRP1P1	1.97077	0	1.92503	1.7974	4.87855	10.4145	0	1.74038	0.764209	0	0	3.18843
[truncated: 56,834 more rows]
