# Supplementary material for: Suppression of ACE2 SUMOylation protects against SARS-CoV-2 infection through TOLLIP-mediated selective autophagy
Source: Nat Commun. 2022 Sep 3;13:5204. doi: 10.1038/s41467-022-32957-y (PMC9440653; doi:10.1038/s41467-022-32957-y)
Supplement: Supplementary file 8 — Source Data [file 41467_2022_32957_MOESM8_ESM.xlsx]

## Sheet: Fig. 2
Fig. 2c
Luc activity (RLU)
Mock	Pseudotyped SARS-CoV-2
	Mock	2-D08	ML-792	GA	TAK-981
1	100731	33233.9	59192.3	30064.3	24501.8
1.52453	132196	25215.7	37187.9	22658.6	55796
1.2415	88360	53612.1	22280.6	34413.5	60714.1
Fig. 2e
Luc activity (RLU)
Mock	Pseudotyped SARS-CoV-2
	Mock	ML-792	GA
1	37800.4	10080.4	4564.22
1.07203	34992.3	9808.3	7680.68
0.848348	46080.5	21204.2	15860.3
Fig. 2g
Log10(PFU/mg)
Mock	ML-792	Gingolic acid
6.26609	3.75809	4.24316
7.27739	5.605	3.03103
8.28519	3.50642	4.02739
6.99309	4.00696	5.03061
8.90125	6.10957	2.20581
8.72196	3.38511	3.26576
7.28519	3.50642	3.17284
6.23165	2.31691	4.61132

## Sheet: Fig. 3
Fig. 3a
Rel. mRNA level (fold)
ML-792 (μM)
0	10	20	30
1	0.989474	0.957314	0.954727
1.17199	0.741729	0.811669	1.11648
0.828724	0.938849	0.736606	0.721446
Fig. 3b
Rel. mRNA level (fold)
2-D08 (μM)
0	100	200	300
1	0.964317	1.17422	1.09425
0.901215	0.939486	0.737106	1.03523
0.742233	0.801039	0.850646	0.554763
Fig. 3e
Luc activity (RLU)
sgNC	Pseudotyped SARS-CoV-2
	sgNC	sgSENP1	sgSENP2	sgSENP3	sgSENP5	sgSENP6	sgSENP7	sgSENP8
1	112566	89745.3	91622.6	481330	78726.4	108594	85971.7	216151
2.77359	92839.6	81764.1	101047	405009	91622.6	86000	103123	220877
0.924528	55254.7	108604	92688.7	440877	103896	68320.8	74952.8	248396
Fig. 3f
Luc activity (RLU)
Mock			Pseudotyped SARS-CoV-2
Scr siRNA	SEP3 siRNA #1	SEP3 siRNA #2	Scr siRNA	SEP3 siRNA #1	SEP3 siRNA #2
1	0.978603	1.0501	110023	290019	300029
0.958985	1.49191	1.1707	132021	244018	225645
1.09841	1.21494	1.01383	81021.1	209027	261405
Fig. 3i
Luc activity (RLU)
Mock			Pseudotyped SARS-CoV-2
Scr siRNA	PIAS4 siRNA #1	PIAS4 siRNA #2	Scr siRNA	PIAS4 siRNA #1	PIAS4 siRNA #2
1	0.925511	1.28519	160627	64581.8	35542.3
1.12913	0.927494	1.18217	95553.4	36627.6	37137.2
1.17312	1.89757	0.912265	114408	56932.7	17838.1

## Sheet: Fig. 5
Fig. 5c
ACE2 & TOLLIP co-localization (μM)
SARS-CoV-2 (hr)
0	72
908.327	3689.19
911.376	4218.14
1129.96	3894.27
1023.33	3568.2
1450.32	3717.73
Fig. 5e
Luc activity (RLU)
Mock			Pseudotyped SARS-CoV-2
Scr siRNA	TOLLIP siRNA #1	TOLLIP siRNA #2	Scr siRNA	TOLLIP siRNA #1	TOLLIP siRNA #2
1	0.94231	1.19815	140438	360019	537052
1.06325	0.840164	0.940646	89410.2	432769	408062
1.16745	1.0803	0.840243	115024	392490	379461
Fig. 5g
SARS-CoV-2 24 titer (PFU/mL)
SARS-CoV-2 24 hr			SARS-CoV-2 48 hr
Scr siRNA	TOLLIP siRNA #1	TOLLIP siRNA #2	Scr siRNA	TOLLIP siRNA #1	TOLLIP siRNA #2
194.938	1156.15	847.405	564.178	1498.73	1546.46
384.355	925.175	993.668	626.26	1128.52	1368.9
252.956	777.138	1111.28	455.531	1057.99	1702.69

## Sheet: Fig. 6
Fig. 6k
ACE2/β-actin ratio
2-D08 (μM)	WT			K187R
0	1	1.25567	0.980474	1.00005	1.23521	1.21298
100	0.612391	0.823475	0.767899	1.00999	1.0976	0.976412
200	0.245689	0.156777	0.223412	0.567871	0.864426	0.889099
300	0.009082	0.054562	0.0712358	0.76329	0.560112	0.356704

## Sheet: Supplementary Fig. 1
Supplementary Fig. 1a
Fluorescence intensity
Mock			ML-792
x-axis	y-axis		x-axis	y-axis
	SUMO2/3	ACE2		SUMO2/3	ACE2
0	32.6667	45.3333	0	11	24.3333
0.447931	60.2257	62.8725	0.447931	16.8222	17.3333
0.895819	64.0672	64.1668	0.895819	0.237	26.8889
1.34375	62.775	60.8242	1.34375	14.6	16.3333
1.79168	64.2389	65.174	1.79168	25.3926	23.963
2.23957	62.2747	60.4164	2.23957	20.9259	17.2593
2.6875	64.0308	68.1082	2.6875	23.5778	12.9111
3.13543	53.3389	62.7631	3.13543	37.0815	17.5926
3.58332	58.3434	63.4586	3.58332	28.1037	20.0889
4.03125	66.8987	68.5493	4.03125	13.2667	35.6667
4.47918	63.2717	69.9876	4.47918	38.5926	12.037
4.92707	50.1657	55.6694	4.92707	55.0074	15.1556
5.375	41.1073	41.0312	5.375	50.5778	18.9556
5.82293	39.5583	40.016	5.82293	47.7852	21.0815
6.27082	25.545	28.9636	6.27082	25.5852	24.0815
6.71875	31.2257	28.5857	6.71875	48.8889	10.6667
7.16668	26.4301	23.8664	7.16668	25.4667	17.2222
7.61457	19.0072	21.9194	7.61457	19.637	25.3556
8.0625	19.7451	21.1623	8.0625	29	23
8.51043	23.8666	22.0164	8.51043	28.7481	24.5704
8.95832	25.8269	29.2421	8.95832	42.037	37.2222
9.40625	28.3627	28.0148	9.40625	40.6667	36.7778
9.85418	24.603	26.4256	9.85418	26.9778	35.163
10.3021	26.9807	24.9192	10.3021	40.9926	29.2296
10.75	20.7166	26.5774	10.75	27.5556	40.2
11.1979	25.4175	29.5834	11.1979	30.6667	32.7778
11.6458	29.3018	29.2569	11.6458	28.2815	33.3333
12.0938	51.3371	54.2948	12.0938	57.0667	31.6667
12.5417	38.0178	45.1714	12.5417	56.1481	46.9556
12.9896	36.0092	43.826	12.9896	48.2222	45.4444
13.4375	46.759	48.4163	13.4375	61.7778	22.6667
13.8854	50.3816	50.4244	13.8854	47.1037	29.8
14.3333	59.4891	55.5187	14.3333	37.8963	39.3259
14.7812	53.6539	60.0287	14.7812	42.4889	47.0889
15.2292	37.9138	45.7298	15.2292	58.9185	32.2815
15.6771	31.7206	41.4249	15.6771	30.6667	40.9259
16.125	37.7188	37.2163	16.125	22.2	27.0667
16.5729	39.1193	37.7835	16.5729	32.4667	27.0296
17.0208	27.5661	29.5343	17.0208	38.5556	29.3556
17.4688	36.9189	38.7613	17.4688	16.3111	22.2222
17.9167	36.1136	40.5791	17.9167	10.6296	14.8519
18.3646	36.8812	36.1431	18.3646	0.4741	24.3185
18.8125	30.9955	34.4	18.8125	1.3333	20.4889
19.2604	42.6667	46	19.2604	0	20.8074
19.7083	62.2072	60.847	19.7083	14.6519	14.3037
Supplementary Fig. 1b
ACE2 & SUMO2/3 co-localization (%)
Mock	ML-792
10.1442	5.10584
15.2057	2.12414
12.7448	1.08717
19.3552	2.21613
11.5514	3.19479
13.0839	2.39229
15.2101	1.09876
16.105	1.11582
13.727	2.11908
11.7631	4.06337

## Sheet: Supplementary Fig. 2
Supplementary Fig. 2a
Cell viability
ML-792 (μM)				2-D08 (μM)				GA (μM)				TAK-981 (μM)
0	10	20	30	0	100	200	300	0	20	50	100	0	20	50	100
1.0584	1.02296	0.827707	0.943127	1.01029	0.965947	0.846565	0.730039	1.03753	0.865916	0.937542	0.797008	1.04233	0.841161	0.857618	0.863275
1.05317	0.863981	0.915263	0.767352	0.889625	0.924962	0.929624	0.816674	1.03645	0.895602	0.83407	0.819942	0.950822	0.96735	0.907589	0.882634
0.888427	0.912949	0.865952	0.850885	1.10008	0.860019	0.878243	0.916785	0.92602	0.966165	0.954158	0.880366	1.00684	0.937312	0.924324	0.785327
Supplementary Fig. 2b
Rel. mRNA level (fold)							Rel. mRNA level (fold)							Rel. mRNA level (fold)							Rel. mRNA level (fold)
	Ad5-EV	Ad5-hACE2						Ad5-EV	Ad5-hACE2						Ad5-EV	Ad5-hACE2						Ad5-EV	Ad5-hACE2
		Mock	SARS-CoV-2						Mock	SARS-CoV-2						Mock	SARS-CoV-2						Mock	SARS-CoV-2
			Mock	ML-792	Ginkgolic acid					Mock	ML-792	Ginkgolic acid					Mock	ML-792	Ginkgolic acid					Mock	ML-792	Ginkgolic acid
NSP10	1	0.559313	2668.5	742.736	287.697		N	1	1.05689	5909.97	1422.17	1677.57		Tnfa	1	0.949001	304.506	46.3759	67.3076		Il6	1	1.00348	125.879	27.3959	61.6441
	1.1085	0.990339	2757.67	553.388	795.622			0.933353	1.14627	4745.68	1452.68	2785.22			1.03131	0.904054	189.835	95.662	26.1792			0.818773	1.03027	582.41	114.893	49.3812
	0.909514	1.16635	2800.5	576.588	753.299			0.714246	1.15376	6152.86	1457.28	2896.27			1.00311	0.975681	225.359	167.275	98.0403			0.801664	0.828046	356.039	20.9067	212.992
	0.910809	1.02818	1605.28	674.936	928.402			0.800033	1.15033	2530.82	1254.03	514.017			0.851013	1.87187	350.19	84.4208	65.1324			0.803848	0.922939	539.654	204.732	105.12
	1.55212	0.808003	1768.86	878.322	988.164			1.12282	1.15739	2564.26	1292.39	952.568			0.945092	1.9786	328.877	39.2686	151.686			0.461976	1.02185	507.017	211.301	96.0415
	1.04386	0.809364	1856.8	830.943	496.779			1.34135	1.13952	4830.42	3527.78	1658.67			0.39625	1.73445	203.045	34.6625	99.77			1.09118	0.822158	356.039	191.247	41.8133
	1.03599	1.03706	1359.26	608.286	1096.44			1.1181	1.76012	2477.28	1919.73	3155.72			1.00311	0.452027	268.996	53.6424	118.71			0.911232	1.35275	483.004	210.211	315.117
	0.931604	1.04517	1508.19	529.544	989.542			0.786794	1.96656	3620.19	868.991	1397.4			1.23497	0.60478	192.894	58.7006	81.3067			1.99431	1.72416	210.24	89.0097	71.7989
Rel. mRNA level (fold)							Rel. mRNA level (fold)							Rel. mRNA level (fold)							Rel. mRNA level (fold)
	Ad5-EV	Ad5-hACE2						Ad5-EV	Ad5-hACE2						Ad5-EV	Ad5-hACE2						Ad5-EV	Ad5-hACE2
		Mock	SARS-CoV-2						Mock	SARS-CoV-2						Mock	SARS-CoV-2						Mock	SARS-CoV-2
			Mock	ML-792	Ginkgolic acid					Mock	ML-792	Ginkgolic acid					Mock	ML-792	Ginkgolic acid					Mock	ML-792	Ginkgolic acid
Il1b	1	0.959753	193.054	112.422	50.5375		Ifng	1	1.15644	264.934	78.6562	101.27		Ccl2	1	1.78122	85.0026	31.9596	33.0638		Cxcl10	1	0.966098	144.331	98.6394	60.5395
	1.326	0.836782	227.995	107.525	68.6378			0.931506	1.12619	330.726	99.5596	108.539			1.37352	1.08216	95.6102	41.3669	50.5043			0.640202	0.866558	134.788	45.5036	76.5197
	1.4016	0.84167	231.178	113.559	81.6246			1.03545	1.11856	347.168	102.359	104.842			1.18311	1.04984	77.5004	48.5429	41.2012			0.585339	1.06938	196.333	46.3847	87.4393
	0.750269	0.902058	307.163	148.35	86.8788			1.09503	1.10321	410.003	46.4462	76.7485			0.922906	0.956561	95.418	36.4996	29.1226			1.87654	1.04906	195.829	38.7201	83.2944
	0.673899	1.07455	298.764	177.646	138.889			1.09933	0.814396	424.462	52.2547	247.048			0.974129	0.966337	93.4282	53.1959	26.5154			1.07107	1.03215	438.841	67.0201	176.655
	0.76076	1.1544	173.447	71.8061	129.299			1.1285	0.915973	421.53	42.444	67.2782			1.12767	0.960621	128.271	43.0096	51.2617			1.53156	1.0276	348.424	202.019	186.752
	1.35386	0.858196	137.625	53.8522	82.1924			0.80145	0.875652	361.911	176.986	77.8199			0.766983	1.10811	112.465	58.4775	80.4382			0.825778	1.18382	216.509	38.3908	64.2788
	1.42117	0.731538	128.045	61.4326	128.608			0.898548	1.029	361.911	206.141	94.4885			0.955804	1.47247	105.107	66.2482	49.722			0.928407	1.09676	196.82	89.8396	55.5015
Supplementary Fig. 2d
Rel. mRNA level (fold)								Rel. mRNA level (fold)								Rel. mRNA level (fold)								Rel. mRNA level (fold)								Rel. mRNA level (fold)
SARS-CoV-2 (hr)	NSP10							SARS-CoV-2 (hr)	N							SARS-CoV-2 (hr)	TNFA							SARS-CoV-2 (hr)	IFNL1							SARS-CoV-2 (hr)	CXCL10
	Mock			2-D08					Mock			2-D08					Mock			2-D08					Mock			2-D08					Mock			2-D08
0	1	0.956276	1.05373	1.93264	1.0432	0.987539		0	1	1.1634	0.902662	0.573512	0.637356	0.954192		0	1	0.954273	1.03704	0.831512	0.636309	1.08704		0	1	1.13797	0.850549	0.838469	0.843573	0.957089		0	1	0.92636	0.968787	1.19455	0.905299	0.609336
24	1045.9	1253.01	1743.85	569.968	453.995	654.009		24	1773.67	1983.13	2223.92	679.327	769.037	891.179		24	35.4241	55.3493	25.4212	9.75622	6.80022	13.0099		24	60.5128	80.5729	76.4885	33.0157	23.079	43.3		24	300.783	278.944	265.957	98.9053	121.062	109.931
Supplementary Fig. 2e
Rel. mRNA level (fold)								Rel. mRNA level (fold)								Rel. mRNA level (fold)								Rel. mRNA level (fold)								Rel. mRNA level (fold)
SARS-CoV-2 (hr)	NSP10							SARS-CoV-2 (hr)	N							SARS-CoV-2 (hr)	TNFA							SARS-CoV-2 (hr)	IFNL1							SARS-CoV-2 (hr)	CXCL10
	Mock			ML-792					Mock			ML-792					Mock			ML-792					Mock			ML-792					Mock			ML-792
0	1	1.07975	0.712367	0.824	0.876993	1.78175		0	1	0.982812	1.00989	0.61568	0.933654	1.11461		0	1	0.829819	0.929819	0.851658	0.844674	0.995966		0	1	0.967733	0.928312	0.739075	0.932345	1.09465		0	1	1.04873	0.928581	0.611708	0.962485	0.566379
24	1124.6	1943.47	1346.43	444.017	543.305	652.339		24	4352.42	3012.39	3431.72	1323.13	1753.09	1157.34		24	54.2149	64.6123	34.6444	27.3274	26.5582	16.6498		24	76.961	88.961	72.7699	23.9903	28.1535	35.8562		24	200.644	253.818	179.626	114.979	86.4352	94.646
Supplementary Fig. 2f
Rel. mRNA level (fold)								Rel. mRNA level (fold)								Rel. mRNA level (fold)								Rel. mRNA level (fold)								Rel. mRNA level (fold)
SARS-CoV-2 (hr)	NSP10							SARS-CoV-2 (hr)	N							SARS-CoV-2 (hr)	TNFA							SARS-CoV-2 (hr)	IFNL1							SARS-CoV-2 (hr)	CXCL10
	Mock			Gingolic acid					Mock			Gingolic acid					Mock			Gingolic acid					Mock			Gingolic acid					Mock			Gingolic acid
0	1	0.971419	1.14982	1.09154	1.07356	0.914705		0	1	0.984697	0.951348	1.02126	0.922861	1.18806		0	1	0.973567	1.19745	1.0439	0.999978	1.03684		0	1	0.974713	1.00212	1.06704	0.965748	0.989226		0	1	1.02368	1.06075	1.06526	0.906313	1.15426
24	1449.75	1802.53	1101.68	860.391	557.931	863.835		24	4843.34	2973.08	2761.06	1319.95	1240.12	1319.95		24	76.1158	56.7862	42.2942	24.3896	20.5092	17.4793		24	76.8876	81.0326	65.9905	20.6544	41.5118	51.7366		24	311.684	189.684	288.118	163.115	97.4991	80.2476

## Sheet: Supplementary Fig. 4
Supplementary Fig. 4c
Colocalization of ACE2 with EEA1 (%)
SARS-CoV-2 (hr)	0			24			48
Baf A1 (nM)	0	1	10	0	1	10	0	1	10
	0.621528	0.539032	0.182453	5.51216	22.6341	33.9305	0.39206	0.177668	0.453567
	0.423695	0.657077	0.024693	3.9537	11.5565	38.2855	0.977974	0.164864	0.856098
	0.327953	0.607657	0.389069	5.1904	21.9537	37.0466	0.281318	0.322188	0.114416
	0.157159	0.384767	0.159279	1.12226	19.2407	26.2664	0.157952	0.189113	0.820745
	0.476953	0.306533	0.168212	3.86225	17.7662	25.1867	0.238787	0.123697	0.649958
	0.358669	0.452391	0.795353	5.6482	22.1531	35.3601	0.719594	0.854631	0.286799
	0.140908	0.107917	0.749975	7.60741	27.0856	28.2559	0.341065	0.184588	0.71282
	0.65994	0.741754	0.111523	6.84207	18.1241	39.768	0.959692	0.910351	0.64847
	0.223263	0.45578	0.570798	1.75952	20.9403	29.4929	0.171553	0.682359	0.77367
	0.649683	0.450402	0.432168	7.61055	21.701	29.9029	0.632705	0.973934	0.222412
Colocalization of ACE2 with Rab7 (%)
SARS-CoV-2 (hr)	0			24			48
Baf A1 (nM)	0	1	10	0	1	10	0	1	10
	0.282219	0.441825	1.52556	2.49229	6.02216	8.0711	7.87625	14.9792	28.5126
	0.246122	0.831456	0.807671	2.22155	9.18706	20.8959	6.20297	21.7114	32.4436
	0.682798	0.428939	0.241649	1.7341	8.39622	11.9036	5.77961	22.0441	30.6897
	0.312005	0.763539	0.976861	1.36905	7.32313	13.7663	4.23048	14.194	41.8013
	0.572905	0.485577	0.684492	2.2285	8.02215	11.4302	8.39922	15.5261	29.3591
	0.4137	0.531982	1.39572	1.20297	7.71142	12.6544	13.5553	22.449	51.2403
	0.249771	0.841384	0.52711	1.77961	2.88016	10.8016	10.2768	34.7283	37.2295
	0.886867	0.623363	0.914789	1.23048	4.97924	11.0028	9.2504	35.0601	42.0973
	0.721383	0.324097	0.989352	2.20297	3.71142	22.4437	13.6556	20.6827	31.518
	0.330196	0.313047	1.28877	1.77961	2.04409	7.68967	10.0213	14.9058	27.2295

## Sheet: Supplementary Fig. 5
Supplementary Fig. 5a
ACE2/β-actin ratio
	Mock		MG132		3-MA		Baf A1
Myc-PIAS4	−	+	−	+	−	+	−	+
	0.990099	3.16832	1.5711	3.06931	3.06931	3.0495	3.08911	3.13131
	0.793757	3.00623	1.34784	3.68158	3.42199	3.04425	3.11961	3.45675
	1.1998	3.29441	1.67647	3.14658	3.17935	3.25638	3.87337	3.05353
Supplementary Fig. 5b
ACE2/β-actin ratio
	Mock			Rapamycin
PIAS4 siRNA	Scr	#1	#2	Scr	#1	#2
	0.990099	0.454545	0.495146	0.496602	0.15	0.144144
	1.27275	0.658449	0.728389	0.670128	0.127108	0.198231
	1.06286	0.577843	0.637592	0.51907	0.145329	0.12777
Supplementary Fig. 5d
ACE2/β-actin ratio
siRNA	Scr		RB1CC1		ATG13
Myc-PIAS4	−	+	−	+	−	+
	0.463826	1.81863	1.85791	1.79918	2.77843	2.25706
	0.523722	2.02031	2.29607	2.35967	1.84095	1.95095
	0.254412	1.93943	2.24516	2.30653	2.32156	2.83139
Supplementary Fig. 5e
ACE2/β-actin ratio
	WT		BECN1 KO		ATG5 KO
Myc-PIAS4	−	+	−	+	−	+
	0.433333	1.67742	1.73244	1.75862	1.65161	1.71
	0.826166	2.01106	2.22361	1.92097	2.17463	2.32821
	0.63913	1.27868	1.13428	1.39616	1.20867	1.15524
Supplementary Fig. 5g
ACE2/β-actin ratio
Rapamycin (hr)	WT			K187R
0	1	1.02103	0.980473	1.04579	1.02104	0.985387
12	0.69091	0.8754	0.789903	0.991645	0.95974	0.92986
18	0.1558	0.176783	0.212365	0.771081	0.638254	0.798824
24	0.1218	0.051676	0.0783169	0.76329	0.560112	0.456704
Supplementary Fig. 5i
ACE2/β-actin ratio
EBSS (hr)	WT			K187R
0	1	1.15514	0.926986	1.05843	1.09479	1.1908
4	0.62057	0.38395	0.376313	1.12414	0.939229	0.96337
8	0.19448	0.1221	0.175262	0.95717	0.958755	0.71717
12	0.03552	0.0105	0.0926588	0.33552	0.610504	0.59266

## Sheet: Supplementary Fig. 6
		Supplementary Fig. 6f
ACE2/β-actin ratio
TOLLIP siRNA	Scr		#1		#2
PIAS4 siRNA	−	+	−	+	−	+
	0.833333	0.333333	1.65833	1.675	1.73333	1.825
	0.86526	0.500731	1.38868	1.37718	1.57792	1.56851
	0.657142	0.278761	1.29266	1.15495	1.25274	1.34844
		Supplementary Fig. 6h
ACE2/β-actin ratio
TOLLIP siRNA	Scr		#1		#2
SENP3 siRNA	−	+	−	+	−	+
	0.668537	1.86956	1.93333	1.94008	2.0064	1.92012
	0.455017	1.25305	1.32309	1.30116	1.59829	1.95791
	0.635061	1.32713	1.28389	1.38554	1.4342	1.12572
Supplementary Fig. 6j
Rel. mRNA level (fold)											Rel. mRNA level (fold)
SARS-CoV-2 (hr)	NSP10										SARS-CoV-2 (hr)	N
	Scr siRNA			TOLLIP siRNA #1			TOLLIP siRNA #2					Scr siRNA			TOLLIP siRNA #1			TOLLIP siRNA #2
0	1	0.366255	2.62246	1.39563	0.438582	0.664766	0.700405	0.903093	0.921657		0	1	0.734477	1.60196	1.31025	1.76521	2.0847	1.00216	0.928416	0.800183
24	1350.36	2000.36	2221.23	5688.31	6096.11	4496.4	3997	4126.1	5107		24	2097.6	2797.34	2958.83	4841.58	5879.81	5441.33	4187.01	4632.55	5797
48	4088.88	3110.03	2950.37	6584.44	11592.6	9992.18	6007	8006.35	9165		48	4048.69	3041.13	3141.34	6287.04	5076.14	8360.55	7155.09	8116	8787.02
Rel. mRNA level (fold)											Rel. mRNA level (fold)
SARS-CoV-2 (hr)	TNFA										SARS-CoV-2 (hr)	IFNL1
	Scr siRNA			TOLLIP siRNA #1			TOLLIP siRNA #2					Scr siRNA			TOLLIP siRNA #1			TOLLIP siRNA #2
0	1	1.02086	0.979279	0.687672	0.876479	0.876479	0.904222	0.900378	1.01718		0	1	1.13648	0.824752	0.594566	0.798163	0.914717	0.805783	0.900186	1.07757
24	42.8949	20.48	30.692	74.1839	34.5608	54.1839	75.3218	85.0033	56.3489		24	47.949	26.5148	60.0278	94.389	59.7686	108.389	97.0037	78.0861	97.0036
48	72.2179	32.2179	53.3541	121.261	91.6176	118.883	159.107	97.0018	110.105		48	112.337	82.1793	143.41	161.833	211.324	228.105	204.003	147.494	194.001
Rel. mRNA level (fold)
SARS-CoV-2 (hr)	CXCL10
	Scr siRNA			TOLLIP siRNA #1			TOLLIP siRNA #2
0	1	0.981348	1.0373	0.57548	0.583513	0.670281	0.900189	0.721773	0.900746
24	38.2619	20.082	18.6494	54.4108	43.1964	75.0307	66.1117	57.0023	47.0119
48	79.8744	48.9331	60.292	112.836	138.263	91.0146	137.117	87.0032	115.676

## Sheet: Supplementary Fig. 7
	Supplementary Fig. 7a
HA (IP/WCL) ratio
2-D08 (μM)	HA (IP/WCL)
0	0.09947	0.15423	0.263935
100	0.743815	0.460742	0.394089
200	1.19109	1.02584	0.854781
Supplementary Fig. 7e
Fluorescence intensity
Scr siRNA			SENP3 siRNA
x-axis	y-axis		x-axis	y-axis
	K48-Ub	ACE2		K48-Ub	ACE2
0	37	46	0	0	63
0.552101	66.8765	64.963	0.552101	1.5763	27.563
1.10415	83.0412	81.4239	1.10415	16.0958	17.436
1.65625	83.6667	76.2593	1.65625	33.0311	29.2356
2.20835	78.1934	76.0617	2.20835	16.082	28.3783
2.7604	69.3951	66.2016	2.7604	7.2346	19.9259
3.3125	75.2222	57.8519	3.3125	18.48	25.0133
3.8646	82.1029	66.4444	3.8646	16.6854	19.5398
4.41665	64.3416	68.856	4.41665	4.3911	16.2686
4.96875	83.6667	84	4.96875	8.72	10.4
5.52085	62.465	64.6914	5.52085	6.4815	6.5432
6.0729	54.428	58.8807	6.0729	3.0173	9.204
6.625	55.8148	54.3704	6.625	3.0667	8.8889
7.1771	42.1811	49.7901	7.1771	3.116	9.284
7.72915	51.3004	45.2716	7.72915	13.4686	11.8825
8.28125	50.2593	51.037	8.28125	8.6667	6.2222
8.83335	44.7531	38.4115	8.83335	7.0706	7.8484
9.3854	32.1317	20.7984	9.3854	9.1891	7.5881
9.9375	49.3333	20.6667	9.9375	24.52	9.56
10.4896	43.1111	38.7737	10.4896	40.3086	13.157
11.0416	63.5597	52.3951	11.0416	23.5679	13
11.5938	72.2963	69.8148	11.5938	12.3333	18.8711
12.1459	71.214	68.6379	12.1459	20.5941	24.6469
12.6979	63.0082	57.5062	12.6979	5.1091	20.8677
13.25	52.4815	40.037	13.25	7.7156	13.4178
13.8021	54.251	52.1152	13.8021	11.6049	9.1358
14.3541	61.9794	58.0412	14.3541	23.9635	19.1565
14.9062	43	42.6667	14.9062	41.1733	13.6533
15.4584	55.9383	50.2798	15.4584	19.2953	11.6321
16.0104	38.4609	36.1564	16.0104	22.0212	10.9886
16.5625	34	42.0741	16.5625	26.3333	12.8889
17.1146	51.7901	44.7366	17.1146	28.4617	17.6385
17.6666	52.3333	49.0576	17.6666	9.3936	20.5798
18.2188	44.1481	40	18.2188	35.7244	13.2711
18.7709	46.2593	42.1564	18.7709	20.1709	5.9951
19.3229	58.1893	56.9383	19.3229	3.5802	9.7778
19.875	49.3333	42	19.875	9.48	9.4133
		Supplementary Fig. 7h
Luc activity (RLU)
WT ACE2			K187R ACE2
Mock	Pseudotyped SARS-CoV-2		Mock	Pseudotyped SARS-CoV-2
Mock	Mock	2-D08	Mock	Mock	2-D08
1	120716	50127.9	1687.21	88808.7	130077
1.5509	91191	20220.5	1184.66	100110	88867.5
0.8227	88681.3	33261	588.475	133979	96617.8

[truncated: 3 more sheets: Sheet1, Sheet2, Sheet3]
